# Supplementary material for: Animal behavior is central in shaping the realized diel light niche
Source: Commun Biol. 2022 Jun 8;5:562. doi: 10.1038/s42003-022-03472-z (PMC9177748; doi:10.1038/s42003-022-03472-z)
Supplement: Supplementary file 3 — Supplementary Data 1 [file 42003_2022_3472_MOESM3_ESM.xlsx]

## Sheet: overview
The file contains data connected to the article:
Häfker et al. (2022): Animal behavior is central in shaping the realized light niche
All data is shown for the study period 20th-26th March 2018.
A: Depth of the zooplankton center of mass (COM) and the upper/lower -70 dB boundary depths determined from backscatter data
B: Diel changes in overall light intensity (400-700 nm) just below the surface, at 120 m depth, and at the COM depth -> Corrected for Thysanoessa spectral sensitivity (Cohen et al. 2015) and shown as utilized phtons
C: Diel changes in spectrally resolved light intensities just below the surface
D Diel changes in spectrally resolved light intensities realized at the COM depth
E: Temperature data recorded by mooring-attached temperature loggers
F: Realized temperature and pressure at the COM

## Sheet: A COM depth
date / time	COM [m]	upper -70 dB boundary [m]	lower -70 dB boundary [m]
2018-03-19 23:56:00	101.1			Occasionally, the upper/lower boundaries could not be accurately determined from the backscatter data (shaded grey).
2018-03-20 00:16:00	96.88
2018-03-20 00:36:00	95.1
2018-03-20 00:56:00	94.39
2018-03-20 01:16:00	92.53
2018-03-20 01:36:00	89.97
2018-03-20 01:56:00	89.96
2018-03-20 02:16:00	90.34	64	76
2018-03-20 02:36:00	91.25	60	80
2018-03-20 02:56:00	96.05	64	80
2018-03-20 03:16:00	103.42	68	129
2018-03-20 03:36:00	106.57	80	133
2018-03-20 03:56:00	106.22	84	137
2018-03-20 04:16:00	112.78	88	137
2018-03-20 04:36:00	123.63	100	141
2018-03-20 04:56:00	135.4	125	157
2018-03-20 05:16:00	141.79	125	165
2018-03-20 05:36:00	144	129	165
2018-03-20 05:56:00	149.65	133	169
2018-03-20 06:16:00	155.33	137	169
2018-03-20 06:36:00	154.34	137	161
2018-03-20 06:56:00	151.91	129	169
2018-03-20 07:16:00	151.42	129	205
2018-03-20 07:36:00	150.56	133	205
2018-03-20 07:56:00	158.35	133	205
2018-03-20 08:16:00	166.63	137	205
2018-03-20 08:36:00	168.75	137	205
2018-03-20 08:56:00	167.18	133	205
2018-03-20 09:16:00	147.05	125	205
2018-03-20 09:36:00	160.69	125	205
2018-03-20 09:56:00	165.32	137	205
2018-03-20 10:16:00	165.13	137	205
2018-03-20 10:36:00	165.1	137	205
2018-03-20 10:56:00	162.01	125	205
2018-03-20 11:16:00	172.55	129	205
2018-03-20 11:36:00	171.53	129	205
2018-03-20 11:56:00	162.77	129	205
2018-03-20 12:16:00	148.99	125	205
2018-03-20 12:36:00	145.88	125	205
2018-03-20 12:56:00	142.22	121	205
2018-03-20 13:16:00	142.33	121	205
2018-03-20 13:36:00	137.9	121	205
2018-03-20 13:56:00	139.69	121	205
2018-03-20 14:16:00	90.64	24	205
2018-03-20 14:36:00	76.63	24	205
2018-03-20 14:56:00	102.91	24	205
2018-03-20 15:16:00	122.42	76	205
2018-03-20 15:36:00	136.58	76	201
2018-03-20 15:56:00	147.15	88	193
2018-03-20 16:16:00	130.34	92	185
2018-03-20 16:36:00	140.58	125	181
2018-03-20 16:56:00	142.04	121	177
2018-03-20 17:16:00	143.99	121	173
2018-03-20 17:36:00	144.46	96	177
2018-03-20 17:56:00	132.21	92	173
2018-03-20 18:16:00	110.18	84	169
2018-03-20 18:36:00	108.24	68	165
2018-03-20 18:56:00	118.98	72	161
2018-03-20 19:16:00	121.97	84	153
2018-03-20 19:36:00	106.59	36	149
2018-03-20 19:56:00	99.75	28	137
2018-03-20 20:16:00	92.94	24	129
2018-03-20 20:36:00	88.15	24	129
2018-03-20 20:56:00	84.46	40	129
2018-03-20 21:16:00	80.16	36	129
2018-03-20 21:36:00	76.34	32	129
2018-03-20 21:56:00	80.96	28	129
2018-03-20 22:16:00	82.46	32	129
2018-03-20 22:36:00	81.04	32	121
2018-03-20 22:56:00	80.96	36	104
2018-03-20 23:16:00	88.82	40	125
2018-03-20 23:36:00	97.64	36	165
2018-03-20 23:56:00	101.25	36	177
2018-03-21 00:16:00	97.27	36	173
2018-03-21 00:36:00	97.04	40	165
2018-03-21 00:56:00	103.7	48	165
2018-03-21 01:16:00	107.09	56	161
2018-03-21 01:36:00	99.94	44	141
2018-03-21 01:56:00	93.67	44	137
2018-03-21 02:16:00	94.78	44	149
2018-03-21 02:36:00	99.35	52	157
2018-03-21 02:56:00	106.65	60	157
2018-03-21 03:16:00	116.08	68	165
2018-03-21 03:36:00	121.84	76	169
2018-03-21 03:56:00	129.34	88	173
2018-03-21 04:16:00	132.99	92	181
2018-03-21 04:36:00	135.35	80	189
2018-03-21 04:56:00	138.31	121	193
2018-03-21 05:16:00	146.52	121	189
2018-03-21 05:36:00	148.9	96	193
2018-03-21 05:56:00	150.45	84	193
2018-03-21 06:16:00	154.89	100	193
2018-03-21 06:36:00	149.46	96	189
2018-03-21 06:56:00	154.05	100	185
2018-03-21 07:16:00	156.86	129	185
2018-03-21 07:36:00	155.04	133	185
2018-03-21 07:56:00	153.35	133	181
2018-03-21 08:16:00	136.87	72	181
2018-03-21 08:36:00	102.45	72	181
2018-03-21 08:56:00	128.65	76	189
2018-03-21 09:16:00	164.35	125	197
2018-03-21 09:36:00	166.31	129	193
2018-03-21 09:56:00	157.82	125	193
2018-03-21 10:16:00	146.24	121	193
2018-03-21 10:36:00	148.07	125	197
2018-03-21 10:56:00	154.03	121	205
2018-03-21 11:16:00	151.95	129	205
2018-03-21 11:36:00	160.32	133	205
2018-03-21 11:56:00	164.73	137	205
2018-03-21 12:16:00	168.09	137	205
2018-03-21 12:36:00	170.69	137	205
2018-03-21 12:56:00	161.9	133	205
2018-03-21 13:16:00	155.72	129	205
2018-03-21 13:36:00	157.16	125	205
2018-03-21 13:56:00	152.8	121	205
2018-03-21 14:16:00	150.68	121	205
2018-03-21 14:36:00	152.02	121	205
2018-03-21 14:56:00	147.61	121	201
2018-03-21 15:16:00	141.2	96	201
2018-03-21 15:36:00	114.74	76	205
2018-03-21 15:56:00	100.72	72	205
2018-03-21 16:16:00	154.73	121	205
2018-03-21 16:36:00	153.09	125	205
2018-03-21 16:56:00	149.97	121	205
2018-03-21 17:16:00	151.07	121	205
2018-03-21 17:36:00	143.31	88	197
2018-03-21 17:56:00	147.52	121	193
2018-03-21 18:16:00	145.73	121	189
2018-03-21 18:36:00	137.91	121	181
2018-03-21 18:56:00	134.44	88	169
2018-03-21 19:16:00	114.75	72	157
2018-03-21 19:36:00	111.65	80	149
2018-03-21 19:56:00	115.59	88	133
2018-03-21 20:16:00	122.22	121	125
2018-03-21 20:36:00	106.92
2018-03-21 20:56:00	91.16	48	76
2018-03-21 21:16:00	89.44	52	84
2018-03-21 21:36:00	94.14	56	88
2018-03-21 21:56:00	106.37	64	72
2018-03-21 22:16:00	119.23
2018-03-21 22:36:00	111.14
2018-03-21 22:56:00	103.27
2018-03-21 23:16:00	96.27
2018-03-21 23:36:00	87.6
2018-03-21 23:56:00	72.78	24	56
2018-03-22 00:16:00	73.6	24	100
2018-03-22 00:36:00	73.13	24	125
2018-03-22 00:56:00	75.72	24	104
2018-03-22 01:16:00	80.69	28	104
2018-03-22 01:36:00	82.47	40	104
2018-03-22 01:56:00	79.02	44	100
2018-03-22 02:16:00	80.1	48	104
2018-03-22 02:36:00	84.88	56	104
2018-03-22 02:56:00	89.7	64	104
2018-03-22 03:16:00	95.61	72	125
2018-03-22 03:36:00	100.78	76	129
2018-03-22 03:56:00	106.7	80	133
2018-03-22 04:16:00	118.18	84	141
2018-03-22 04:36:00	126.39	84	145
2018-03-22 04:56:00	133.76	80	165
2018-03-22 05:16:00	142.67	88	177
2018-03-22 05:36:00	147.78	92	177
2018-03-22 05:56:00	149.17	125	173
2018-03-22 06:16:00	145.85	125	173
2018-03-22 06:36:00	145.51	125	181
2018-03-22 06:56:00	156.32	141	205
2018-03-22 07:16:00	157.61	141	205
2018-03-22 07:36:00	158.25	137	205
2018-03-22 07:56:00	159.75	137	185
2018-03-22 08:16:00	165.3	141	197
2018-03-22 08:36:00	170.07	149	197
2018-03-22 08:56:00	171.28	137	201
2018-03-22 09:16:00	173.2	153	205
2018-03-22 09:36:00	168.86	137	205
2018-03-22 09:56:00	163.17	137	205
2018-03-22 10:16:00	163	137	205
2018-03-22 10:36:00	166.84	137	205
2018-03-22 10:56:00	179.04	157	205
2018-03-22 11:16:00	177.18	157	201
2018-03-22 11:36:00	176.76	165	205
2018-03-22 11:56:00	175.22	137	205
2018-03-22 12:16:00	176.53	157	205
2018-03-22 12:36:00	174.66	157	205
2018-03-22 12:56:00	175.95	149	205
2018-03-22 13:16:00	176.17	149	205
2018-03-22 13:36:00	174	149	205
2018-03-22 13:56:00	170.16	141	197
2018-03-22 14:16:00	167.64	141	197
2018-03-22 14:36:00	158.75	129	201
2018-03-22 14:56:00	167.82	125	197
2018-03-22 15:16:00	177.54	169	197
2018-03-22 15:36:00	175.77	169	189
2018-03-22 15:56:00	165.23	161	189
2018-03-22 16:16:00	164.3	153	189
2018-03-22 16:36:00	161.09	133	177
2018-03-22 16:56:00	161.61	145	173
2018-03-22 17:16:00	151.7	129	173
2018-03-22 17:36:00	142.47	129	173
2018-03-22 17:56:00	145.62	129	177
2018-03-22 18:16:00	149.86	137	177
2018-03-22 18:36:00	152.99	137	173
2018-03-22 18:56:00	146.49	133	165
2018-03-22 19:16:00	135.9	100	161
2018-03-22 19:36:00	122.06	84	145
2018-03-22 19:56:00	101.77	80	129
2018-03-22 20:16:00	92.05	64	104
2018-03-22 20:36:00	81.79	60	100
2018-03-22 20:56:00	73.08	56	88
2018-03-22 21:16:00	68.03	44	80
2018-03-22 21:36:00	64.89	36	72
2018-03-22 21:56:00	58.52	36	64
2018-03-22 22:16:00	51.88	28	60
2018-03-22 22:36:00	49.17	28	56
2018-03-22 22:56:00	47.28	28	56
2018-03-22 23:16:00	47.89	28	60
2018-03-22 23:36:00	50.08	28	68
2018-03-22 23:56:00	53.95	24	84
2018-03-23 00:16:00	55.9	24	96
2018-03-23 00:36:00	56.93	24	100
2018-03-23 00:56:00	62.08	24	104
2018-03-23 01:16:00	68.63	28	129
2018-03-23 01:36:00	74.83	40	133
2018-03-23 01:56:00	80.16	48	133
2018-03-23 02:16:00	74.74	48	129
2018-03-23 02:36:00	82.04	44	129
2018-03-23 02:56:00	93.81	44	137
2018-03-23 03:16:00	111.26	40	153
2018-03-23 03:36:00	128.48	40	161
2018-03-23 03:56:00	139.1	100	173
2018-03-23 04:16:00	148.44	125	181
2018-03-23 04:36:00	155.18	125	185
2018-03-23 04:56:00	152.77	92	189
2018-03-23 05:16:00	142.88	88	189
2018-03-23 05:36:00	149.48	88	189
2018-03-23 05:56:00	155.9	125	193
2018-03-23 06:16:00	155.13	125	193
2018-03-23 06:36:00	146.8	125	189
2018-03-23 06:56:00	143.98	121	185
2018-03-23 07:16:00	152.74	133	161
2018-03-23 07:36:00	152.65	137	161
2018-03-23 07:56:00	155.27	141	161
2018-03-23 08:16:00	159.09	149	189
2018-03-23 08:36:00	163.07	129	197
2018-03-23 08:56:00	175.09	161	197
2018-03-23 09:16:00	172.53	161	197
2018-03-23 09:36:00	172.86	161	193
2018-03-23 09:56:00	173.51	161	193
2018-03-23 10:16:00	171.71	165	189
2018-03-23 10:36:00	170.81	161	181
2018-03-23 10:56:00	146.89	129	173
2018-03-23 11:16:00	152.27	125	169
2018-03-23 11:36:00	147.38	141	161
2018-03-23 11:56:00	149.38	141	205
2018-03-23 12:16:00	159.93	141	205
2018-03-23 12:36:00	163.28	129	205
2018-03-23 12:56:00	156.09	129	205
2018-03-23 13:16:00	144.91	129	205
2018-03-23 13:36:00	163.19	133	197
2018-03-23 13:56:00	164.47	145	189
2018-03-23 14:16:00	156.19	133	189
2018-03-23 14:36:00	141.36	129	157
2018-03-23 14:56:00	134.38	125	141
2018-03-23 15:16:00	138.81	129	189
2018-03-23 15:36:00	142.34	88	189
2018-03-23 15:56:00	111.37	88	189
2018-03-23 16:16:00	164.94	181	189
2018-03-23 16:36:00	163.2	177	185
2018-03-23 16:56:00	151.24	129	177
2018-03-23 17:16:00	124.3	80	173
2018-03-23 17:36:00	105.95	68	169
2018-03-23 17:56:00	113.38	68	165
2018-03-23 18:16:00	129.12	92	161
2018-03-23 18:36:00	117.84	72	157
2018-03-23 18:56:00	98.81	72	153
2018-03-23 19:16:00	98.58	64	145
2018-03-23 19:36:00	90.47	60	141
2018-03-23 19:56:00	90.57	48	68
2018-03-23 20:16:00	81.63	36	100
2018-03-23 20:36:00	65.44	32	92
2018-03-23 20:56:00	55.92	28	84
2018-03-23 21:16:00	47.97	28	76
2018-03-23 21:36:00	42.12	28	68
2018-03-23 21:56:00	43.97	28	72
2018-03-23 22:16:00	44.29	28	72
2018-03-23 22:36:00	44.41	28	76
2018-03-23 22:56:00	46.03	24	80
2018-03-23 23:16:00	51.06	24	88
2018-03-23 23:36:00	57.67	28	96
2018-03-23 23:56:00	65.22	28	100
2018-03-24 00:16:00	71.64	32	100
2018-03-24 00:36:00	78.26	32	104
2018-03-24 00:56:00	82.02	32	104
2018-03-24 01:16:00	85.26	32	125
2018-03-24 01:36:00	88.53	36	129
2018-03-24 01:56:00	94.76	36	133
2018-03-24 02:16:00	99.89	36	137
2018-03-24 02:36:00	104.13	36	141
2018-03-24 02:56:00	106.43	36	145
2018-03-24 03:16:00	108.49	36	141
2018-03-24 03:36:00	112.39	36	137
2018-03-24 03:56:00	118.98	84	141
2018-03-24 04:16:00	129.28	72	157
2018-03-24 04:36:00	137.41	68	189
2018-03-24 04:56:00	143.32	72	189
2018-03-24 05:16:00	141.01	80	197
2018-03-24 05:36:00	135.36	84	205
2018-03-24 05:56:00	137.28	84	205
2018-03-24 06:16:00	158.96	96	205
2018-03-24 06:36:00	162.27	100	205
2018-03-24 06:56:00	164.69	125	205
2018-03-24 07:16:00	164.91	125	205
2018-03-24 07:36:00	164.33	125	205
2018-03-24 07:56:00	165.85	125	205
2018-03-24 08:16:00	166.85	121	205
2018-03-24 08:36:00	166.07	121	205
2018-03-24 08:56:00	159.1	121	205
2018-03-24 09:16:00	157.29	121	205
2018-03-24 09:36:00	158.38	121	205
2018-03-24 09:56:00	162.39	121	205
2018-03-24 10:16:00	165.1	121	205
2018-03-24 10:36:00	166.17	121	205
2018-03-24 10:56:00	169.79	121	205
2018-03-24 11:16:00	170.61	121	205
2018-03-24 11:36:00	168.45	121	205
2018-03-24 11:56:00	169.09	121	205
2018-03-24 12:16:00	170.02	121	205
2018-03-24 12:36:00	168.55	121	205
2018-03-24 12:56:00	169.98	121	205
2018-03-24 13:16:00	171.76	121	205
2018-03-24 13:36:00	170.95	121	205
2018-03-24 13:56:00	169.06	121	205
2018-03-24 14:16:00	166.3	121	205
2018-03-24 14:36:00	165.95	121	205
2018-03-24 14:56:00	166.97	145	205
2018-03-24 15:16:00	167.13	125	205
2018-03-24 15:36:00	168.65	141	201
2018-03-24 15:56:00	168.58	137	197
2018-03-24 16:16:00	165.98	133	197
2018-03-24 16:36:00	163.48	125	193
2018-03-24 16:56:00	160.41	125	193
2018-03-24 17:16:00	158.01	125	193
2018-03-24 17:36:00	154.98	100	197
2018-03-24 17:56:00	139.89	96	193
2018-03-24 18:16:00	136.92	92	189
2018-03-24 18:36:00	129.45	92	185
2018-03-24 18:56:00	133.62	92	181
2018-03-24 19:16:00	129.61	96	181
2018-03-24 19:36:00	118.88	88	177
2018-03-24 19:56:00	108.15	80	173
2018-03-24 20:16:00	100.32	64	165
2018-03-24 20:36:00	95.11	44	157
2018-03-24 20:56:00	70.38	32	129
2018-03-24 21:16:00	58.95	28	125
2018-03-24 21:36:00	60.74	28	189
2018-03-24 21:56:00	60.11	24	193
2018-03-24 22:16:00	75.27	24	197
2018-03-24 22:36:00	100.75	24	205
2018-03-24 22:56:00	110.14	24	205
2018-03-24 23:16:00	105.61	24	205
2018-03-24 23:36:00	98.47	24	181
2018-03-24 23:56:00	88.68	24	145
2018-03-25 00:16:00	83.22	24	141
2018-03-25 00:36:00	81.36	32	141
2018-03-25 00:56:00	84.25	40	133
2018-03-25 01:16:00	87.07	44	129
2018-03-25 01:36:00	91.57	48	125
2018-03-25 01:56:00	95.41	60	125
2018-03-25 02:16:00	99.35	64	129
2018-03-25 02:36:00	107.1	76	133
2018-03-25 02:56:00	118.93	84	141
2018-03-25 03:16:00	125.53	92	145
2018-03-25 03:36:00	131.03	100	157
2018-03-25 03:56:00	136.46	100	177
2018-03-25 04:16:00	142.87	121	181
2018-03-25 04:36:00	149.48	125	205
2018-03-25 04:56:00	152.95	125	205
2018-03-25 05:16:00	154.94	129	205
2018-03-25 05:36:00	156.31	125	205
2018-03-25 05:56:00	156.92	125	205
2018-03-25 06:16:00	157.46	125	205
2018-03-25 06:36:00	159.04	125	205
2018-03-25 06:56:00	161.27	129	205
2018-03-25 07:16:00	163.04	129	205
2018-03-25 07:36:00	163.76	125	205
2018-03-25 07:56:00	162.52	125	205
2018-03-25 08:16:00	162.88	137	205
2018-03-25 08:36:00	165.65	141	205
2018-03-25 08:56:00	164.94	145	205
2018-03-25 09:16:00	163.11	137	205
2018-03-25 09:36:00	162.12	133	205
2018-03-25 09:56:00	162.48	137	205
2018-03-25 10:16:00	163.01	137	205
2018-03-25 10:36:00	162.18	133	205
2018-03-25 10:56:00	160.88	145	205
2018-03-25 11:16:00	162.82	141	205
2018-03-25 11:36:00	161.28	141	205
2018-03-25 11:56:00	160.34	145	205
2018-03-25 12:16:00	161.21	145	205
2018-03-25 12:36:00	162.22	145	205
2018-03-25 12:56:00	166.18	149	205
2018-03-25 13:16:00	169.27	145	205
2018-03-25 13:36:00	171.88	149	205
2018-03-25 13:56:00	170.43	145	205
2018-03-25 14:16:00	165.37	141	197
2018-03-25 14:36:00	156.31	92	185
2018-03-25 14:56:00	157.39	145	181
2018-03-25 15:16:00	161.79	149	189
2018-03-25 15:36:00	163.17	149	185
2018-03-25 15:56:00	162.73	149	185
2018-03-25 16:16:00	159.63	141	185
2018-03-25 16:36:00	151.53	121	185
2018-03-25 16:56:00	150.09	125	181
2018-03-25 17:16:00	153.68	100	185
2018-03-25 17:36:00	157.38	129	189
2018-03-25 17:56:00	158.24	129	189
2018-03-25 18:16:00	155.38	100	185
2018-03-25 18:36:00	156.18	125	185
2018-03-25 18:56:00	158.76	125	189
2018-03-25 19:16:00	157.93	96	181
2018-03-25 19:36:00	146.13	88	177
2018-03-25 19:56:00	114.46	80	169
2018-03-25 20:16:00	94.97	64	145
2018-03-25 20:36:00	87.08	60	137
2018-03-25 20:56:00	84.5	60	125
2018-03-25 21:16:00	88.47	60	104
2018-03-25 21:36:00	93	60	104
2018-03-25 21:56:00	83.12	44	125
2018-03-25 22:16:00	79.55	36	137
2018-03-25 22:36:00	82.28	32	145
2018-03-25 22:56:00	82.56	32	141
2018-03-25 23:16:00	85.29	32	149
2018-03-25 23:36:00	89.17	36	145
2018-03-25 23:56:00	93.96	40	145
2018-03-26 00:16:00	98.6	40	145
2018-03-26 00:36:00	102.84	48	145
2018-03-26 00:56:00	105.1	52	145
2018-03-26 01:16:00	102.32	56	141
2018-03-26 01:36:00	103.11	60	137
2018-03-26 01:56:00	106.94	68	137
2018-03-26 02:16:00	112.08	76	141
2018-03-26 02:36:00	110.64	82	149
2018-03-26 02:56:00	118.8	88	141
2018-03-26 03:16:00	126.22	96	145
2018-03-26 03:36:00	129.39	121	149
2018-03-26 03:56:00	132.37	121	153
2018-03-26 04:16:00	137.18	121	157
2018-03-26 04:36:00	141.77	125	157
2018-03-26 04:56:00	146.59	133	161
2018-03-26 05:16:00	146.87	133	161
2018-03-26 05:36:00	148.49	133	161
2018-03-26 05:56:00	148.56	137	165
2018-03-26 06:16:00	159.41	137	205
2018-03-26 06:36:00	171.01	145	205
2018-03-26 06:56:00	175.04	157	205
2018-03-26 07:16:00	173.56	157	205
2018-03-26 07:36:00	169.95	141	205
2018-03-26 07:56:00	167.71	137	205
2018-03-26 08:16:00	167.57	133	205
2018-03-26 08:36:00	169.48	133	205
2018-03-26 08:56:00	171.73	137	205
2018-03-26 09:16:00	170.04	137	205
2018-03-26 09:36:00	167.2	133	205
2018-03-26 09:56:00	167.37	141	205
2018-03-26 10:16:00	167.84	141	205
2018-03-26 10:36:00	165.45	141	205
2018-03-26 10:56:00	168.07	141	205
2018-03-26 11:16:00	173.84	141	205
2018-03-26 11:36:00	174.82	141	205
2018-03-26 11:56:00	174.97	129	205
2018-03-26 12:16:00	175.92	129	205
2018-03-26 12:36:00	180.2	141	205
2018-03-26 12:56:00	184.22	157	205
2018-03-26 13:16:00	181.83	129	205
2018-03-26 13:36:00	182.16	161	205
2018-03-26 13:56:00	177.5	153	205
2018-03-26 14:16:00	173.12	145	205
2018-03-26 14:36:00	178.58	145	205
2018-03-26 14:56:00	175.47	145	205
2018-03-26 15:16:00	175.21	141	205
2018-03-26 15:36:00	175.05	145	205
2018-03-26 15:56:00	176.11	153	205
2018-03-26 16:16:00	176.08	153	205
2018-03-26 16:36:00	173.86	153	205
2018-03-26 16:56:00	172.34	141	205
2018-03-26 17:16:00	168.83	141	205
2018-03-26 17:36:00	164.74	141	205
2018-03-26 17:56:00	157.75	96	205
2018-03-26 18:16:00	156.92	96	205
2018-03-26 18:36:00	153.78	129	189
2018-03-26 18:56:00	145.73	125	177
2018-03-26 19:16:00	135.22	80	177
2018-03-26 19:36:00	132.48	76	165
2018-03-26 19:56:00	126.5	80	161
2018-03-26 20:16:00	108.98	68	157
2018-03-26 20:36:00	98.9	64	137
2018-03-26 20:56:00	88.48	60	104
2018-03-26 21:16:00	81.76	48	104
2018-03-26 21:36:00	77.27	40	104
2018-03-26 21:56:00	82.94	40	125
2018-03-26 22:16:00	79.45	32	133
2018-03-26 22:36:00	79.57	32	133
2018-03-26 22:56:00	80.5	28	137
2018-03-26 23:16:00	79.88	28	137
2018-03-26 23:36:00	79.43	24	141
2018-03-26 23:56:00	75.49	24	165
2018-03-27 00:16:00	79.47	28	165

## Sheet: B overall light intensities
date / time	utilized photons [umol photons m-2 s-1]
	just below surface	120 m	COM
2018-03-19 23:56:00	3.21e-05	2.88e-08	8.11e-08
2018-03-20 00:16:00	3.8e-05	3.44e-08	1.2e-07
2018-03-20 00:36:00	5.03e-05	4.55e-08	1.78e-07
2018-03-20 00:56:00	6.85e-05	6.17e-08	2.55e-07
2018-03-20 01:16:00	9.69e-05	8.65e-08	3.78e-07
2018-03-20 01:36:00	0.000184	1.66e-07	8.53e-07
2018-03-20 01:56:00	0.000342	3.08e-07	1.59e-06
2018-03-20 02:16:00	0.000633	5.68e-07	2.93e-06
2018-03-20 02:36:00	0.00167	1.5e-06	7.32e-06
2018-03-20 02:56:00	0.0109	9.61e-06	3.56e-05
2018-03-20 03:16:00	0.0389	3.4e-05	8.58e-05
2018-03-20 03:36:00	0.103	9.21e-05	0.000187
2018-03-20 03:56:00	0.261	0.000232	0.000497
2018-03-20 04:16:00	0.618	0.000542	0.000794
2018-03-20 04:36:00	1.57	0.00137	0.0011
2018-03-20 04:56:00	3.08	0.00266	0.00118
2018-03-20 05:16:00	5.54	0.00473	0.00144
2018-03-20 05:36:00	8.97	0.0076	0.00208
2018-03-20 05:56:00	13	0.0111	0.00222
2018-03-20 06:16:00	17.8	0.0157	0.00242
2018-03-20 06:36:00	24	0.0211	0.00343
2018-03-20 06:56:00	29.9	0.0263	0.00474
2018-03-20 07:16:00	34.6	0.0303	0.00577
2018-03-20 07:36:00	42.9	0.0374	0.00713
2018-03-20 07:56:00	53.9	0.0468	0.00615
2018-03-20 08:16:00	69.2	0.0597	0.00487
2018-03-20 08:36:00	74	0.0638	0.00468
2018-03-20 08:56:00	76.3	0.0657	0.00536
2018-03-20 09:16:00	78.6	0.0676	0.0159
2018-03-20 09:36:00	81.4	0.0699	0.00783
2018-03-20 09:56:00	82.5	0.0706	0.00639
2018-03-20 10:16:00	79.2	0.0673	0.00607
2018-03-20 10:36:00	77.8	0.066	0.00595
2018-03-20 10:56:00	77.3	0.0655	0.00693
2018-03-20 11:16:00	77.7	0.0659	0.00389
2018-03-20 11:36:00	73.5	0.0622	0.00388
2018-03-20 11:56:00	68.7	0.0583	0.00584
2018-03-20 12:16:00	65.4	0.0558	0.0118
2018-03-20 12:36:00	61.9	0.0529	0.0131
2018-03-20 12:56:00	58.3	0.0498	0.0153
2018-03-20 13:16:00	54.7	0.0468	0.0143
2018-03-20 13:36:00	49.6	0.0424	0.0161
2018-03-20 13:56:00	43.8	0.0376	0.0128
2018-03-20 14:16:00	37.4	0.0326	0.159
2018-03-20 14:36:00	34.3	0.03	0.319
2018-03-20 14:56:00	32.3	0.0283	0.0712
2018-03-20 15:16:00	30.9	0.0272	0.0244
2018-03-20 15:36:00	25.8	0.0227	0.00913
2018-03-20 15:56:00	20.3	0.018	0.00424
2018-03-20 16:16:00	16	0.0143	0.00836
2018-03-20 16:36:00	12.2	0.0111	0.00359
2018-03-20 16:56:00	8.88	0.00809	0.00249
2018-03-20 17:16:00	6.04	0.00555	0.00154
2018-03-20 17:36:00	3.8	0.00351	0.000975
2018-03-20 17:56:00	2.02	0.00188	0.00099
2018-03-20 18:16:00	0.968	0.000902	0.00155
2018-03-20 18:36:00	0.458	0.000426	0.000815
2018-03-20 18:56:00	0.167	0.000154	0.000163
2018-03-20 19:16:00	0.073	6.64e-05	5.96e-05
2018-03-20 19:36:00	0.0271	2.44e-05	4.94e-05
2018-03-20 19:56:00	0.00286	2.65e-06	7.83e-06
2018-03-20 20:16:00	0.00123	1.13e-06	4.93e-06
2018-03-20 20:36:00	0.000603	5.54e-07	3.18e-06
2018-03-20 20:56:00	0.000297	2.74e-07	1.96e-06
2018-03-20 21:16:00	0.000168	1.53e-07	1.37e-06
2018-03-20 21:36:00	0.000109	9.98e-08	1.12e-06
2018-03-20 21:56:00	7.52e-05	6.9e-08	5.83e-07
2018-03-20 22:16:00	5.66e-05	5.17e-08	4.13e-07
2018-03-20 22:36:00	4.7e-05	4.31e-08	3.64e-07
2018-03-20 22:56:00	4.13e-05	3.8e-08	3.21e-07
2018-03-20 23:16:00	3.94e-05	3.62e-08	1.96e-07
2018-03-20 23:36:00	4.1e-05	3.77e-08	1.25e-07
2018-03-20 23:56:00	4.54e-05	4.18e-08	1.17e-07
2018-03-21 00:16:00	5.39e-05	4.96e-08	1.73e-07
2018-03-21 00:36:00	6.97e-05	6.37e-08	2.23e-07
2018-03-21 00:56:00	9.83e-05	8.96e-08	2.13e-07
2018-03-21 01:16:00	0.000152	1.39e-07	2.81e-07
2018-03-21 01:36:00	0.000275	2.53e-07	7.49e-07
2018-03-21 01:56:00	0.000506	4.65e-07	1.91e-06
2018-03-21 02:16:00	0.000946	8.66e-07	3.38e-06
2018-03-21 02:36:00	0.00266	2.45e-06	7.67e-06
2018-03-21 02:56:00	0.0194	1.78e-05	3.6e-05
2018-03-21 03:16:00	0.0705	6.46e-05	8.01e-05
2018-03-21 03:36:00	0.212	0.000197	0.000177
2018-03-21 03:56:00	0.522	0.000486	0.0003
2018-03-21 04:16:00	1.17	0.00109	0.000543
2018-03-21 04:36:00	2.67	0.00247	0.00111
2018-03-21 04:56:00	4.85	0.00444	0.00169
2018-03-21 05:16:00	8.07	0.00735	0.00174
2018-03-21 05:36:00	13.3	0.012	0.00254
2018-03-21 05:56:00	19	0.017	0.00342
2018-03-21 06:16:00	24.5	0.022	0.00342
2018-03-21 06:36:00	32.4	0.029	0.00618
2018-03-21 06:56:00	41.2	0.0367	0.00601
2018-03-21 07:16:00	50.8	0.0451	0.00629
2018-03-21 07:36:00	60.2	0.0534	0.00828
2018-03-21 07:56:00	70.1	0.0623	0.0107
2018-03-21 08:16:00	80.9	0.0727	0.0293
2018-03-21 08:36:00	90.9	0.0818	0.216
2018-03-21 08:56:00	98.5	0.0885	0.0547
2018-03-21 09:16:00	101	0.0907	0.0088
2018-03-21 09:36:00	105	0.0945	0.00826
2018-03-21 09:56:00	110	0.0977	0.013
2018-03-21 10:16:00	113	0.0985	0.0245
2018-03-21 10:36:00	112	0.0924	0.0205
2018-03-21 10:56:00	110	0.0865	0.0138
2018-03-21 11:16:00	108	0.0849	0.0151
2018-03-21 11:36:00	105	0.0827	0.0096
2018-03-21 11:56:00	104	0.0827	0.00739
2018-03-21 12:16:00	105	0.0882	0.0068
2018-03-21 12:36:00	99.1	0.0845	0.00557
2018-03-21 12:56:00	92.6	0.079	0.00837
2018-03-21 13:16:00	87.7	0.0749	0.0109
2018-03-21 13:36:00	80.6	0.0688	0.0095
2018-03-21 13:56:00	72.5	0.0621	0.0106
2018-03-21 14:16:00	63.6	0.0549	0.0105
2018-03-21 14:36:00	50.9	0.0443	0.00801
2018-03-21 14:56:00	40.2	0.0352	0.00787
2018-03-21 15:16:00	36	0.0316	0.0103
2018-03-21 15:36:00	31.8	0.028	0.0367
2018-03-21 15:56:00	27.4	0.0244	0.0685
2018-03-21 16:16:00	22.9	0.0207	0.00322
2018-03-21 16:36:00	18.3	0.0167	0.00289
2018-03-21 16:56:00	13.8	0.0127	0.00257
2018-03-21 17:16:00	9.6	0.00886	0.0017
2018-03-21 17:36:00	6.25	0.00579	0.0017
2018-03-21 17:56:00	3.52	0.0033	0.000743
2018-03-21 18:16:00	1.77	0.0017	0.000428
2018-03-21 18:36:00	0.864	0.000843	0.000324
2018-03-21 18:56:00	0.322	0.000315	0.000149
2018-03-21 19:16:00	0.134	0.000129	0.000169
2018-03-21 19:36:00	0.0556	5.38e-05	8.25e-05
2018-03-21 19:56:00	0.0174	1.69e-05	2.09e-05
2018-03-21 20:16:00	0.00723	7.03e-06	6.32e-06
2018-03-21 20:36:00	0.00337	3.27e-06	6.57e-06
2018-03-21 20:56:00	0.00156	1.51e-06	7.25e-06
2018-03-21 21:16:00	0.000917	8.89e-07	4.76e-06
2018-03-21 21:36:00	0.00061	5.91e-07	2.41e-06
2018-03-21 21:56:00	0.000402	3.88e-07	8.24e-07
2018-03-21 22:16:00	0.000227	2.18e-07	2.3e-07
2018-03-21 22:36:00	0.000176	1.7e-07	2.76e-07
2018-03-21 22:56:00	0.000154	1.49e-07	3.73e-07
2018-03-21 23:16:00	0.000126	1.22e-07	4.44e-07
2018-03-21 23:36:00	0.000127	1.23e-07	6.95e-07
2018-03-21 23:56:00	0.000134	1.3e-07	1.68e-06
2018-03-22 00:16:00	0.000137	1.33e-07	1.63e-06
2018-03-22 00:36:00	0.000173	1.66e-07	2.16e-06
2018-03-22 00:56:00	0.000242	2.33e-07	2.56e-06
2018-03-22 01:16:00	0.00037	3.59e-07	2.98e-06
2018-03-22 01:36:00	0.000673	6.5e-07	5.12e-06
2018-03-22 01:56:00	0.00134	1.29e-06	1.2e-05
2018-03-22 02:16:00	0.00274	2.66e-06	2.34e-05
2018-03-22 02:36:00	0.00736	7.14e-06	4.76e-05
2018-03-22 02:56:00	0.0334	3.24e-05	0.000164
2018-03-22 03:16:00	0.107	0.000104	0.00038
2018-03-22 03:36:00	0.322	0.000316	0.000878
2018-03-22 03:56:00	0.761	0.000745	0.0015
2018-03-22 04:16:00	1.64	0.0016	0.00178
2018-03-22 04:36:00	3.45	0.00334	0.00242
2018-03-22 04:56:00	5.74	0.00551	0.00261
2018-03-22 05:16:00	8.6	0.00816	0.0024
2018-03-22 05:36:00	12.1	0.0114	0.00258
2018-03-22 05:56:00	16	0.0149	0.0032
2018-03-22 06:16:00	20.3	0.0187	0.00467
2018-03-22 06:36:00	25.1	0.023	0.00576
2018-03-22 06:56:00	31.8	0.0289	0.00427
2018-03-22 07:16:00	42.2	0.0382	0.00508
2018-03-22 07:36:00	54.6	0.0493	0.00655
2018-03-22 07:56:00	65.6	0.0588	0.00703
2018-03-22 08:16:00	71.7	0.0636	0.00583
2018-03-22 08:36:00	88.9	0.0784	0.00552
2018-03-22 08:56:00	101	0.0893	0.00596
2018-03-22 09:16:00	96.6	0.0852	0.00512
2018-03-22 09:36:00	112	0.0988	0.00733
2018-03-22 09:56:00	116	0.101	0.0102
2018-03-22 10:16:00	78.5	0.0645	0.00642
2018-03-22 10:36:00	75	0.0604	0.00484
2018-03-22 10:56:00	87.5	0.0708	0.003
2018-03-22 11:16:00	118	0.0961	0.00455
2018-03-22 11:36:00	114	0.093	0.00441
2018-03-22 11:56:00	107	0.0866	0.00455
2018-03-22 12:16:00	112	0.0891	0.00417
2018-03-22 12:36:00	105	0.0844	0.0044
2018-03-22 12:56:00	97.5	0.0789	0.00391
2018-03-22 13:16:00	93.2	0.0755	0.00374
2018-03-22 13:36:00	86.6	0.0702	0.00386
2018-03-22 13:56:00	79.3	0.0642	0.00437
2018-03-22 14:16:00	71.8	0.0578	0.00436
2018-03-22 14:36:00	57.4	0.0464	0.00565
2018-03-22 14:56:00	44.8	0.0364	0.00275
2018-03-22 15:16:00	40.2	0.0328	0.00145
2018-03-22 15:36:00	35.5	0.029	0.00143
2018-03-22 15:56:00	30.6	0.025	0.00222
2018-03-22 16:16:00	25.5	0.0207	0.00193
2018-03-22 16:36:00	20.3	0.0165	0.0018
2018-03-22 16:56:00	15.3	0.0125	0.00129
2018-03-22 17:16:00	11	0.00905	0.0016
2018-03-22 17:36:00	7.42	0.00612	0.00185
2018-03-22 17:56:00	4.39	0.00365	0.000892
2018-03-22 18:16:00	2.32	0.00197	0.000389
2018-03-22 18:36:00	1.18	0.00101	0.000171
2018-03-22 18:56:00	0.468	0.000402	9.88e-05
2018-03-22 19:16:00	0.195	0.000167	7.01e-05
2018-03-22 19:36:00	0.0702	5.98e-05	5.37e-05
2018-03-22 19:56:00	0.00757	6.49e-06	1.74e-05
2018-03-22 20:16:00	0.00374	3.21e-06	1.5e-05
2018-03-22 20:36:00	0.0019	1.64e-06	1.33e-05
2018-03-22 20:56:00	0.000884	7.6e-07	1.03e-05
2018-03-22 21:16:00	0.000633	5.44e-07	9.81e-06
2018-03-22 21:36:00	0.00043	3.68e-07	7.89e-06
2018-03-22 21:56:00	0.000265	2.27e-07	6.86e-06
2018-03-22 22:16:00	0.00016	1.41e-07	6.32e-06
2018-03-22 22:36:00	0.000122	1.09e-07	5.78e-06
2018-03-22 22:56:00	0.000103	9.19e-08	5.48e-06
2018-03-22 23:16:00	8.84e-05	7.94e-08	4.45e-06
2018-03-22 23:36:00	9.01e-05	8.08e-08	4.03e-06
2018-03-22 23:56:00	0.000111	9.99e-08	3.93e-06
2018-03-23 00:16:00	0.000165	1.52e-07	5.29e-06
2018-03-23 00:36:00	0.000237	2.18e-07	7.15e-06
2018-03-23 00:56:00	0.000345	3.18e-07	7.83e-06
2018-03-23 01:16:00	0.000531	4.9e-07	8.1e-06
2018-03-23 01:36:00	0.00102	9.4e-07	1.11e-05
2018-03-23 01:56:00	0.00255	2.36e-06	2.11e-05
2018-03-23 02:16:00	0.00634	5.87e-06	6.92e-05
2018-03-23 02:36:00	0.0323	2.93e-05	0.000234
2018-03-23 02:56:00	0.122	0.000112	0.000462
2018-03-23 03:16:00	0.347	0.000322	0.000524
2018-03-23 03:36:00	0.572	0.000532	0.000346
2018-03-23 03:56:00	1.08	0.00101	0.000364
2018-03-23 04:16:00	2.26	0.0021	0.00047
2018-03-23 04:36:00	4.46	0.00409	0.000634
2018-03-23 04:56:00	7.41	0.00675	0.00116
2018-03-23 05:16:00	11.5	0.0104	0.00304
2018-03-23 05:36:00	16.4	0.0146	0.00311
2018-03-23 05:56:00	22.6	0.02	0.00294
2018-03-23 06:16:00	31.4	0.0278	0.0043
2018-03-23 06:36:00	39.9	0.0352	0.00831
2018-03-23 06:56:00	48.7	0.0428	0.0119
2018-03-23 07:16:00	58.5	0.0514	0.00884
2018-03-23 07:36:00	69.9	0.0613	0.0105
2018-03-23 07:56:00	80.8	0.071	0.011
2018-03-23 08:16:00	89.7	0.0796	0.01
2018-03-23 08:36:00	97.6	0.0867	0.00885
2018-03-23 08:56:00	105	0.093	0.00506
2018-03-23 09:16:00	111	0.0985	0.00595
2018-03-23 09:36:00	109	0.0891	0.00528
2018-03-23 09:56:00	108	0.0816	0.00449
2018-03-23 10:16:00	114	0.0868	0.00532
2018-03-23 10:36:00	116	0.0889	0.00574
2018-03-23 10:56:00	117	0.09	0.0209
2018-03-23 11:16:00	115	0.091	0.0163
2018-03-23 11:36:00	115	0.0909	0.0212
2018-03-23 11:56:00	113	0.0897	0.0188
2018-03-23 12:16:00	109	0.0863	0.0101
2018-03-23 12:36:00	104	0.0822	0.00818
2018-03-23 12:56:00	103	0.0837	0.0121
2018-03-23 13:16:00	112	0.0984	0.0259
2018-03-23 13:36:00	116	0.103	0.0105
2018-03-23 13:56:00	114	0.101	0.00979
2018-03-23 14:16:00	102	0.0905	0.0134
2018-03-23 14:36:00	79.8	0.0714	0.0233
2018-03-23 14:56:00	62.9	0.0565	0.0267
2018-03-23 15:16:00	62.7	0.0565	0.0205
2018-03-23 15:36:00	55.8	0.0504	0.0156
2018-03-23 15:56:00	46.7	0.0423	0.0686
2018-03-23 16:16:00	36.3	0.0329	0.00303
2018-03-23 16:36:00	26.8	0.0244	0.00249
2018-03-23 16:56:00	18.8	0.0172	0.0033
2018-03-23 17:16:00	13.7	0.0125	0.0101
2018-03-23 17:36:00	9.08	0.00839	0.0179
2018-03-23 17:56:00	5.26	0.00491	0.00715
2018-03-23 18:16:00	2.9	0.00273	0.00169
2018-03-23 18:36:00	1.56	0.00148	0.00164
2018-03-23 18:56:00	0.676	0.000644	0.002
2018-03-23 19:16:00	0.287	0.000273	0.000848
2018-03-23 19:36:00	0.131	0.000124	0.000631
2018-03-23 19:56:00	0.0531	4.96e-05	0.000239
2018-03-23 20:16:00	0.0208	1.96e-05	0.000155
2018-03-23 20:36:00	0.00916	8.71e-06	0.000179
2018-03-23 20:56:00	0.00406	3.87e-06	0.000132
2018-03-23 21:16:00	0.00223	2.1e-06	0.000115
2018-03-23 21:36:00	0.00141	1.33e-06	0.000103
2018-03-23 21:56:00	0.00095	9.01e-07	6.19e-05
2018-03-23 22:16:00	0.000736	6.88e-07	4.77e-05
2018-03-23 22:36:00	0.000613	5.71e-07	3.97e-05
2018-03-23 22:56:00	0.000526	4.89e-07	3.02e-05
2018-03-23 23:16:00	0.000467	4.32e-07	2e-05
2018-03-23 23:36:00	0.000469	4.32e-07	1.34e-05
2018-03-23 23:56:00	0.000518	4.78e-07	9.91e-06
2018-03-24 00:16:00	0.000639	5.97e-07	8.3e-06
2018-03-24 00:36:00	0.000881	8.29e-07	8.22e-06
2018-03-24 00:56:00	0.00129	1.21e-06	9.62e-06
2018-03-24 01:16:00	0.00201	1.88e-06	1.27e-05
2018-03-24 01:36:00	0.00406	3.83e-06	2.07e-05
2018-03-24 01:56:00	0.00795	7.43e-06	2.89e-05
2018-03-24 02:16:00	0.0153	1.41e-05	4.18e-05
2018-03-24 02:36:00	0.0532	4.86e-05	0.000116
2018-03-24 02:56:00	0.13	0.00012	0.000256
2018-03-24 03:16:00	0.281	0.00026	0.000498
2018-03-24 03:36:00	0.758	0.000703	0.00108
2018-03-24 03:56:00	1.59	0.00148	0.00156
2018-03-24 04:16:00	3.06	0.00284	0.00175
2018-03-24 04:36:00	5.61	0.00518	0.00208
2018-03-24 04:56:00	8.99	0.00821	0.0024
2018-03-24 05:16:00	13.6	0.0123	0.004
2018-03-24 05:36:00	19.9	0.0178	0.00795
2018-03-24 05:56:00	26.9	0.0236	0.00948
2018-03-24 06:16:00	34.8	0.0296	0.00366
2018-03-24 06:36:00	43.9	0.0371	0.00391
2018-03-24 06:56:00	53.6	0.0452	0.00407
2018-03-24 07:16:00	64.1	0.0539	0.00485
2018-03-24 07:36:00	75	0.063	0.00597
2018-03-24 07:56:00	85.4	0.0711	0.00604
2018-03-24 08:16:00	93.9	0.0765	0.00612
2018-03-24 08:36:00	102	0.0826	0.00695
2018-03-24 08:56:00	108	0.0857	0.0104
2018-03-24 09:16:00	110	0.0817	0.011
2018-03-24 09:36:00	112	0.082	0.0104
2018-03-24 09:56:00	115	0.0844	0.00863
2018-03-24 10:16:00	119	0.0894	0.00787
2018-03-24 10:36:00	121	0.0914	0.00763
2018-03-24 10:56:00	122	0.092	0.0062
2018-03-24 11:16:00	121	0.091	0.00581
2018-03-24 11:36:00	119	0.0899	0.00674
2018-03-24 11:56:00	117	0.0882	0.00626
2018-03-24 12:16:00	113	0.085	0.00571
2018-03-24 12:36:00	108	0.0811	0.00575
2018-03-24 12:56:00	103	0.0792	0.00536
2018-03-24 13:16:00	98.9	0.0822	0.0051
2018-03-24 13:36:00	92.7	0.0782	0.00513
2018-03-24 13:56:00	85.4	0.0721	0.00526
2018-03-24 14:16:00	77	0.0651	0.00556
2018-03-24 14:36:00	60.3	0.0512	0.00438
2018-03-24 14:56:00	46.1	0.0394	0.00319
2018-03-24 15:16:00	42	0.036	0.00292
2018-03-24 15:36:00	37.9	0.0326	0.00237
2018-03-24 15:56:00	33.4	0.0288	0.0021
2018-03-24 16:16:00	28.1	0.0244	0.00209
2018-03-24 16:36:00	23.4	0.0204	0.00204
2018-03-24 16:56:00	18.6	0.0163	0.00191
2018-03-24 17:16:00	13.4	0.0118	0.00154
2018-03-24 17:36:00	9.54	0.00843	0.00129
2018-03-24 17:56:00	6.24	0.00554	0.00189
2018-03-24 18:16:00	3.49	0.00312	0.00125
2018-03-24 18:36:00	1.91	0.00171	0.00105
2018-03-24 18:56:00	0.854	0.000773	0.000364
2018-03-24 19:16:00	0.378	0.000342	0.0002
2018-03-24 19:36:00	0.174	0.000157	0.000166
2018-03-24 19:56:00	0.0676	6.06e-05	0.000116
2018-03-24 20:16:00	0.0299	2.77e-05	8.18e-05
2018-03-24 20:36:00	0.0143	1.35e-05	5.23e-05
2018-03-24 20:56:00	0.00642	6e-06	9.34e-05
2018-03-24 21:16:00	0.00352	3.32e-06	9.61e-05
2018-03-24 21:36:00	0.00217	2.05e-06	5.29e-05
2018-03-24 21:56:00	0.00138	1.29e-06	3.54e-05
2018-03-24 22:16:00	0.000972	9.05e-07	1.06e-05
2018-03-24 22:36:00	0.000807	7.53e-07	2.11e-06
2018-03-24 22:56:00	0.000712	6.65e-07	1.14e-06
2018-03-24 23:16:00	0.000639	5.93e-07	1.26e-06
2018-03-24 23:36:00	0.000703	6.52e-07	2.15e-06
2018-03-24 23:56:00	0.000809	7.51e-07	4.06e-06
2018-03-25 00:16:00	0.000933	8.67e-07	6.54e-06
2018-03-25 00:36:00	0.00129	1.19e-06	1.01e-05
2018-03-25 00:56:00	0.00193	1.8e-06	1.28e-05
2018-03-25 01:16:00	0.00314	2.92e-06	1.76e-05
2018-03-25 01:36:00	0.00635	5.92e-06	2.71e-05
2018-03-25 01:56:00	0.0129	1.22e-05	4.72e-05
2018-03-25 02:16:00	0.0262	2.49e-05	7.75e-05
2018-03-25 02:36:00	0.0807	7.67e-05	0.000155
2018-03-25 02:56:00	0.193	0.000185	0.000195
2018-03-25 03:16:00	0.417	0.0004	0.000291
2018-03-25 03:36:00	1.05	0.00101	0.000561
2018-03-25 03:56:00	2.1	0.00202	0.00086
2018-03-25 04:16:00	3.87	0.00372	0.0011
2018-03-25 04:36:00	6.8	0.00648	0.00139
2018-03-25 04:56:00	10.1	0.0096	0.00167
2018-03-25 05:16:00	13.8	0.0129	0.00202
2018-03-25 05:36:00	19.3	0.018	0.00267
2018-03-25 05:56:00	26.3	0.0244	0.00344
2018-03-25 06:16:00	35.8	0.0329	0.00463
2018-03-25 06:36:00	47.2	0.0431	0.00547
2018-03-25 06:56:00	59.1	0.0538	0.00614
2018-03-25 07:16:00	70.9	0.0645	0.00663
2018-03-25 07:36:00	78.4	0.0713	0.00694
2018-03-25 07:56:00	82.3	0.0745	0.00764
2018-03-25 08:16:00	80.3	0.072	0.00736
2018-03-25 08:36:00	89.3	0.0797	0.00696
2018-03-25 08:56:00	97.5	0.0821	0.00746
2018-03-25 09:16:00	97.5	0.0661	0.00634
2018-03-25 09:36:00	106	0.0684	0.00682
2018-03-25 09:56:00	115	0.0735	0.00731
2018-03-25 10:16:00	119	0.0745	0.00697
2018-03-25 10:36:00	118	0.0737	0.00727
2018-03-25 10:56:00	117	0.0735	0.00766
2018-03-25 11:16:00	118	0.0758	0.00713
2018-03-25 11:36:00	119	0.0768	0.00806
2018-03-25 11:56:00	117	0.0753	0.00834
2018-03-25 12:16:00	107	0.0685	0.00718
2018-03-25 12:36:00	104	0.0667	0.00661
2018-03-25 12:56:00	105	0.0709	0.00576
2018-03-25 13:16:00	109	0.0861	0.00625
2018-03-25 13:36:00	98.9	0.0848	0.00537
2018-03-25 13:56:00	86.5	0.0787	0.0056
2018-03-25 14:16:00	77.7	0.0709	0.00657
2018-03-25 14:36:00	71.8	0.0658	0.00976
2018-03-25 14:56:00	66.8	0.0615	0.00866
2018-03-25 15:16:00	62.6	0.0577	0.00626
2018-03-25 15:36:00	55.7	0.0515	0.0053
2018-03-25 15:56:00	46.5	0.043	0.00443
2018-03-25 16:16:00	33.5	0.0308	0.00369
2018-03-25 16:36:00	25.7	0.0236	0.00431
2018-03-25 16:56:00	19.7	0.0183	0.00371
2018-03-25 17:16:00	15.3	0.0142	0.00234
2018-03-25 17:36:00	10.7	0.01	0.00141
2018-03-25 17:56:00	6.76	0.00636	0.000848
2018-03-25 18:16:00	4.19	0.00395	0.000616
2018-03-25 18:36:00	2.46	0.00234	0.000345
2018-03-25 18:56:00	1.21	0.00115	0.000146
2018-03-25 19:16:00	0.545	0.000522	6.95e-05
2018-03-25 19:36:00	0.258	0.000247	6.18e-05
2018-03-25 19:56:00	0.106	0.000101	0.000139
2018-03-25 20:16:00	0.0539	5.05e-05	0.000195
2018-03-25 20:36:00	0.0218	2.04e-05	0.000122
2018-03-25 20:56:00	0.00258	2.47e-06	1.75e-05
2018-03-25 21:16:00	0.00136	1.3e-06	7.4e-06
2018-03-25 21:36:00	0.000812	7.76e-07	3.35e-06
2018-03-25 21:56:00	0.000568	5.41e-07	4.04e-06
2018-03-25 22:16:00	0.000646	6.18e-07	5.45e-06
2018-03-25 22:36:00	0.000545	5.21e-07	4.11e-06
2018-03-25 22:56:00	0.000416	3.97e-07	2.97e-06
2018-03-25 23:16:00	0.000325	3.13e-07	2.09e-06
2018-03-25 23:36:00	0.000317	3.06e-07	1.64e-06
2018-03-25 23:56:00	0.000339	3.22e-07	1.32e-06
2018-03-26 00:16:00	0.000382	3.49e-07	1.09e-06
2018-03-26 00:36:00	0.000526	4.74e-07	1.19e-06
2018-03-26 00:56:00	0.000793	7.15e-07	1.62e-06
2018-03-26 01:16:00	0.00129	1.17e-06	3.11e-06
2018-03-26 01:36:00	0.00267	2.41e-06	6.07e-06
2018-03-26 01:56:00	0.0143	1.26e-05	2.55e-05
2018-03-26 02:16:00	0.049	4.31e-05	6.65e-05
2018-03-26 02:36:00	0.112	0.000101	0.000164
2018-03-26 02:56:00	0.243	0.000221	0.000233
2018-03-26 03:16:00	0.514	0.00047	0.00034
2018-03-26 03:36:00	1.18	0.00107	0.00066
2018-03-26 03:56:00	2.18	0.00203	0.00107
2018-03-26 04:16:00	3.74	0.00361	0.00146
2018-03-26 04:36:00	6.06	0.0058	0.0018
2018-03-26 04:56:00	8.65	0.00822	0.00196
2018-03-26 05:16:00	11.5	0.0108	0.00257
2018-03-26 05:36:00	16.3	0.0153	0.00346
2018-03-26 05:56:00	21.5	0.02	0.0043
2018-03-26 06:16:00	26.3	0.0243	0.00308
2018-03-26 06:36:00	32.6	0.03	0.00203
2018-03-26 06:56:00	38.5	0.0353	0.00194
2018-03-26 07:16:00	42.3	0.0387	0.00224
2018-03-26 07:36:00	47.9	0.0437	0.00311
2018-03-26 07:56:00	53.3	0.0486	0.00385
2018-03-26 08:16:00	57.5	0.0526	0.00416
2018-03-26 08:36:00	63.1	0.0576	0.00433
2018-03-26 08:56:00	69.4	0.0634	0.00408
2018-03-26 09:16:00	76.9	0.0702	0.00501
2018-03-26 09:36:00	78.9	0.0719	0.006
2018-03-26 09:56:00	79.6	0.0722	0.00602
2018-03-26 10:16:00	80.7	0.0721	0.00567
2018-03-26 10:36:00	81.3	0.0724	0.00665
2018-03-26 10:56:00	82	0.073	0.00573
2018-03-26 11:16:00	83.3	0.0741	0.00425
2018-03-26 11:36:00	83.6	0.0744	0.00405
2018-03-26 11:56:00	84.7	0.0751	0.00409
2018-03-26 12:16:00	88	0.0772	0.00397
2018-03-26 12:36:00	85.7	0.0751	0.00313
2018-03-26 12:56:00	83.4	0.0731	0.00247
2018-03-26 13:16:00	84.2	0.0739	0.00277
2018-03-26 13:36:00	81.5	0.0716	0.00268
2018-03-26 13:56:00	77.3	0.0678	0.00313
2018-03-26 14:16:00	71.8	0.0627	0.00375
2018-03-26 14:36:00	67.7	0.0591	0.00258
2018-03-26 14:56:00	66.7	0.0584	0.00315
2018-03-26 15:16:00	72.2	0.0634	0.00342
2018-03-26 15:36:00	64.4	0.0568	0.00306
2018-03-26 15:56:00	52.6	0.0466	0.00238
2018-03-26 16:16:00	39.2	0.0348	0.00178
2018-03-26 16:36:00	32.7	0.0292	0.00166
2018-03-26 16:56:00	27.4	0.0246	0.00155
2018-03-26 17:16:00	20.9	0.0189	0.0014
2018-03-26 17:36:00	14.7	0.0133	0.00122
2018-03-26 17:56:00	9.34	0.00853	0.00113
2018-03-26 18:16:00	5.88	0.00542	0.000757
2018-03-26 18:36:00	3.53	0.00327	0.000536
2018-03-26 18:56:00	1.79	0.00168	0.00042
2018-03-26 19:16:00	0.861	0.00081	0.000363
2018-03-26 19:36:00	0.418	0.000394	0.000207
2018-03-26 19:56:00	0.168	0.000158	0.000114
2018-03-26 20:16:00	0.0815	7.56e-05	0.000137
2018-03-26 20:36:00	0.0359	3.31e-05	0.000103
2018-03-26 20:56:00	0.00964	9.03e-06	5.15e-05
2018-03-26 21:16:00	0.00478	4.47e-06	3.55e-05
2018-03-26 21:36:00	0.00278	2.6e-06	2.73e-05
2018-03-26 21:56:00	0.0017	1.6e-06	1.2e-05
2018-03-26 22:16:00	0.00113	1.06e-06	9.96e-06
2018-03-26 22:36:00	0.00087	8.17e-07	7.26e-06
2018-03-26 22:56:00	0.000772	7.23e-07	6.08e-06
2018-03-26 23:16:00	0.000859	8.06e-07	7.16e-06
2018-03-26 23:36:00	0.000914	8.57e-07	8.05e-06
2018-03-26 23:56:00	0.00102	9.32e-07	1.1e-05
2018-03-27 00:16:00	0.00124	1.08e-06	1.04e-05

## Sheet: C surface spectral intensities 
date / time	spectral intensities just below the surface (binned to 10 nm intervals) [umol photons m-2 s-1 nm-1]
	405	415	425	435	445	455	465	475	485	495	505	515	525	535	545	555	565	575	585	595	605	615	625	635	645	655	665	675	685	695
2018-03-19 23:56:00	2.54e-06	2.87e-06	2.91e-06	2.99e-06	3.44e-06	3.72e-06	3.49e-06	3.44e-06	3.14e-06	3.08e-06	2.52e-06	2.41e-06	2.07e-06	1.75e-06	1.6e-06	1.54e-06	1.16e-06	9.21e-07	1e-06	9.09e-07	8.45e-07	1.01e-06	1.2e-06	1.5e-06	1.48e-06	1.64e-06	1.97e-06	2.24e-06	2.26e-06	1.89e-06
2018-03-20 00:16:00	3e-06	3.43e-06	3.4e-06	3.6e-06	4.08e-06	4.41e-06	4.19e-06	4.09e-06	3.73e-06	3.66e-06	2.98e-06	2.82e-06	2.45e-06	2.04e-06	1.87e-06	1.77e-06	1.36e-06	1.08e-06	1.15e-06	1.05e-06	9.49e-07	1.15e-06	1.37e-06	1.72e-06	1.74e-06	1.88e-06	2.35e-06	2.6e-06	2.73e-06	2.27e-06
2018-03-20 00:36:00	3.97e-06	4.56e-06	4.54e-06	4.74e-06	5.34e-06	5.85e-06	5.56e-06	5.47e-06	4.92e-06	4.83e-06	3.92e-06	3.73e-06	3.23e-06	2.67e-06	2.46e-06	2.3e-06	1.75e-06	1.39e-06	1.48e-06	1.38e-06	1.25e-06	1.49e-06	1.7e-06	2.15e-06	2.27e-06	2.49e-06	3.12e-06	3.42e-06	3.51e-06	2.99e-06
2018-03-20 00:56:00	5.67e-06	6.45e-06	6.43e-06	6.63e-06	7.41e-06	8.1e-06	7.69e-06	7.51e-06	6.64e-06	6.49e-06	5.25e-06	4.93e-06	4.24e-06	3.52e-06	3.2e-06	2.96e-06	2.22e-06	1.75e-06	1.89e-06	1.73e-06	1.62e-06	1.89e-06	2.08e-06	2.58e-06	2.83e-06	3.13e-06	3.92e-06	4.36e-06	4.36e-06	3.74e-06
2018-03-20 01:16:00	8.76e-06	9.82e-06	9.69e-06	9.94e-06	1.1e-05	1.18e-05	1.12e-05	1.07e-05	9.24e-06	8.92e-06	7.18e-06	6.55e-06	5.59e-06	4.65e-06	4.12e-06	3.76e-06	2.8e-06	2.18e-06	2.36e-06	2.05e-06	2.03e-06	2.32e-06	2.46e-06	2.9e-06	3.27e-06	3.67e-06	4.54e-06	5.32e-06	5.21e-06	4.39e-06
2018-03-20 01:36:00	1.54e-05	1.71e-05	1.69e-05	1.76e-05	1.97e-05	2.14e-05	2.09e-05	1.99e-05	1.78e-05	1.75e-05	1.42e-05	1.33e-05	1.14e-05	9.77e-06	8.76e-06	7.76e-06	6.02e-06	4.69e-06	5.25e-06	4.64e-06	4.56e-06	5.34e-06	5.74e-06	6.72e-06	7.98e-06	8.86e-06	1.1e-05	1.26e-05	1.24e-05	1.08e-05
2018-03-20 01:56:00	2.8e-05	3.11e-05	3.09e-05	3.2e-05	3.62e-05	3.93e-05	3.87e-05	3.69e-05	3.33e-05	3.29e-05	2.68e-05	2.52e-05	2.18e-05	1.87e-05	1.67e-05	1.48e-05	1.15e-05	9.08e-06	1.01e-05	8.91e-06	8.72e-06	1.01e-05	1.09e-05	1.26e-05	1.51e-05	1.65e-05	2.04e-05	2.32e-05	2.27e-05	2e-05
2018-03-20 02:16:00	5.23e-05	5.85e-05	5.8e-05	5.96e-05	6.8e-05	7.32e-05	7.16e-05	6.86e-05	6.17e-05	6.06e-05	4.93e-05	4.61e-05	4.01e-05	3.4e-05	3e-05	2.69e-05	2.07e-05	1.66e-05	1.82e-05	1.57e-05	1.54e-05	1.76e-05	1.88e-05	2.13e-05	2.55e-05	2.73e-05	3.34e-05	3.76e-05	3.63e-05	3.21e-05
2018-03-20 02:36:00	0.000133	0.000146	0.000147	0.00015	0.000174	0.000188	0.000184	0.000179	0.000163	0.000162	0.000134	0.000127	0.000112	9.62e-05	8.58e-05	7.79e-05	6.1e-05	4.93e-05	5.38e-05	4.77e-05	4.67e-05	5.3e-05	5.75e-05	6.46e-05	7.77e-05	8.38e-05	0.000101	0.000114	0.000109	9.89e-05
2018-03-20 02:56:00	0.001081	0.001093	0.000985	0.000991	0.001115	0.001175	0.001169	0.001138	0.001047	0.001038	0.000885	0.000815	0.000742	0.000618	0.000576	0.000517	0.000429	0.000423	0.00044	0.000446	0.000454	0.000527	0.000558	0.000615	0.000706	0.000813	0.00095	0.001066	0.001053	0.001112
2018-03-20 03:16:00	0.004013	0.003999	0.003531	0.00354	0.003955	0.004143	0.004131	0.004024	0.003707	0.003669	0.003143	0.002877	0.002636	0.002178	0.002048	0.001835	0.001541	0.001572	0.001626	0.00168	0.001719	0.002002	0.002111	0.002321	0.002649	0.003076	0.003578	0.004016	0.003987	0.004291
2018-03-20 03:36:00	0.0093	0.009751	0.009068	0.00947	0.010772	0.011392	0.011289	0.010964	0.010106	0.009923	0.008294	0.007695	0.006691	0.005534	0.005006	0.004407	0.003557	0.003227	0.003484	0.003484	0.003336	0.003936	0.004284	0.004987	0.006311	0.007336	0.00876	0.010142	0.009689	0.011065
2018-03-20 03:56:00	0.022067	0.023702	0.022709	0.023988	0.027514	0.029286	0.028962	0.028148	0.025904	0.025378	0.021202	0.019672	0.01689	0.014128	0.012632	0.011039	0.008698	0.007531	0.008268	0.007961	0.007418	0.008754	0.009763	0.011616	0.014931	0.0172	0.020524	0.023691	0.022364	0.025724
2018-03-20 04:16:00	0.05084	0.055046	0.053442	0.056497	0.065007	0.069427	0.068629	0.066778	0.061365	0.060105	0.050453	0.046683	0.040111	0.033845	0.03024	0.026374	0.020573	0.017691	0.019458	0.018318	0.017017	0.020001	0.022559	0.026894	0.03407	0.038922	0.046101	0.052642	0.049633	0.056613
2018-03-20 04:36:00	0.125098	0.136578	0.132961	0.140712	0.161988	0.173292	0.171518	0.167465	0.154799	0.152259	0.130537	0.121009	0.106039	0.091844	0.083152	0.073643	0.058763	0.050736	0.055722	0.052711	0.049698	0.056938	0.062729	0.073438	0.091417	0.10236	0.119426	0.134415	0.124108	0.140258
2018-03-20 04:56:00	0.237303	0.259624	0.252904	0.267849	0.308601	0.33062	0.328283	0.321661	0.300076	0.297014	0.259783	0.242794	0.217322	0.193127	0.178091	0.160954	0.132	0.115129	0.128084	0.123564	0.118842	0.134754	0.145993	0.169469	0.21041	0.233849	0.271174	0.30334	0.275962	0.311582
2018-03-20 05:16:00	0.411383	0.450115	0.43857	0.464824	0.536139	0.575329	0.573676	0.564307	0.532288	0.530778	0.473863	0.447484	0.409283	0.372832	0.350245	0.322814	0.271433	0.239107	0.269795	0.265206	0.259335	0.292665	0.313522	0.362364	0.450493	0.499275	0.577467	0.644148	0.580245	0.656049
2018-03-20 05:36:00	0.643613	0.703505	0.685674	0.727316	0.840659	0.904937	0.906947	0.897109	0.854854	0.857776	0.780599	0.741226	0.689924	0.640317	0.606885	0.565286	0.4861	0.436618	0.481506	0.471279	0.45954	0.507335	0.53943	0.607734	0.722869	0.781231	0.882568	0.965045	0.874609	0.971403
2018-03-20 05:56:00	0.912036	0.996047	0.970621	1.02965	1.19141	1.28463	1.29155	1.28231	1.23005	1.23926	1.14267	1.08945	1.02691	0.966049	0.92222	0.866596	0.757534	0.688832	0.750966	0.735338	0.71852	0.781624	0.82437	0.913416	1.05757	1.12397	1.25054	1.34846	1.22428	1.34083
2018-03-20 06:16:00	1.23096	1.34322	1.30801	1.38671	1.60509	1.73163	1.74468	1.7372	1.67535	1.6935	1.57979	1.51283	1.44358	1.3764	1.32511	1.25803	1.11739	1.02565	1.11414	1.09687	1.07953	1.1616	1.2127	1.32887	1.51834	1.5983	1.76518	1.88852	1.70807	1.8526
2018-03-20 06:36:00	1.60964	1.75944	1.71719	1.824	2.1163	2.28855	2.31311	2.31284	2.23954	2.26974	2.13704	2.05134	1.97546	1.90161	1.83969	1.7575	1.58244	1.46974	1.57981	1.55749	1.53373	1.63112	1.69221	1.83175	2.05413	2.1377	2.33447	2.47423	2.24611	2.4182
2018-03-20 06:56:00	1.98579	2.17099	2.11984	2.25222	2.61461	2.82922	2.86276	2.86755	2.78242	2.82262	2.67337	2.56868	2.48829	2.4106	2.33905	2.24368	2.03888	1.90757	2.03567	2.00857	1.97915	2.08648	2.15268	2.30886	2.55559	2.63714	2.85624	3.00581	2.73306	2.92536
2018-03-20 07:16:00	2.32161	2.53191	2.46592	2.61315	3.02675	3.26877	3.30231	3.30403	3.20729	3.25093	3.09186	2.97046	2.89049	2.81569	2.73872	2.63669	2.41464	2.26901	2.40962	2.38041	2.35044	2.45731	2.51639	2.67572	2.93411	3.00631	3.23619	3.38541	3.07011	3.2658
2018-03-20 07:36:00	2.78225	3.04435	2.97429	3.163	3.67625	3.98455	4.04171	4.05959	3.96094	4.03031	3.86229	3.72341	3.64983	3.58325	3.50315	3.39286	3.13549	2.96466	3.14328	3.11544	3.08787	3.21156	3.27459	3.46441	3.77386	3.85035	4.12813	4.30309	3.89917	4.13431
2018-03-20 07:56:00	3.31151	3.64306	3.57953	3.83072	4.47977	4.88637	4.98998	5.04427	4.95939	5.07938	4.91165	4.76319	4.70961	4.66416	4.59125	4.47851	4.17631	3.97245	4.22061	4.20455	4.18975	4.34947	4.42508	4.67347	5.07972	5.17517	5.54323	5.77166	5.22474	5.53452
2018-03-20 08:16:00	3.9281	4.35466	4.31613	4.66315	5.50406	6.06079	6.25027	6.37691	6.33661	6.55221	6.40565	6.26642	6.26102	6.26356	6.22047	6.1197	5.76105	5.51221	5.88846	5.90635	5.92666	6.15703	6.25888	6.61526	7.20183	7.34238	7.87772	8.209	7.41935	7.86468
2018-03-20 08:36:00	4.28085	4.73639	4.68284	5.04638	5.94129	6.5241	6.71211	6.83586	6.77582	6.98907	6.83082	6.66723	6.6609	6.66447	6.6118	6.50158	6.13222	5.88108	6.25138	6.26331	6.27358	6.49076	6.58327	6.93061	7.50091	7.62053	8.14346	8.46029	7.65903	8.10404
2018-03-20 08:56:00	4.53797	5.00438	4.92943	5.29169	6.20671	6.78864	6.95993	7.06876	6.98082	7.17512	7.00222	6.81231	6.79796	6.79521	6.7287	6.60768	6.2391	5.99466	6.33585	6.33631	6.32936	6.5196	6.59764	6.91506	7.43524	7.52414	8.00362	8.28627	7.51721	7.93747
2018-03-20 09:16:00	4.72525	5.19849	5.11042	5.47579	6.41177	7.00172	7.1712	7.28065	7.18292	7.37622	7.20075	6.99934	6.98881	6.98976	6.92228	6.79969	6.43214	6.1907	6.5263	6.5255	6.5107	6.69041	6.76262	7.06908	7.57392	7.64742	8.11505	8.38532	7.61691	8.03403
2018-03-20 09:36:00	4.89321	5.38031	5.28665	5.66184	6.6271	7.23646	7.41091	7.52786	7.42732	7.62762	7.45563	7.2483	7.24583	7.25772	7.19292	7.07248	6.70482	6.46572	6.80674	6.80943	6.79511	6.97166	7.04212	7.35082	7.85865	7.92525	8.39788	8.66899	7.88028	8.30772
2018-03-20 09:56:00	4.98819	5.4782	5.37622	5.75129	6.72467	7.33654	7.50721	7.62335	7.51604	7.71324	7.54157	7.32791	7.32736	7.34365	7.27741	7.15731	6.79386	6.56009	6.89386	6.896	6.87959	7.04791	7.11458	7.41629	7.9112	7.96834	8.43191	8.69487	7.9112	8.33349
2018-03-20 10:16:00	4.92489	5.38829	5.26737	5.61536	6.54296	7.11147	7.25416	7.34622	7.21891	7.38497	7.20276	6.97858	6.96332	6.96468	6.88531	6.7592	6.41067	6.18949	6.48027	6.4697	6.44045	6.58449	6.64029	6.90598	7.34048	7.37731	7.78949	8.0158	7.30807	7.68155
2018-03-20 10:36:00	4.88666	5.33974	5.21277	5.54917	6.45796	7.00931	7.14082	7.22512	7.08996	7.24461	7.06083	6.83359	6.81474	6.81256	6.73088	6.60363	6.26371	6.05129	6.32382	6.30807	6.2734	6.40694	6.45974	6.70987	7.11793	7.14532	7.53485	7.74775	7.07283	7.42722
2018-03-20 10:56:00	4.87028	5.31962	5.19076	5.52234	6.42406	6.96915	7.09661	7.17809	7.04025	7.19082	7.00777	6.77937	6.76077	6.75861	6.67754	6.55061	6.21529	6.0073	6.27233	6.25447	6.21783	6.34565	6.39668	6.63893	7.03511	7.05707	7.4362	7.64368	6.98138	7.32761
2018-03-20 11:16:00	4.89019	5.34165	5.21315	5.54672	6.45301	7.00206	7.13232	7.21311	7.07756	7.22967	7.04747	6.81805	6.8022	6.8018	6.72183	6.59582	6.25944	6.04802	6.31627	6.2991	6.26418	6.38944	6.43702	6.67741	7.07594	7.09554	7.47611	7.68334	7.01166	7.35798
2018-03-20 11:36:00	4.71852	5.13813	5.00185	5.30458	6.15431	6.66152	6.76876	6.8303	6.68928	6.81929	6.63534	6.40915	6.3837	6.37335	6.28946	6.16297	5.84234	5.63782	5.88241	5.86111	5.82345	5.93601	5.97429	6.19253	6.55733	6.57192	6.91974	7.10674	6.47967	6.79514
2018-03-20 11:56:00	4.51121	4.89628	4.75278	5.02344	5.81115	6.27373	6.35759	6.40029	6.25439	6.36236	6.17733	5.95637	5.9208	5.90041	5.81286	5.68674	5.3831	5.18766	5.40712	5.38123	5.34185	5.44178	5.4723	5.66885	5.99828	6.00913	6.32315	6.49019	5.91271	6.19737
2018-03-20 12:16:00	4.3316	4.69549	4.5508	4.80544	5.5537	5.99158	6.06614	6.10167	5.95667	6.05637	5.87338	5.65982	5.62007	5.59614	5.50838	5.38548	5.09199	4.90472	5.11114	5.08239	5.04619	5.13957	5.16923	5.3569	5.66793	5.6795	5.97701	6.13627	5.5888	5.8606
2018-03-20 12:36:00	4.11516	4.45797	4.31887	4.5605	5.26697	5.68042	5.74968	5.77876	5.63817	5.73038	5.55194	5.34613	5.30266	5.27446	5.18716	5.06771	4.7845	4.60337	4.79927	4.77088	4.73339	4.8256	4.8533	5.03192	5.33046	5.34315	5.62614	5.77798	5.26197	5.51784
2018-03-20 12:56:00	3.89591	4.21726	4.08432	4.31142	4.97618	5.36407	5.42762	5.45071	5.31488	5.39857	5.22442	5.02697	4.97971	4.94667	4.86026	4.74399	4.47144	4.29645	4.48206	4.45404	4.41476	4.506	4.53293	4.70309	4.98917	5.00372	5.27181	5.41677	4.93271	5.17357
2018-03-20 13:16:00	3.69141	3.99033	3.86098	4.06822	4.69289	5.05241	5.10701	5.12473	4.99247	5.06477	4.89289	4.70498	4.65348	4.6147	4.52982	4.41594	4.15493	3.98726	4.16161	4.13214	4.09249	4.18012	4.20969	4.37281	4.64314	4.66105	4.91218	5.05129	4.5995	4.82924
2018-03-20 13:36:00	3.38184	3.65057	3.52709	3.71198	4.27595	4.59963	4.64356	4.65235	4.52726	4.58713	4.42173	4.24616	4.19099	4.14521	4.06267	3.95337	3.70972	3.55111	3.70951	3.67979	3.64143	3.72279	3.75399	3.90437	4.15281	4.17324	4.40249	4.53104	4.12543	4.33368
2018-03-20 13:56:00	3.01815	3.25566	3.14208	3.30442	3.8019	4.08671	4.12038	4.12041	4.00494	4.05319	3.89672	3.73652	3.6784	3.62721	3.54826	3.44522	3.22111	3.07291	3.21403	3.18475	3.14822	3.22295	3.2538	3.38962	3.61441	3.63727	3.84287	3.95919	3.60234	3.787
2018-03-20 14:16:00	2.58941	2.79776	2.70215	2.84291	3.27227	3.51554	3.54091	3.53462	3.43234	3.47145	3.32723	3.18778	3.12805	3.07586	3.00295	2.90881	2.70593	2.57025	2.69378	2.6658	2.63143	2.70021	2.7267	2.84705	3.04762	3.0732	3.25389	3.35672	3.04667	3.20881
2018-03-20 14:36:00	2.34858	2.54397	2.46312	2.59671	2.99446	3.22316	3.25081	3.24726	3.15569	3.19447	3.05706	2.93047	2.87047	2.81681	2.74785	2.65807	2.464	2.33611	2.45457	2.42799	2.39428	2.4675	2.50022	2.62142	2.8189	2.85303	3.02935	3.13404	2.84726	3.0086
2018-03-20 14:56:00	2.18224	2.36992	2.30058	2.43124	2.80949	3.03071	3.06203	3.06297	2.97846	3.01806	2.88359	2.76616	2.70427	2.64734	2.5802	2.49205	2.30161	2.17941	2.29596	2.27016	2.23588	2.31642	2.35892	2.48583	2.68687	2.73111	2.90973	3.02119	2.75062	2.9183
2018-03-20 15:16:00	2.08048	2.26328	2.19981	2.32904	2.69484	2.90951	2.94161	2.94591	2.86142	2.89941	2.76203	2.6497	2.58141	2.51729	2.44823	2.35798	2.16631	2.04767	2.16243	2.13594	2.09905	2.18762	2.24203	2.37652	2.58439	2.63903	2.82353	2.94439	2.68716	2.86523
2018-03-20 15:36:00	1.81234	1.96254	1.89976	2.00182	2.30567	2.47754	2.49215	2.48271	2.39666	2.41559	2.28186	2.17788	2.10379	2.03416	1.96557	1.88034	1.71204	1.60825	1.69721	1.66929	1.63363	1.70625	1.75305	1.86252	2.03212	2.07981	2.22901	2.32746	2.12392	2.26785
2018-03-20 15:56:00	1.51007	1.62644	1.5663	1.64016	1.87746	2.00421	2.00121	1.97815	1.89246	1.8924	1.76563	1.67179	1.59458	1.52197	1.45592	1.37799	1.23713	1.15009	1.21144	1.18283	1.14951	1.20325	1.23917	1.31974	1.44584	1.48346	1.59249	1.66474	1.51754	1.62189
2018-03-20 16:16:00	1.22453	1.32013	1.27017	1.32824	1.5169	1.61406	1.60373	1.57718	1.4972	1.48836	1.37251	1.29104	1.21656	1.1459	1.08584	1.01642	0.898234	0.825845	0.869215	0.842028	0.811447	0.853301	0.882061	0.94349	1.03996	1.07028	1.15162	1.20721	1.09918	1.17698
2018-03-20 16:36:00	0.954258	1.02981	0.99123	1.03694	1.18366	1.25871	1.24794	1.22413	1.15619	1.14532	1.04476	0.978732	0.911735	0.848132	0.796956	0.738886	0.643159	0.585476	0.617357	0.594326	0.568823	0.602406	0.626495	0.674773	0.750177	0.776339	0.839437	0.883918	0.805104	0.865029
2018-03-20 16:56:00	0.701685	0.758414	0.730954	0.765809	0.874546	0.930421	0.921168	0.901832	0.847375	0.836627	0.753183	0.702653	0.645399	0.591064	0.549742	0.503674	0.430002	0.386686	0.40894	0.390647	0.370762	0.39661	0.41624	0.452762	0.509039	0.530878	0.577948	0.612154	0.55832	0.602181
2018-03-20 17:16:00	0.481402	0.521726	0.50411	0.52959	0.605727	0.644868	0.63773	0.623286	0.582046	0.572521	0.507855	0.471215	0.426235	0.383331	0.352432	0.318274	0.265835	0.236067	0.249275	0.235495	0.221133	0.238407	0.252632	0.277182	0.313898	0.329206	0.359947	0.382594	0.349659	0.376681
2018-03-20 17:36:00	0.303816	0.330015	0.319445	0.336242	0.385283	0.410728	0.406135	0.396461	0.368878	0.362466	0.317711	0.294266	0.262931	0.233104	0.212683	0.190208	0.156091	0.137198	0.14561	0.136691	0.127567	0.139345	0.149489	0.166364	0.19153	0.203379	0.224874	0.241731	0.221925	0.240923
2018-03-20 17:56:00	0.162104	0.176518	0.171158	0.180568	0.207431	0.221602	0.219201	0.213715	0.198059	0.194615	0.167889	0.155463	0.136675	0.118883	0.107529	0.095099	0.076247	0.066136	0.071141	0.066463	0.061717	0.069108	0.075718	0.086496	0.102729	0.111667	0.126074	0.138399	0.128128	0.141536
2018-03-20 18:16:00	0.079057	0.085811	0.083006	0.087643	0.100571	0.107341	0.106058	0.103485	0.095485	0.09358	0.079862	0.073808	0.064225	0.055097	0.049504	0.043442	0.034441	0.02979	0.032162	0.030088	0.027886	0.031694	0.035277	0.041139	0.049899	0.055424	0.063676	0.071054	0.066461	0.074847
2018-03-20 18:36:00	0.038427	0.041424	0.039774	0.041871	0.04792	0.051114	0.050439	0.04919	0.045241	0.044254	0.037516	0.034565	0.029927	0.025414	0.022689	0.019879	0.015671	0.013615	0.014708	0.01383	0.012866	0.014753	0.016558	0.019467	0.02386	0.026916	0.031223	0.035166	0.0332	0.037712
2018-03-20 18:56:00	0.015063	0.015865	0.01486	0.015437	0.017531	0.018672	0.018377	0.017861	0.016389	0.016003	0.013574	0.01239	0.010789	0.009066	0.00803	0.007143	0.005652	0.005066	0.005448	0.00521	0.004949	0.005679	0.006322	0.007341	0.008906	0.010164	0.011778	0.013329	0.012747	0.014417
2018-03-20 19:16:00	0.007326	0.007311	0.006571	0.006711	0.007567	0.007985	0.007839	0.0076	0.007025	0.006866	0.006022	0.005385	0.004847	0.004015	0.003597	0.003344	0.002669	0.002595	0.002804	0.002721	0.002675	0.003066	0.003254	0.003719	0.004236	0.004711	0.005262	0.005979	0.005647	0.006209
2018-03-20 19:36:00	0.002837	0.002768	0.002448	0.002475	0.002787	0.002929	0.002872	0.002781	0.00258	0.002526	0.002251	0.001998	0.00183	0.001508	0.001359	0.001292	0.001034	0.001035	0.001121	0.00109	0.001087	0.001245	0.001295	0.001467	0.001627	0.00178	0.001958	0.002227	0.002091	0.00224
2018-03-20 19:56:00	0.000226	0.000249	0.000249	0.000253	0.000296	0.00032	0.000315	0.000306	0.000278	0.000277	0.000231	0.000219	0.000194	0.000167	0.000149	0.000135	0.000106	8.62e-05	9.36e-05	8.3e-05	8.11e-05	9.16e-05	9.99e-05	0.000111	0.000134	0.000142	0.000172	0.000191	0.000184	0.000168
2018-03-20 20:16:00	0.000102	0.000114	0.000113	0.000116	0.000132	0.000142	0.000139	0.000134	0.000119	0.000117	9.66e-05	9.02e-05	7.88e-05	6.73e-05	5.92e-05	5.31e-05	4.13e-05	3.33e-05	3.61e-05	3.12e-05	3.04e-05	3.42e-05	3.66e-05	4.06e-05	4.77e-05	5.04e-05	6.11e-05	6.76e-05	6.49e-05	5.76e-05
2018-03-20 20:36:00	5.04e-05	5.67e-05	5.61e-05	5.79e-05	6.54e-05	7.04e-05	6.87e-05	6.58e-05	5.84e-05	5.72e-05	4.67e-05	4.35e-05	3.77e-05	3.2e-05	2.82e-05	2.5e-05	1.93e-05	1.54e-05	1.69e-05	1.45e-05	1.41e-05	1.6e-05	1.71e-05	1.92e-05	2.26e-05	2.41e-05	2.95e-05	3.3e-05	3.19e-05	2.78e-05
2018-03-20 20:56:00	2.41e-05	2.7e-05	2.67e-05	2.78e-05	3.14e-05	3.4e-05	3.33e-05	3.22e-05	2.9e-05	2.86e-05	2.34e-05	2.2e-05	1.92e-05	1.63e-05	1.46e-05	1.29e-05	1e-05	7.86e-06	8.83e-06	7.76e-06	7.62e-06	8.86e-06	9.64e-06	1.11e-05	1.36e-05	1.48e-05	1.85e-05	2.11e-05	2.07e-05	1.82e-05
2018-03-20 21:16:00	1.45e-05	1.62e-05	1.61e-05	1.66e-05	1.85e-05	1.98e-05	1.9e-05	1.83e-05	1.62e-05	1.57e-05	1.27e-05	1.18e-05	1.02e-05	8.62e-06	7.72e-06	6.93e-06	5.25e-06	4.1e-06	4.52e-06	3.95e-06	3.87e-06	4.44e-06	4.8e-06	5.63e-06	6.67e-06	7.25e-06	9.18e-06	1.05e-05	1.03e-05	8.8e-06
2018-03-20 21:36:00	9.52e-06	1.06e-05	1.06e-05	1.08e-05	1.21e-05	1.29e-05	1.24e-05	1.19e-05	1.05e-05	1.03e-05	8.28e-06	7.67e-06	6.59e-06	5.55e-06	4.95e-06	4.52e-06	3.42e-06	2.67e-06	2.98e-06	2.57e-06	2.56e-06	2.9e-06	3.15e-06	3.78e-06	4.32e-06	4.74e-06	5.94e-06	6.82e-06	6.77e-06	5.82e-06
2018-03-20 21:56:00	6.42e-06	7.15e-06	7.15e-06	7.29e-06	8.27e-06	8.75e-06	8.52e-06	8.14e-06	7.29e-06	7.17e-06	5.77e-06	5.38e-06	4.59e-06	3.87e-06	3.44e-06	3.19e-06	2.44e-06	1.92e-06	2.17e-06	1.86e-06	1.89e-06	2.12e-06	2.34e-06	2.85e-06	3.16e-06	3.52e-06	4.32e-06	4.92e-06	4.97e-06	4.38e-06
2018-03-20 22:16:00	4.99e-06	5.68e-06	5.58e-06	5.66e-06	6.36e-06	6.76e-06	6.45e-06	6.21e-06	5.47e-06	5.29e-06	4.22e-06	3.92e-06	3.33e-06	2.79e-06	2.46e-06	2.34e-06	1.77e-06	1.35e-06	1.47e-06	1.31e-06	1.27e-06	1.43e-06	1.63e-06	1.96e-06	2.14e-06	2.36e-06	2.95e-06	3.36e-06	3.34e-06	2.86e-06
2018-03-20 22:36:00	3.97e-06	4.54e-06	4.48e-06	4.6e-06	5.18e-06	5.56e-06	5.29e-06	5.12e-06	4.57e-06	4.44e-06	3.57e-06	3.35e-06	2.87e-06	2.39e-06	2.15e-06	2.04e-06	1.57e-06	1.22e-06	1.29e-06	1.18e-06	1.1e-06	1.28e-06	1.48e-06	1.82e-06	1.91e-06	2.08e-06	2.62e-06	2.94e-06	2.98e-06	2.5e-06
2018-03-20 22:56:00	3.28e-06	3.74e-06	3.74e-06	3.91e-06	4.42e-06	4.79e-06	4.56e-06	4.45e-06	4.04e-06	3.98e-06	3.23e-06	3.05e-06	2.66e-06	2.2e-06	2.01e-06	1.91e-06	1.49e-06	1.17e-06	1.24e-06	1.14e-06	1.03e-06	1.24e-06	1.46e-06	1.83e-06	1.87e-06	2.01e-06	2.54e-06	2.81e-06	2.92e-06	2.43e-06
2018-03-20 23:16:00	3.11e-06	3.56e-06	3.52e-06	3.73e-06	4.22e-06	4.56e-06	4.34e-06	4.24e-06	3.86e-06	3.79e-06	3.08e-06	2.91e-06	2.53e-06	2.1e-06	1.93e-06	1.82e-06	1.41e-06	1.12e-06	1.19e-06	1.09e-06	9.77e-07	1.18e-06	1.4e-06	1.77e-06	1.79e-06	1.93e-06	2.43e-06	2.68e-06	2.81e-06	2.35e-06
2018-03-20 23:36:00	3.26e-06	3.72e-06	3.71e-06	3.88e-06	4.39e-06	4.76e-06	4.53e-06	4.42e-06	4.01e-06	3.95e-06	3.21e-06	3.03e-06	2.64e-06	2.19e-06	2e-06	1.89e-06	1.48e-06	1.16e-06	1.23e-06	1.14e-06	1.02e-06	1.24e-06	1.45e-06	1.82e-06	1.86e-06	2e-06	2.52e-06	2.79e-06	2.89e-06	2.42e-06
2018-03-20 23:56:00	3.65e-06	4.17e-06	4.16e-06	4.3e-06	4.85e-06	5.29e-06	5.03e-06	4.91e-06	4.43e-06	4.36e-06	3.53e-06	3.33e-06	2.89e-06	2.39e-06	2.18e-06	2.07e-06	1.61e-06	1.26e-06	1.33e-06	1.24e-06	1.13e-06	1.34e-06	1.56e-06	1.94e-06	2.01e-06	2.17e-06	2.75e-06	3.04e-06	3.1e-06	2.62e-06
2018-03-21 00:16:00	4.42e-06	5.1e-06	5.01e-06	5.17e-06	5.79e-06	6.34e-06	6.02e-06	5.9e-06	5.25e-06	5.12e-06	4.15e-06	3.91e-06	3.36e-06	2.78e-06	2.53e-06	2.39e-06	1.8e-06	1.42e-06	1.5e-06	1.41e-06	1.3e-06	1.51e-06	1.73e-06	2.15e-06	2.3e-06	2.51e-06	3.19e-06	3.47e-06	3.5e-06	3.05e-06
2018-03-21 00:36:00	6.11e-06	6.92e-06	6.77e-06	6.99e-06	7.76e-06	8.34e-06	7.9e-06	7.65e-06	6.73e-06	6.51e-06	5.26e-06	4.85e-06	4.15e-06	3.44e-06	3.09e-06	2.89e-06	2.16e-06	1.66e-06	1.81e-06	1.64e-06	1.59e-06	1.81e-06	1.99e-06	2.4e-06	2.66e-06	2.9e-06	3.7e-06	4.17e-06	4.16e-06	3.55e-06
2018-03-21 00:56:00	8.79e-06	9.8e-06	9.64e-06	9.93e-06	1.1e-05	1.18e-05	1.12e-05	1.08e-05	9.43e-06	9.13e-06	7.38e-06	6.77e-06	5.79e-06	4.83e-06	4.31e-06	3.97e-06	2.99e-06	2.28e-06	2.53e-06	2.22e-06	2.21e-06	2.5e-06	2.68e-06	3.17e-06	3.64e-06	3.97e-06	5.04e-06	5.84e-06	5.76e-06	4.87e-06
2018-03-21 01:16:00	1.32e-05	1.47e-05	1.46e-05	1.49e-05	1.67e-05	1.81e-05	1.72e-05	1.66e-05	1.46e-05	1.43e-05	1.15e-05	1.07e-05	9.24e-06	7.78e-06	6.97e-06	6.3e-06	4.8e-06	3.71e-06	4.11e-06	3.59e-06	3.54e-06	4.05e-06	4.34e-06	5.13e-06	6.04e-06	6.55e-06	8.32e-06	9.57e-06	9.39e-06	8.07e-06
2018-03-21 01:36:00	2.31e-05	2.58e-05	2.57e-05	2.65e-05	2.99e-05	3.22e-05	3.12e-05	3e-05	2.66e-05	2.61e-05	2.14e-05	1.99e-05	1.71e-05	1.46e-05	1.3e-05	1.16e-05	8.97e-06	6.98e-06	7.78e-06	6.75e-06	6.65e-06	7.66e-06	8.22e-06	9.58e-06	1.15e-05	1.24e-05	1.55e-05	1.77e-05	1.72e-05	1.51e-05
2018-03-21 01:56:00	4.28e-05	4.78e-05	4.75e-05	4.88e-05	5.53e-05	5.92e-05	5.75e-05	5.51e-05	4.89e-05	4.78e-05	3.91e-05	3.64e-05	3.14e-05	2.67e-05	2.35e-05	2.09e-05	1.62e-05	1.28e-05	1.41e-05	1.21e-05	1.19e-05	1.35e-05	1.45e-05	1.65e-05	1.95e-05	2.09e-05	2.55e-05	2.88e-05	2.79e-05	2.46e-05
2018-03-21 02:16:00	8.21e-05	9.14e-05	9.08e-05	9.22e-05	0.000105	0.000112	0.000108	0.000103	9.1e-05	8.88e-05	7.21e-05	6.67e-05	5.78e-05	4.89e-05	4.27e-05	3.79e-05	2.94e-05	2.35e-05	2.53e-05	2.17e-05	2.09e-05	2.33e-05	2.5e-05	2.75e-05	3.18e-05	3.37e-05	4.01e-05	4.45e-05	4.28e-05	3.75e-05
2018-03-21 02:36:00	0.000214	0.000235	0.000235	0.000239	0.000278	0.000301	0.000295	0.000284	0.000258	0.000257	0.000214	0.000202	0.000178	0.000154	0.000137	0.000123	9.68e-05	7.86e-05	8.52e-05	7.51e-05	7.28e-05	8.27e-05	8.93e-05	9.9e-05	0.000119	0.000127	0.000152	0.000169	0.000162	0.000147
2018-03-21 02:56:00	0.001784	0.00185	0.001719	0.001742	0.002002	0.002141	0.002097	0.002059	0.001884	0.001881	0.00159	0.001463	0.001307	0.001078	0.000968	0.000869	0.000717	0.000674	0.000716	0.000669	0.000642	0.000782	0.000835	0.000912	0.001156	0.001332	0.001527	0.001722	0.001674	0.001828
2018-03-21 03:16:00	0.006635	0.00682	0.006258	0.006336	0.007256	0.007737	0.00757	0.007454	0.006822	0.006812	0.00577	0.005277	0.004721	0.003858	0.00347	0.003108	0.002587	0.002498	0.002643	0.002491	0.002386	0.002938	0.003132	0.003414	0.004355	0.005073	0.005777	0.00653	0.006362	0.007104
2018-03-21 03:36:00	0.018003	0.019317	0.018344	0.01922	0.02209	0.023677	0.023315	0.022742	0.020929	0.020666	0.017369	0.01605	0.013978	0.011695	0.010501	0.009234	0.007301	0.006539	0.007081	0.006773	0.006384	0.007522	0.008371	0.009908	0.012804	0.014965	0.017814	0.020664	0.019634	0.02291
2018-03-21 03:56:00	0.041795	0.045574	0.044021	0.046623	0.053771	0.057733	0.057156	0.055857	0.051581	0.050931	0.043176	0.040071	0.03486	0.029708	0.026832	0.023628	0.018625	0.01619	0.017881	0.017107	0.016092	0.018752	0.020998	0.025224	0.032582	0.03767	0.044896	0.05182	0.048492	0.056683
2018-03-21 04:16:00	0.090677	0.099437	0.096898	0.102956	0.119045	0.127881	0.127085	0.124658	0.115358	0.114156	0.097693	0.09084	0.079365	0.068432	0.06214	0.054977	0.043655	0.037588	0.042006	0.040074	0.037757	0.044011	0.049076	0.058716	0.075634	0.086576	0.102419	0.11712	0.108586	0.126099
2018-03-21 04:36:00	0.199566	0.219428	0.214496	0.228403	0.264445	0.284486	0.283637	0.279037	0.261015	0.259626	0.227284	0.213203	0.190792	0.169338	0.156571	0.141378	0.115363	0.100068	0.11274	0.109299	0.104363	0.119001	0.129328	0.151094	0.189945	0.212144	0.245171	0.274263	0.249436	0.284848
2018-03-21 04:56:00	0.351514	0.386441	0.378088	0.402855	0.466912	0.503226	0.503466	0.496872	0.469156	0.469021	0.417748	0.394359	0.358869	0.324707	0.303624	0.277627	0.230938	0.202032	0.22687	0.221334	0.212414	0.23827	0.255183	0.292918	0.360212	0.395569	0.450142	0.496401	0.447817	0.505655
2018-03-21 05:16:00	0.568831	0.624496	0.611147	0.651229	0.75567	0.816377	0.820257	0.81269	0.775152	0.779405	0.706249	0.670733	0.619884	0.57067	0.538754	0.497863	0.421446	0.371976	0.414873	0.406092	0.390775	0.431663	0.456831	0.515587	0.619305	0.669113	0.750422	0.816479	0.733203	0.819033
2018-03-21 05:36:00	0.860727	0.946773	0.929788	0.995602	1.16305	1.26754	1.28855	1.28996	1.25666	1.28543	1.19955	1.16093	1.10664	1.05381	1.02358	0.974625	0.854152	0.764979	0.875084	0.882876	0.875806	0.965999	1.00932	1.14003	1.38576	1.50375	1.69855	1.85644	1.6498	1.85313
2018-03-21 05:56:00	1.17643	1.2954	1.27464	1.36837	1.60401	1.75548	1.79483	1.80575	1.77708	1.83079	1.73352	1.6894	1.63334	1.57857	1.54899	1.49116	1.32728	1.19961	1.37188	1.39353	1.39192	1.52498	1.58319	1.77658	2.1441	2.31558	2.60614	2.83882	2.51683	2.82085
2018-03-21 06:16:00	1.50439	1.65665	1.63098	1.75171	2.05458	2.24922	2.30194	2.31787	2.28664	2.35465	2.24382	2.18345	2.12263	2.06321	2.02467	1.9521	1.75458	1.60228	1.79665	1.81444	1.80336	1.94457	2.00439	2.20959	2.59103	2.75091	3.04604	3.27243	2.9048	3.2189
2018-03-21 06:36:00	1.93889	2.13774	2.10728	2.26681	2.66337	2.92246	2.99944	3.02885	3.00399	3.10306	2.9852	2.91298	2.85822	2.80668	2.76924	2.68883	2.45038	2.26126	2.51455	2.54451	2.53676	2.70417	2.76883	3.01675	3.47719	3.65276	4.00551	4.26595	3.78512	4.16657
2018-03-21 06:56:00	2.40652	2.65719	2.62354	2.8275	3.32845	3.66064	3.76752	3.81513	3.8002	3.93659	3.81543	3.73254	3.68948	3.65123	3.61873	3.53338	3.25313	3.02618	3.34689	3.39349	3.39218	3.58844	3.6571	3.9538	4.50512	4.69918	5.12021	5.42173	4.81003	5.27026
2018-03-21 07:16:00	2.88968	3.1966	3.16342	3.41805	4.03298	4.44612	4.58969	4.66159	4.6597	4.83823	4.71869	4.62534	4.60088	4.58118	4.55672	4.46926	4.14931	3.88926	4.2759	4.34026	4.34525	4.56607	4.63497	4.97664	5.60892	5.81224	6.29574	6.63138	5.88671	6.41924
2018-03-21 07:36:00	3.38804	3.75455	3.72125	4.02615	4.75636	5.24737	5.42213	5.51623	5.51677	5.73013	5.60855	5.49877	5.48956	5.48679	5.46494	5.37203	5.0199	4.73457	5.16885	5.24232	5.24918	5.48469	5.55232	5.92518	6.61016	6.81018	7.33935	7.6952	6.84371	7.42977
2018-03-21 07:56:00	3.90664	4.3351	4.30082	4.65787	5.50735	6.07889	6.2862	6.40528	6.4074	6.6561	6.53381	6.40688	6.41485	6.43139	6.41252	6.31522	5.93335	5.62568	6.10582	6.1882	6.19737	6.44627	6.51396	6.91651	7.65145	7.84581	8.42023	8.79603	7.83912	8.47773
2018-03-21 08:16:00	4.46346	4.95739	4.92051	5.33434	6.31154	6.97163	7.21783	7.36954	7.37731	7.6668	7.54896	7.40665	7.43822	7.48058	7.46864	7.37133	6.96106	6.63336	7.1658	7.2616	7.27664	7.54156	7.61334	8.05001	8.84487	9.03531	9.66372	10.0669	8.99273	9.69245
2018-03-21 08:36:00	4.96878	5.52586	5.49245	5.96083	7.05968	7.80277	8.08469	8.26641	8.27849	8.60701	8.49541	8.33839	8.39403	8.46439	8.45975	8.36467	7.93281	7.59665	8.17099	8.27718	8.29445	8.57089	8.64496	9.11201	9.94885	10.1311	10.8034	11.2267	10.0515	10.8068
2018-03-21 08:56:00	5.37347	5.97849	5.94474	6.45246	7.64264	8.44532	8.74989	8.9511	8.96159	9.31583	9.20787	9.0365	9.11003	9.20166	9.20127	9.1073	8.66237	8.32407	8.92265	9.03499	9.05309	9.33148	9.40357	9.88756	10.744	10.9148	11.6115	12.0429	10.7994	11.5902
2018-03-21 09:16:00	5.5742	6.19319	6.14673	6.65984	7.87439	8.68552	8.98428	9.18203	9.178	9.52804	9.41672	9.2314	9.30824	9.40424	9.4008	9.30404	8.8619	8.52948	9.11732	9.22765	9.24547	9.50616	9.56744	10.0393	10.8737	11.0277	11.7098	12.1256	10.88	11.6632
2018-03-21 09:36:00	5.87224	6.51636	6.45868	6.98686	8.25023	9.08627	9.38505	9.5843	9.5652	9.91601	9.79872	9.59478	9.67515	9.77499	9.7668	9.66378	9.2155	8.88237	9.46857	9.57624	9.58949	9.84142	9.89597	10.3601	11.1853	11.3242	12.0037	12.4119	11.1464	11.9293
2018-03-21 09:56:00	6.17086	6.8388	6.76963	7.31234	8.62386	9.48596	9.78618	9.98865	9.95638	10.3099	10.1868	9.96514	10.0495	10.1537	10.1411	10.0326	9.57679	9.24282	9.8295	9.93507	9.94342	10.1885	10.2369	10.6953	11.5145	11.6385	12.3186	12.7207	11.4332	12.217
2018-03-21 10:16:00	6.41474	7.09701	7.01481	7.56527	8.9093	9.7906	10.0922	10.299	10.2583	10.6163	10.489	10.2546	10.3437	10.4541	10.4386	10.3286	9.86708	9.53578	10.1226	10.2278	10.2329	10.4702	10.5115	10.9659	11.7796	11.8884	12.5695	12.9645	11.66	12.4439
2018-03-21 10:36:00	6.5387	7.19851	7.08607	7.61052	8.92906	9.77938	10.0505	10.2287	10.1622	10.4915	10.348	10.0979	10.1719	10.2681	10.2399	10.1235	9.66956	9.34023	9.89494	9.98897	9.98657	10.2016	10.2291	10.6574	11.4257	11.5165	12.1599	12.5291	11.2709	12.0164
2018-03-21 10:56:00	6.5865	7.21977	7.08148	7.57808	8.86119	9.67504	9.91585	10.0649	9.97506	10.2749	10.1169	9.85437	9.91244	9.99364	9.95344	9.83147	9.38688	9.06061	9.58254	9.66547	9.65641	9.85012	9.86587	10.2679	10.9905	11.0668	11.6715	12.0157	10.8099	11.516
2018-03-21 11:16:00	6.52664	7.14513	7.00109	7.48504	8.74302	9.53665	9.76585	9.9033	9.80646	10.0936	9.93204	9.66627	9.71829	9.79443	9.74955	9.62655	9.18777	8.86745	9.37375	9.45177	9.44057	9.62364	9.63651	10.0243	10.7235	10.7954	11.3813	11.7129	10.5369	11.2239
2018-03-21 11:36:00	6.39733	7.00023	6.85103	7.31821	8.54012	9.30641	9.52296	9.64742	9.54586	9.81883	9.65399	9.39005	9.43266	9.50031	9.45111	9.32536	8.89408	8.57908	9.06651	9.13936	9.125	9.30136	9.30944	9.68341	10.3597	10.4279	10.9936	11.3116	10.174	10.8367
2018-03-21 11:56:00	6.27746	6.87435	6.72886	7.18931	8.39152	9.14556	9.35944	9.48031	9.38097	9.64935	9.48527	9.22542	9.26419	9.32757	9.2775	9.15094	8.72373	8.41066	8.89096	8.9617	8.94675	9.1216	9.12743	9.4954	10.1635	10.2319	10.7886	11.1011	9.98113	10.6322
2018-03-21 12:16:00	6.21955	6.83313	6.7116	7.19103	8.41786	9.19874	9.43375	9.57363	9.49135	9.77825	9.62413	9.37067	9.4205	9.49136	9.44825	9.3263	8.8943	8.57563	9.07791	9.15377	9.14483	9.32799	9.33853	9.71856	10.412	10.4894	11.0639	11.3905	10.235	10.907
2018-03-21 12:36:00	5.92499	6.50503	6.38764	6.83998	8.00077	8.73829	8.95614	9.0786	8.99709	9.26335	9.10654	8.86068	8.89804	8.9542	8.90733	8.78403	8.36601	8.05333	8.5306	8.60198	8.58715	8.76268	8.77154	9.13391	9.79594	9.87403	10.4178	10.7291	9.63317	10.2729
2018-03-21 12:56:00	5.61089	6.14955	6.02998	6.44706	7.52817	8.21006	8.40242	8.50052	8.41463	8.65261	8.48906	8.24962	8.26863	8.30511	8.25108	8.12442	7.72105	7.41517	7.86036	7.92376	7.90213	8.06808	8.07442	8.41399	9.03678	9.11514	9.62166	9.91395	8.89217	9.49021
2018-03-21 13:16:00	5.38789	5.89592	5.77089	6.16034	7.18239	7.82062	7.99022	8.06888	7.97605	8.19059	8.01817	7.78172	7.78229	7.80037	7.73749	7.60619	7.2082	6.90434	7.32811	7.38094	7.35729	7.51827	7.52381	7.84581	8.44376	8.52641	9.00868	9.29015	8.32135	8.8869
2018-03-21 13:36:00	5.02256	5.4874	5.36071	5.71246	6.65014	7.22889	7.37324	7.43087	7.33452	7.51843	7.34284	7.11525	7.0958	7.09406	7.02457	6.89069	6.5077	6.215	6.6027	6.6482	6.61963	6.76844	6.77137	7.06865	7.62564	7.70835	8.15094	8.41226	7.52491	8.04316
2018-03-21 13:56:00	4.59509	5.01146	4.88667	5.19763	6.03998	6.55391	6.67229	6.70929	6.61037	6.76201	6.58456	6.36891	6.33048	6.30871	6.23331	6.09896	5.73648	5.4585	5.80467	5.8422	5.80879	5.94332	5.9451	6.21402	6.7231	6.805	7.2022	7.43938	6.64469	7.10981
2018-03-21 14:16:00	4.10542	4.46831	4.3515	4.62028	5.35647	5.80232	5.89443	5.91268	5.81142	5.93109	5.75161	5.55165	5.49751	5.4561	5.37506	5.24401	4.90927	4.64899	4.94943	4.97561	4.93924	5.05875	5.06383	5.30004	5.75433	5.83585	6.18327	6.39246	5.70006	6.10709
2018-03-21 14:36:00	3.64414	3.93856	3.80048	3.992	4.57555	4.89348	4.90188	4.84721	4.68898	4.71248	4.49194	4.26933	4.15486	4.05301	3.92824	3.77107	3.4733	3.24332	3.40446	3.37296	3.30251	3.34749	3.32014	3.43757	3.68968	3.70272	3.88361	3.97664	3.52314	3.73379
2018-03-21 14:56:00	3.21142	3.44854	3.29851	3.4279	3.88399	4.09837	4.04294	3.93353	3.73399	3.68231	3.43267	3.19614	3.03523	2.88718	2.7299	2.55434	2.28989	2.0887	2.13724	2.0602	1.96373	1.9498	1.89758	1.91926	2.00592	1.96298	2.0083	2.00711	1.75068	1.80057
2018-03-21 15:16:00	2.82861	3.04301	2.91952	3.04217	3.45602	3.65796	3.61803	3.52729	3.35429	3.31321	3.08472	2.87662	2.72727	2.58962	2.44785	2.2888	2.04386	1.86072	1.9126	1.84492	1.75907	1.75681	1.71787	1.74693	1.83837	1.80776	1.8567	1.86307	1.62786	1.67941
2018-03-21 15:36:00	2.44939	2.64172	2.54276	2.65934	3.03066	3.21839	3.1931	3.12103	2.9731	2.94417	2.73857	2.55862	2.42223	2.29538	2.16983	2.02707	1.80224	1.63733	1.69274	1.63367	1.55741	1.5666	1.54089	1.57724	1.67339	1.65643	1.71076	1.72489	1.50912	1.56431
2018-03-21 15:56:00	2.06884	2.2392	2.16325	2.2723	2.59947	2.77079	2.75819	2.70357	2.58023	2.56266	2.38051	2.22908	2.10633	1.99092	1.88208	1.75606	1.55288	1.40658	1.46445	1.41398	1.34766	1.36714	1.35384	1.39692	1.4975	1.49365	1.55314	1.57525	1.37991	1.43893
2018-03-21 16:16:00	1.68312	1.83142	1.77608	1.87384	2.15325	2.30403	2.30011	2.26012	2.16107	2.15216	1.99376	1.87191	1.76352	1.66079	1.56942	1.46131	1.28306	1.15605	1.21383	1.17235	1.11742	1.1446	1.14188	1.19042	1.29479	1.30206	1.36512	1.3956	1.22401	1.28619
2018-03-21 16:36:00	1.32942	1.44839	1.40761	1.48895	1.71554	1.84108	1.84264	1.8154	1.73755	1.73498	1.60183	1.5074	1.41491	1.32643	1.25242	1.16379	1.01394	0.909052	0.96405	0.932415	0.889102	0.921893	0.928509	0.980377	1.08347	1.10219	1.16732	1.20465	1.05951	1.12293
2018-03-21 16:56:00	0.996702	1.08622	1.05725	1.12074	1.29407	1.39254	1.39681	1.37982	1.32043	1.32184	1.21406	1.14498	1.06906	0.995767	0.938738	0.869773	0.750096	0.668417	0.71801	0.695666	0.663709	0.699284	0.713055	0.765354	0.862898	0.890879	0.955756	0.997991	0.88105	0.943571
2018-03-21 17:16:00	0.694214	0.758231	0.738159	0.783443	0.905421	0.975261	0.977698	0.966137	0.920699	0.921946	0.838986	0.791629	0.732963	0.676118	0.635281	0.58551	0.498091	0.440512	0.480183	0.465319	0.443987	0.476998	0.493576	0.540796	0.625856	0.657769	0.717899	0.761401	0.675133	0.732884
2018-03-21 17:36:00	0.457379	0.500035	0.486943	0.517057	0.59756	0.643271	0.643872	0.635456	0.602073	0.601768	0.541158	0.509948	0.46728	0.426077	0.398322	0.364698	0.30623	0.269288	0.296288	0.286731	0.273229	0.298513	0.313348	0.349245	0.412662	0.44053	0.487694	0.524306	0.4683	0.51459
2018-03-21 17:56:00	0.264415	0.289223	0.281782	0.299288	0.345731	0.371534	0.370804	0.364897	0.34252	0.340912	0.300801	0.282437	0.254394	0.227564	0.21071	0.190718	0.156928	0.136977	0.152128	0.146648	0.139194	0.155787	0.16718	0.190788	0.231508	0.252462	0.2848	0.311796	0.281964	0.314883
2018-03-21 18:16:00	0.135446	0.148177	0.144414	0.153505	0.177405	0.190504	0.189617	0.186063	0.173348	0.171813	0.149327	0.139365	0.123488	0.108548	0.099326	0.08888	0.071754	0.062328	0.069116	0.066118	0.062181	0.070825	0.077455	0.090131	0.110991	0.122967	0.140896	0.156652	0.143747	0.162717
2018-03-21 18:36:00	0.067754	0.07384	0.071786	0.076184	0.087954	0.094343	0.093743	0.091712	0.085065	0.084068	0.072315	0.067144	0.058849	0.051015	0.046315	0.041115	0.032791	0.028343	0.031432	0.029969	0.028022	0.032408	0.035807	0.042151	0.052646	0.059073	0.068464	0.077122	0.071424	0.081647
2018-03-21 18:56:00	0.026619	0.028587	0.02748	0.028945	0.033264	0.035567	0.035302	0.034329	0.031762	0.031329	0.026683	0.024596	0.021395	0.018255	0.016473	0.014559	0.011561	0.009974	0.011056	0.010603	0.009924	0.011663	0.012844	0.015126	0.019249	0.021935	0.025615	0.029362	0.027423	0.031591
2018-03-21 19:16:00	0.011809	0.012395	0.011597	0.012068	0.013801	0.014651	0.014573	0.014058	0.013028	0.012952	0.01097	0.01009	0.008844	0.00756	0.006765	0.006062	0.004855	0.004412	0.004729	0.00461	0.004401	0.005111	0.005544	0.006379	0.007924	0.009086	0.010237	0.011765	0.011181	0.012541
2018-03-21 19:36:00	0.00499	0.005219	0.004876	0.005018	0.005744	0.006103	0.006065	0.005829	0.005399	0.005391	0.00454	0.004195	0.003702	0.003175	0.002828	0.002559	0.002052	0.001878	0.001981	0.001914	0.001856	0.002131	0.002293	0.002589	0.003158	0.003592	0.004002	0.004578	0.004412	0.004712
2018-03-21 19:56:00	0.001372	0.001506	0.001507	0.001531	0.001782	0.001937	0.001907	0.001846	0.001696	0.001687	0.001408	0.001332	0.001184	0.001023	0.000913	0.000828	0.000653	0.000535	0.000577	0.00051	0.000502	0.000566	0.000613	0.000679	0.000819	0.000872	0.001045	0.001157	0.001125	0.001007
2018-03-21 20:16:00	0.000576	0.000635	0.000636	0.000648	0.000752	0.000814	0.0008	0.000774	0.000706	0.0007	0.000581	0.000547	0.000483	0.000415	0.00037	0.000334	0.000262	0.000212	0.00023	0.000203	0.000199	0.000226	0.000245	0.000273	0.000331	0.000352	0.000428	0.000474	0.000461	0.000413
2018-03-21 20:36:00	0.000276	0.000306	0.000305	0.000313	0.000359	0.000387	0.000377	0.000364	0.000328	0.000323	0.000266	0.000248	0.000217	0.000185	0.000164	0.000147	0.000114	9.17e-05	9.99e-05	8.73e-05	8.54e-05	9.75e-05	0.000105	0.000118	0.000142	0.000151	0.000185	0.000206	0.0002	0.000178
2018-03-21 20:56:00	0.000135	0.00015	0.000148	0.000153	0.000172	0.000185	0.000178	0.00017	0.000151	0.000147	0.000119	0.000111	9.56e-05	8.08e-05	7.1e-05	6.36e-05	4.83e-05	3.86e-05	4.19e-05	3.59e-05	3.55e-05	4e-05	4.24e-05	4.83e-05	5.69e-05	6.08e-05	7.47e-05	8.43e-05	8.2e-05	7.13e-05
2018-03-21 21:16:00	7.56e-05	8.45e-05	8.37e-05	8.59e-05	9.84e-05	0.000106	0.000104	9.98e-05	8.86e-05	8.72e-05	7.2e-05	6.69e-05	5.84e-05	4.96e-05	4.42e-05	4.05e-05	3.04e-05	2.4e-05	2.71e-05	2.36e-05	2.3e-05	2.66e-05	2.85e-05	3.39e-05	4.02e-05	4.43e-05	5.52e-05	6.27e-05	6.16e-05	5.37e-05
2018-03-21 21:36:00	5.06e-05	5.66e-05	5.62e-05	5.74e-05	6.56e-05	7.11e-05	6.92e-05	6.63e-05	5.88e-05	5.81e-05	4.77e-05	4.43e-05	3.86e-05	3.26e-05	2.92e-05	2.68e-05	2.02e-05	1.58e-05	1.79e-05	1.57e-05	1.53e-05	1.78e-05	1.92e-05	2.3e-05	2.7e-05	2.99e-05	3.75e-05	4.28e-05	4.2e-05	3.69e-05
2018-03-21 21:56:00	3.47e-05	3.89e-05	3.85e-05	3.93e-05	4.41e-05	4.77e-05	4.6e-05	4.37e-05	3.86e-05	3.8e-05	3.07e-05	2.83e-05	2.45e-05	2.04e-05	1.83e-05	1.66e-05	1.26e-05	9.8e-06	1.1e-05	9.6e-06	9.45e-06	1.09e-05	1.18e-05	1.4e-05	1.61e-05	1.77e-05	2.22e-05	2.55e-05	2.5e-05	2.2e-05
2018-03-21 22:16:00	2.03e-05	2.28e-05	2.24e-05	2.3e-05	2.56e-05	2.71e-05	2.61e-05	2.49e-05	2.18e-05	2.11e-05	1.69e-05	1.55e-05	1.32e-05	1.1e-05	9.77e-06	9.02e-06	6.81e-06	5.22e-06	5.81e-06	5.03e-06	5.02e-06	5.73e-06	6.23e-06	7.39e-06	8.22e-06	9.13e-06	1.14e-05	1.32e-05	1.34e-05	1.11e-05
2018-03-21 22:36:00	1.5e-05	1.7e-05	1.68e-05	1.73e-05	1.94e-05	2.08e-05	1.99e-05	1.93e-05	1.71e-05	1.66e-05	1.34e-05	1.25e-05	1.07e-05	8.82e-06	7.99e-06	7.43e-06	5.6e-06	4.37e-06	4.74e-06	4.29e-06	4.1e-06	4.73e-06	5.24e-06	6.43e-06	7e-06	7.75e-06	9.69e-06	1.09e-05	1.11e-05	9.33e-06
2018-03-21 22:56:00	1.23e-05	1.41e-05	1.41e-05	1.45e-05	1.63e-05	1.8e-05	1.71e-05	1.68e-05	1.5e-05	1.47e-05	1.19e-05	1.13e-05	9.78e-06	8.09e-06	7.43e-06	6.94e-06	5.22e-06	4.14e-06	4.41e-06	4.16e-06	3.81e-06	4.45e-06	5.01e-06	6.31e-06	6.82e-06	7.5e-06	9.46e-06	1.03e-05	1.04e-05	9.02e-06
2018-03-21 23:16:00	1.04e-05	1.2e-05	1.18e-05	1.21e-05	1.36e-05	1.48e-05	1.41e-05	1.38e-05	1.22e-05	1.19e-05	9.6e-06	9.04e-06	7.76e-06	6.43e-06	5.84e-06	5.5e-06	4.14e-06	3.25e-06	3.43e-06	3.22e-06	2.99e-06	3.45e-06	3.92e-06	4.87e-06	5.24e-06	5.75e-06	7.3e-06	7.97e-06	8.01e-06	6.98e-06
2018-03-21 23:36:00	1.03e-05	1.18e-05	1.17e-05	1.21e-05	1.36e-05	1.49e-05	1.41e-05	1.39e-05	1.24e-05	1.21e-05	9.77e-06	9.26e-06	7.97e-06	6.6e-06	6.03e-06	5.65e-06	4.25e-06	3.35e-06	3.58e-06	3.35e-06	3.08e-06	3.59e-06	4.04e-06	5.07e-06	5.48e-06	6.04e-06	7.6e-06	8.34e-06	8.38e-06	7.24e-06
2018-03-21 23:56:00	1.08e-05	1.22e-05	1.23e-05	1.26e-05	1.43e-05	1.56e-05	1.49e-05	1.46e-05	1.3e-05	1.28e-05	1.04e-05	9.86e-06	8.49e-06	7.05e-06	6.45e-06	5.99e-06	4.52e-06	3.58e-06	3.9e-06	3.57e-06	3.34e-06	3.89e-06	4.32e-06	5.43e-06	5.94e-06	6.58e-06	8.17e-06	9.05e-06	9.12e-06	7.88e-06
2018-03-22 00:16:00	1.16e-05	1.29e-05	1.3e-05	1.33e-05	1.5e-05	1.6e-05	1.55e-05	1.49e-05	1.33e-05	1.31e-05	1.06e-05	9.88e-06	8.44e-06	7.1e-06	6.34e-06	5.87e-06	4.49e-06	3.53e-06	3.98e-06	3.44e-06	3.46e-06	3.91e-06	4.3e-06	5.26e-06	5.83e-06	6.49e-06	7.97e-06	9.06e-06	9.18e-06	8.04e-06
2018-03-22 00:36:00	1.53e-05	1.73e-05	1.7e-05	1.75e-05	1.94e-05	2.06e-05	1.97e-05	1.89e-05	1.66e-05	1.61e-05	1.29e-05	1.2e-05	1.02e-05	8.52e-06	7.54e-06	6.96e-06	5.24e-06	4.04e-06	4.49e-06	3.86e-06	3.86e-06	4.39e-06	4.76e-06	5.61e-06	6.35e-06	7.03e-06	8.79e-06	1.01e-05	1.01e-05	8.61e-06
2018-03-22 00:56:00	2.14e-05	2.41e-05	2.36e-05	2.45e-05	2.7e-05	2.88e-05	2.76e-05	2.65e-05	2.32e-05	2.25e-05	1.81e-05	1.68e-05	1.43e-05	1.2e-05	1.06e-05	9.68e-06	7.3e-06	5.63e-06	6.21e-06	5.4e-06	5.31e-06	6.14e-06	6.6e-06	7.61e-06	8.88e-06	9.78e-06	1.23e-05	1.42e-05	1.4e-05	1.19e-05
2018-03-22 01:16:00	3.12e-05	3.46e-05	3.44e-05	3.57e-05	3.99e-05	4.31e-05	4.23e-05	4.01e-05	3.58e-05	3.52e-05	2.86e-05	2.67e-05	2.29e-05	1.96e-05	1.74e-05	1.55e-05	1.2e-05	9.4e-06	1.05e-05	9.21e-06	9.01e-06	1.05e-05	1.13e-05	1.32e-05	1.57e-05	1.73e-05	2.15e-05	2.46e-05	2.43e-05	2.11e-05
2018-03-22 01:36:00	5.75e-05	6.43e-05	6.35e-05	6.57e-05	7.38e-05	7.93e-05	7.7e-05	7.3e-05	6.5e-05	6.35e-05	5.16e-05	4.76e-05	4.12e-05	3.49e-05	3.08e-05	2.74e-05	2.1e-05	1.67e-05	1.82e-05	1.57e-05	1.53e-05	1.74e-05	1.85e-05	2.11e-05	2.48e-05	2.67e-05	3.27e-05	3.7e-05	3.58e-05	3.14e-05
2018-03-22 01:56:00	0.000112	0.000126	0.000124	0.000128	0.000145	0.000156	0.000152	0.000145	0.000129	0.000127	0.000104	9.6e-05	8.39e-05	7.13e-05	6.27e-05	5.61e-05	4.32e-05	3.46e-05	3.76e-05	3.24e-05	3.16e-05	3.56e-05	3.79e-05	4.26e-05	5.05e-05	5.35e-05	6.49e-05	7.26e-05	6.98e-05	6.18e-05
2018-03-22 02:16:00	0.000224	0.000249	0.000248	0.000253	0.000292	0.000314	0.000307	0.000296	0.000266	0.000262	0.000216	0.000202	0.000178	0.000152	0.000134	0.00012	9.34e-05	7.52e-05	8.19e-05	7.15e-05	6.95e-05	7.88e-05	8.45e-05	9.42e-05	0.000113	0.00012	0.000145	0.00016	0.000155	0.000138
2018-03-22 02:36:00	0.000584	0.000643	0.000642	0.000652	0.00076	0.000826	0.000811	0.000786	0.000716	0.000711	0.000595	0.00056	0.000497	0.00043	0.000382	0.000346	0.000272	0.000222	0.00024	0.000211	0.000207	0.000235	0.000252	0.000279	0.000336	0.000356	0.00043	0.000475	0.00046	0.000409
2018-03-22 02:56:00	0.002901	0.003099	0.002928	0.003064	0.003497	0.003715	0.003673	0.003553	0.003289	0.003215	0.002717	0.002502	0.002196	0.00184	0.001682	0.001482	0.001183	0.00106	0.001118	0.001065	0.001009	0.00118	0.001304	0.001432	0.00179	0.002063	0.002418	0.002797	0.002641	0.002894
2018-03-22 03:16:00	0.009618	0.010186	0.009447	0.009993	0.011315	0.01192	0.011809	0.011413	0.010607	0.010304	0.008736	0.007973	0.006968	0.005763	0.005325	0.004637	0.003725	0.003442	0.003604	0.003521	0.003297	0.003895	0.004339	0.004758	0.006007	0.007085	0.00824	0.009649	0.009053	0.010408
2018-03-22 03:36:00	0.026615	0.028877	0.027565	0.029258	0.033665	0.035873	0.035581	0.034674	0.031976	0.031419	0.026496	0.024369	0.021077	0.017758	0.01595	0.013912	0.0109	0.009562	0.010365	0.009758	0.009043	0.010669	0.011945	0.014085	0.017766	0.020584	0.024339	0.02826	0.02675	0.031108
2018-03-22 03:56:00	0.060095	0.065807	0.063721	0.067771	0.078308	0.083916	0.083369	0.081579	0.075433	0.074388	0.063326	0.058562	0.05094	0.043583	0.039137	0.034331	0.027003	0.023392	0.02549	0.023824	0.022049	0.025607	0.028621	0.033906	0.042164	0.047836	0.056031	0.063992	0.060323	0.069367
2018-03-22 04:16:00	0.12592	0.138389	0.135068	0.14386	0.166326	0.178806	0.177895	0.174496	0.162069	0.160006	0.137659	0.127779	0.111998	0.096866	0.087464	0.077092	0.061162	0.05297	0.057569	0.053888	0.049917	0.057155	0.063723	0.074632	0.091555	0.10213	0.117999	0.132697	0.124244	0.140787
2018-03-22 04:36:00	0.257873	0.2835	0.277214	0.295144	0.341695	0.367594	0.36671	0.360657	0.338028	0.335225	0.294816	0.275257	0.246536	0.218826	0.20051	0.179708	0.146723	0.128577	0.138874	0.131139	0.122731	0.136688	0.148473	0.168692	0.200186	0.216923	0.244507	0.267725	0.24622	0.272942
2018-03-22 04:56:00	0.428783	0.470284	0.458985	0.487301	0.563017	0.604335	0.602451	0.592378	0.557135	0.552757	0.492254	0.46035	0.417532	0.376256	0.347514	0.314597	0.261617	0.2311	0.24812	0.235617	0.222017	0.242773	0.258882	0.288585	0.335706	0.357692	0.397132	0.428181	0.389482	0.425998
2018-03-22 05:16:00	0.652009	0.712	0.69193	0.730997	0.840658	0.898265	0.892771	0.87611	0.824915	0.816864	0.735453	0.687647	0.630805	0.576435	0.536044	0.4899	0.414972	0.369573	0.39385	0.376098	0.356846	0.382832	0.400237	0.437703	0.499494	0.523882	0.573181	0.609431	0.548685	0.59256
2018-03-22 05:36:00	0.932669	1.01492	0.982435	1.03345	1.18389	1.2602	1.24926	1.22301	1.15304	1.13978	1.03526	0.966672	0.894935	0.82669	0.772011	0.709989	0.610991	0.548571	0.576754	0.551137	0.52358	0.550012	0.564935	0.604306	0.67176	0.690928	0.74252	0.776626	0.694807	0.739472
2018-03-22 05:56:00	1.2428	1.34796	1.30065	1.36335	1.55713	1.65309	1.6359	1.59934	1.50987	1.49155	1.36435	1.2738	1.18819	1.10729	1.03835	0.960558	0.836791	0.756214	0.789227	0.756049	0.720221	0.746545	0.757624	0.798975	0.873459	0.886983	0.942177	0.974773	0.868258	0.915235
2018-03-22 06:16:00	1.58825	1.71561	1.65003	1.7231	1.96219	2.07861	2.05439	2.00756	1.89851	1.87641	1.72876	1.61633	1.51974	1.42947	1.34785	1.25607	1.10713	1.007	1.04892	1.01039	0.967898	0.995588	1.00184	1.04872	1.13861	1.14989	1.21609	1.25289	1.1127	1.16931
2018-03-22 06:36:00	1.93974	2.09151	2.00876	2.0967	2.38811	2.5329	2.5096	2.45901	2.33836	2.32183	2.16052	2.03115	1.93119	1.83876	1.75009	1.64828	1.47456	1.35328	1.41514	1.37613	1.33178	1.36719	1.37152	1.43454	1.55562	1.57175	1.66546	1.71801	1.52555	1.60711
2018-03-22 06:56:00	2.3325	2.52057	2.42802	2.54464	2.91222	3.10653	3.09953	3.0572	2.93751	2.94319	2.77473	2.6337	2.53896	2.45294	2.36379	2.25536	2.04884	1.89771	2.00251	1.97013	1.93057	1.98585	1.99121	2.08853	2.27374	2.30476	2.45357	2.53982	2.25365	2.38482
2018-03-22 07:16:00	2.81764	3.06832	2.98242	3.1572	3.65225	3.94062	3.98107	3.97112	3.87696	3.93815	3.77373	3.63047	3.55646	3.49258	3.41498	3.30553	3.04737	2.84712	3.04194	3.02988	3.00774	3.10747	3.11902	3.28669	3.60335	3.66852	3.92697	4.08194	3.61655	3.84579
2018-03-22 07:36:00	3.36966	3.69635	3.62225	3.87035	4.51852	4.92363	5.0256	5.06314	5.00152	5.13404	4.98409	4.84133	4.80212	4.77423	4.71693	4.61312	4.30534	4.06078	4.36116	4.37782	4.37965	4.53133	4.55421	4.80595	5.27017	5.3714	5.75689	5.99169	5.31977	5.66981
2018-03-22 07:56:00	3.90976	4.30209	4.23039	4.53774	5.31714	5.81731	5.96329	6.03403	5.98784	6.17092	6.0259	5.87362	5.85838	5.85584	5.80884	5.7047	5.35683	5.07904	5.45189	5.48564	5.50102	5.68379	5.71045	6.01724	6.57744	6.69501	7.16561	7.44989	6.62493	7.05783
2018-03-22 08:16:00	4.38363	4.80983	4.71566	5.04088	5.88593	6.41768	6.55897	6.62099	6.54645	6.72274	6.55448	6.36789	6.34333	6.33346	6.2685	6.14635	5.77936	5.49127	5.85084	5.86976	5.87074	6.03185	6.04181	6.32834	6.8555	6.94249	7.39083	7.64775	6.80968	7.22426
2018-03-22 08:36:00	5.0113	5.54683	5.48798	5.92566	6.987	7.6904	7.9375	8.0916	8.07787	8.37447	8.25429	8.08799	8.14188	8.21109	8.19648	8.10501	7.7008	7.38909	7.89848	7.97247	8.01844	8.25372	8.29479	8.70269	9.42557	9.5582	10.186	10.5552	9.43764	10.0395
2018-03-22 08:56:00	5.52247	6.13416	6.09303	6.60726	7.82249	8.64383	8.95876	9.17211	9.19167	9.56587	9.47444	9.3141	9.41848	9.53993	9.55506	9.48127	9.05053	8.72265	9.32568	9.43341	9.50521	9.78237	9.83863	10.3201	11.1625	11.3154	12.0539	12.4895	11.1869	11.9065
2018-03-22 09:16:00	5.6745	6.24183	6.14419	6.59705	7.73443	8.46825	8.69914	8.83738	8.77495	9.05432	8.90555	8.68642	8.72584	8.78734	8.74505	8.6306	8.20861	7.88953	8.36171	8.41339	8.43228	8.62109	8.628	8.99056	9.64359	9.71399	10.2872	10.6016	9.48738	10.0442
2018-03-22 09:36:00	6.24701	6.92067	6.85785	7.41593	8.75329	9.6453	9.96945	10.1923	10.1789	10.559	10.4485	10.2407	10.3477	10.4778	10.4758	10.3864	9.93439	9.60047	10.1905	10.2835	10.338	10.5843	10.617	11.0772	11.8821	11.9827	12.7008	13.1049	11.7659	12.4665
2018-03-22 09:56:00	6.42666	7.12044	7.05463	7.62836	9.0043	9.92158	10.2545	10.4864	10.4738	10.8642	10.7568	10.5436	10.6625	10.8041	10.8065	10.7201	10.2665	9.93529	10.5383	10.6367	10.696	10.9469	10.9834	11.4554	12.2766	12.3788	13.1158	13.5325	12.1649	12.8861
2018-03-22 10:16:00	5.45171	5.87858	5.66938	5.95471	6.83429	7.3266	7.36996	7.343	7.14368	7.22199	6.98086	6.68266	6.60833	6.5543	6.42155	6.24954	5.8823	5.60817	5.83757	5.80157	5.74335	5.79166	5.73774	5.89683	6.22283	6.19576	6.48033	6.60861	5.90677	6.18553
2018-03-22 10:36:00	5.50775	5.90723	5.66293	5.90722	6.73514	7.16737	7.1569	7.07946	6.83481	6.85578	6.57769	6.24966	6.13487	6.04138	5.87609	5.67924	5.3123	5.03476	5.19832	5.13285	5.04825	5.05448	4.9774	5.0784	5.31656	5.25826	5.46265	5.53634	4.93296	5.13252
2018-03-22 10:56:00	5.96595	6.45206	6.23561	6.5645	7.55312	8.11036	8.17445	8.16258	7.95659	8.05884	7.80821	7.49121	7.42656	7.38464	7.25115	7.07235	6.67559	6.37852	6.63966	6.60683	6.54991	6.60343	6.54495	6.72436	7.08899	7.05549	7.37761	7.523	6.73153	7.0467
2018-03-22 11:16:00	6.76337	7.4627	7.35784	7.92034	9.30627	10.2078	10.5086	10.7117	10.6578	11.0163	10.8868	10.644	10.7517	10.8827	10.8712	10.7749	10.3281	10.0089	10.5696	10.6531	10.6968	10.9126	10.9308	11.3586	12.1125	12.1772	12.862	13.2375	11.9197	12.5933
2018-03-22 11:36:00	6.65033	7.3214	7.2026	7.73306	9.06467	9.92143	10.1913	10.3672	10.294	10.6197	10.4764	10.2247	10.3107	10.4201	10.3924	10.2856	9.84536	9.52751	10.0502	10.1185	10.1513	10.3456	10.3511	10.7479	11.4524	11.507	12.147	12.4937	11.2396	11.867
2018-03-22 11:56:00	6.44606	7.06788	6.9261	7.40159	8.63974	9.41784	9.63364	9.76056	9.654	9.92198	9.75284	9.48482	9.53136	9.60138	9.54525	9.41933	8.98983	8.67444	9.13138	9.17431	9.18444	9.34101	9.32662	9.66864	10.2876	10.3239	10.8825	11.1785	10.0404	10.592
2018-03-22 12:16:00	6.55496	7.21805	7.10468	7.62513	8.93936	9.78463	10.0466	10.2137	10.1401	10.4589	10.3142	10.0602	10.138	10.2396	10.2064	10.095	9.65315	9.32934	9.85105	9.92036	9.94479	10.1324	10.1328	10.5261	11.2282	11.29	11.917	12.2609	11.02	11.66
2018-03-22 12:36:00	6.22481	6.84569	6.72955	7.21592	8.45016	9.2396	9.4797	9.62709	9.55282	9.84594	9.70072	9.45637	9.5208	9.60706	9.57062	9.45942	9.03579	8.72246	9.21609	9.28096	9.30036	9.47889	9.4762	9.84844	10.5183	10.5813	11.1721	11.4968	10.3271	10.9354
2018-03-22 12:56:00	5.85822	6.4264	6.30293	6.74429	7.88005	8.59862	8.80556	8.92457	8.84153	9.09734	8.94442	8.7064	8.74812	8.80981	8.76377	8.64853	8.24373	7.94038	8.3916	8.4457	8.45648	8.61947	8.61017	8.9499	9.5696	9.62888	10.168	10.4636	9.38784	9.94292
2018-03-22 13:16:00	5.66019	6.19943	6.07604	6.49261	7.57697	8.26062	8.44746	8.55257	8.46106	8.69673	8.53411	8.2972	8.31998	8.36282	8.30763	8.18667	7.78456	7.47909	7.9082	7.95457	7.95956	8.1151	8.10156	8.42359	9.01781	9.07644	9.58859	9.87076	8.84138	9.36172
2018-03-22 13:36:00	5.31539	5.81697	5.69391	6.0782	7.08527	7.71678	7.88249	7.96756	7.87287	8.08199	7.91432	7.6849	7.6898	7.7135	7.64998	7.52602	7.13715	6.84027	7.23626	7.27212	7.27255	7.4153	7.40355	7.70133	8.25666	8.31491	8.79057	9.05291	8.09712	8.57123
2018-03-22 13:56:00	4.92835	5.38815	5.26649	5.61545	6.5372	7.11101	7.2546	7.31852	7.22202	7.40268	7.23101	7.01177	6.99862	7.00295	6.93216	6.80603	6.43394	6.14806	6.50893	6.53394	6.52962	6.66077	6.65031	6.92287	7.43624	7.49457	7.93065	8.17213	7.29747	7.72427
2018-03-22 14:16:00	4.52787	4.94131	4.82347	5.13427	5.96701	6.48015	6.59992	6.64362	6.54551	6.69696	6.52104	6.31449	6.28231	6.26689	6.19083	6.06288	5.7097	5.43426	5.76173	5.77665	5.76647	5.89187	5.87806	6.12694	6.59895	6.65826	7.05307	7.27492	6.48325	6.86686
2018-03-22 14:36:00	3.96674	4.30175	4.16549	4.39075	5.05119	5.42356	5.45549	5.42323	5.26854	5.31729	5.09978	4.87195	4.7742	4.69163	4.56906	4.41227	4.09619	3.8515	4.03242	3.9918	3.93538	3.98394	3.94281	4.06915	4.33776	4.33697	4.55175	4.65476	4.12475	4.32641
2018-03-22 14:56:00	3.42591	3.69302	3.5477	3.70268	4.21451	4.46981	4.43384	4.3441	4.1486	4.11636	3.87014	3.63027	3.48223	3.34739	3.18996	3.01336	2.73237	2.51817	2.57832	2.49391	2.40161	2.38793	2.3277	2.35441	2.4543	2.40503	2.47156	2.47663	2.16716	2.21838
2018-03-22 15:16:00	3.02483	3.26697	3.14714	3.29459	3.76086	4.0003	3.97966	3.90752	3.73946	3.71903	3.49554	3.2847	3.14863	3.02348	2.88198	2.72206	2.46103	2.26498	2.3295	2.25481	2.17397	2.17289	2.12646	2.16376	2.26886	2.23328	2.30534	2.31822	2.03086	2.08474
2018-03-22 15:36:00	2.62403	2.83946	2.74171	2.87786	3.29461	3.51517	3.50647	3.45108	3.30843	3.29783	3.09736	2.91601	2.79172	2.67593	2.55078	2.40772	2.16872	1.99173	2.05888	1.9945	1.92557	1.93761	1.9061	1.95154	2.06252	2.04141	2.1194	2.14126	1.87774	1.93471
2018-03-22 15:56:00	2.22194	2.41039	2.33362	2.45682	2.82157	3.02036	3.02112	2.98047	2.86218	2.85973	2.68228	2.53043	2.4182	2.31222	2.20374	2.07798	1.86266	1.70527	1.77372	1.71964	1.66175	1.68593	1.66883	1.72118	1.83727	1.83051	1.91316	1.94409	1.70635	1.7664
2018-03-22 16:16:00	1.81669	1.97856	1.92215	2.0308	2.34001	2.51208	2.51849	2.48835	2.39322	2.39617	2.24153	2.11896	2.01953	1.9246	1.83329	1.72574	1.5368	1.39974	1.46739	1.42321	1.37408	1.40783	1.40333	1.46116	1.58015	1.587	1.67112	1.71069	1.50218	1.56509
2018-03-22 16:36:00	1.4322	1.56168	1.5194	1.60846	1.85706	1.99782	2.00669	1.98583	1.91091	1.9176	1.78824	1.694	1.60951	1.52826	1.45547	1.36794	1.2104	1.09799	1.16212	1.12854	1.09097	1.13022	1.13598	1.19591	1.31255	1.33217	1.41561	1.46184	1.28563	1.34953
2018-03-22 16:56:00	1.07726	1.17529	1.14454	1.21363	1.40353	1.51281	1.52187	1.50841	1.45096	1.45915	1.3541	1.28548	1.21567	1.14817	1.0928	1.02464	0.898971	0.811455	0.869465	0.845723	0.819067	0.860634	0.87437	0.933749	1.04418	1.07402	1.15485	1.20554	1.06286	1.12625
2018-03-22 17:16:00	0.77897	0.851077	0.829387	0.880525	1.01907	1.09915	1.10501	1.09526	1.05062	1.05606	0.971656	0.922871	0.865951	0.810877	0.76956	0.718216	0.6226	0.558053	0.605505	0.589404	0.570592	0.609404	0.627135	0.681777	0.780065	0.814692	0.889709	0.940837	0.832783	0.893258
2018-03-22 17:36:00	0.529762	0.57938	0.564818	0.600027	0.694541	0.7488	0.751661	0.744341	0.710388	0.712751	0.648981	0.615446	0.571859	0.529916	0.500379	0.464176	0.39723	0.353773	0.387642	0.377026	0.36453	0.395519	0.412092	0.455769	0.532671	0.56486	0.625726	0.670507	0.596612	0.648013
2018-03-22 17:56:00	0.319893	0.350245	0.341516	0.362996	0.42009	0.452384	0.452899	0.447592	0.423513	0.423399	0.379254	0.358318	0.327719	0.298534	0.279295	0.256424	0.215058	0.18976	0.210522	0.204212	0.196892	0.21867	0.232032	0.263016	0.316491	0.342858	0.387092	0.42239	0.378937	0.418479
2018-03-22 18:16:00	0.173052	0.189645	0.184856	0.196552	0.227358	0.244683	0.244249	0.240727	0.225869	0.224863	0.197991	0.186144	0.167479	0.149772	0.138712	0.125927	0.103771	0.090908	0.101414	0.097917	0.094003	0.106277	0.11463	0.132501	0.163143	0.179995	0.206641	0.229086	0.207721	0.232487
2018-03-22 18:36:00	0.090296	0.098739	0.096044	0.102031	0.117896	0.126793	0.126221	0.124156	0.115889	0.114954	0.099997	0.093683	0.08321	0.07335	0.067313	0.06059	0.049241	0.042944	0.047926	0.046134	0.044084	0.050465	0.055149	0.064534	0.080662	0.090201	0.104692	0.117395	0.107413	0.121313
2018-03-22 18:56:00	0.037328	0.040396	0.038995	0.04128	0.047534	0.051021	0.050579	0.049599	0.0461	0.045489	0.039078	0.036429	0.031869	0.027591	0.024994	0.022268	0.017835	0.01554	0.017199	0.016524	0.015665	0.018132	0.020145	0.023712	0.029963	0.03404	0.039939	0.045408	0.042125	0.048004
2018-03-22 19:16:00	0.016564	0.017466	0.016568	0.017463	0.019935	0.02125	0.021095	0.020523	0.019075	0.018816	0.016223	0.014954	0.013168	0.011306	0.0103	0.009097	0.007387	0.00653	0.007242	0.006965	0.006622	0.007681	0.008574	0.009846	0.012191	0.013829	0.016275	0.018545	0.017254	0.019468
2018-03-22 19:36:00	0.006162	0.006419	0.006046	0.006342	0.00721	0.007661	0.007608	0.007363	0.006836	0.006746	0.005819	0.005334	0.004718	0.004033	0.003683	0.003241	0.002649	0.002352	0.002607	0.002496	0.002383	0.002763	0.003087	0.003484	0.004251	0.004801	0.00567	0.00646	0.006034	0.006695
2018-03-22 19:56:00	0.000598	0.000659	0.000657	0.00067	0.00078	0.000844	0.000831	0.000805	0.000736	0.000734	0.000615	0.000579	0.000514	0.000446	0.000399	0.000363	0.000285	0.000235	0.000253	0.000223	0.00022	0.000248	0.000267	0.000296	0.000356	0.000377	0.000458	0.000504	0.000489	0.000439
2018-03-22 20:16:00	0.000294	0.000324	0.000324	0.000331	0.000385	0.000417	0.00041	0.000398	0.000364	0.000363	0.000303	0.000286	0.000254	0.000219	0.000196	0.000178	0.00014	0.000113	0.000124	0.00011	0.000107	0.000122	0.000132	0.000148	0.000179	0.000191	0.000232	0.000258	0.000248	0.000225
2018-03-22 20:36:00	0.000152	0.000168	0.000168	0.000172	0.000199	0.000215	0.00021	0.000203	0.000185	0.000184	0.000152	0.000143	0.000126	0.000108	9.61e-05	8.7e-05	6.79e-05	5.47e-05	5.98e-05	5.29e-05	5.15e-05	5.87e-05	6.35e-05	7.13e-05	8.57e-05	9.22e-05	0.000112	0.000125	0.00012	0.000108
2018-03-22 20:56:00	7.45e-05	8.33e-05	8.24e-05	8.44e-05	9.63e-05	0.000103	0.0001	9.61e-05	8.58e-05	8.41e-05	6.83e-05	6.34e-05	5.52e-05	4.66e-05	4.09e-05	3.67e-05	2.82e-05	2.25e-05	2.45e-05	2.13e-05	2.06e-05	2.33e-05	2.5e-05	2.8e-05	3.3e-05	3.54e-05	4.33e-05	4.85e-05	4.68e-05	4.09e-05
2018-03-22 21:16:00	5.31e-05	5.95e-05	5.9e-05	6.09e-05	6.86e-05	7.37e-05	7.16e-05	6.89e-05	6.15e-05	6.02e-05	4.89e-05	4.56e-05	3.97e-05	3.34e-05	2.98e-05	2.65e-05	2.03e-05	1.6e-05	1.77e-05	1.54e-05	1.5e-05	1.73e-05	1.86e-05	2.11e-05	2.54e-05	2.75e-05	3.41e-05	3.87e-05	3.79e-05	3.27e-05
2018-03-22 21:36:00	3.66e-05	4.1e-05	4.06e-05	4.21e-05	4.7e-05	5.06e-05	4.87e-05	4.69e-05	4.16e-05	4.06e-05	3.29e-05	3.07e-05	2.65e-05	2.23e-05	1.99e-05	1.79e-05	1.36e-05	1.06e-05	1.18e-05	1.03e-05	1.01e-05	1.15e-05	1.25e-05	1.43e-05	1.72e-05	1.86e-05	2.32e-05	2.67e-05	2.63e-05	2.23e-05
2018-03-22 21:56:00	2.33e-05	2.6e-05	2.57e-05	2.67e-05	2.96e-05	3.18e-05	3.02e-05	2.9e-05	2.54e-05	2.46e-05	1.98e-05	1.84e-05	1.58e-05	1.33e-05	1.18e-05	1.08e-05	8.12e-06	6.26e-06	6.91e-06	6.02e-06	5.97e-06	6.73e-06	7.27e-06	8.43e-06	9.88e-06	1.08e-05	1.35e-05	1.57e-05	1.56e-05	1.29e-05
2018-03-22 22:16:00	1.46e-05	1.63e-05	1.61e-05	1.66e-05	1.83e-05	1.96e-05	1.85e-05	1.77e-05	1.53e-05	1.47e-05	1.18e-05	1.08e-05	9.19e-06	7.68e-06	6.77e-06	6.18e-06	4.6e-06	3.56e-06	3.87e-06	3.34e-06	3.32e-06	3.78e-06	3.99e-06	4.65e-06	5.32e-06	5.93e-06	7.35e-06	8.67e-06	8.52e-06	7.06e-06
2018-03-22 22:36:00	1.14e-05	1.27e-05	1.25e-05	1.28e-05	1.41e-05	1.5e-05	1.41e-05	1.35e-05	1.17e-05	1.12e-05	8.99e-06	8.14e-06	6.91e-06	5.73e-06	5.05e-06	4.67e-06	3.46e-06	2.64e-06	2.88e-06	2.49e-06	2.5e-06	2.83e-06	2.99e-06	3.49e-06	3.94e-06	4.4e-06	5.47e-06	6.46e-06	6.34e-06	5.25e-06
2018-03-22 22:56:00	9.51e-06	1.06e-05	1.04e-05	1.08e-05	1.19e-05	1.25e-05	1.18e-05	1.13e-05	9.88e-06	9.46e-06	7.63e-06	6.94e-06	5.88e-06	4.87e-06	4.31e-06	4.03e-06	3e-06	2.27e-06	2.52e-06	2.19e-06	2.21e-06	2.47e-06	2.66e-06	3.13e-06	3.52e-06	3.89e-06	4.88e-06	5.69e-06	5.65e-06	4.71e-06
2018-03-22 23:16:00	7.76e-06	8.63e-06	8.58e-06	8.79e-06	9.88e-06	1.04e-05	1.01e-05	9.63e-06	8.53e-06	8.33e-06	6.7e-06	6.19e-06	5.27e-06	4.41e-06	3.92e-06	3.64e-06	2.76e-06	2.14e-06	2.42e-06	2.07e-06	2.11e-06	2.37e-06	2.59e-06	3.12e-06	3.46e-06	3.86e-06	4.75e-06	5.47e-06	5.55e-06	4.76e-06
2018-03-22 23:36:00	7.94e-06	8.86e-06	8.73e-06	8.98e-06	1.01e-05	1.07e-05	1.03e-05	9.83e-06	8.68e-06	8.46e-06	6.82e-06	6.27e-06	5.36e-06	4.48e-06	4e-06	3.7e-06	2.8e-06	2.15e-06	2.42e-06	2.11e-06	2.12e-06	2.39e-06	2.59e-06	3.11e-06	3.49e-06	3.84e-06	4.81e-06	5.54e-06	5.57e-06	4.76e-06
2018-03-22 23:56:00	9.75e-06	1.09e-05	1.07e-05	1.1e-05	1.23e-05	1.32e-05	1.26e-05	1.21e-05	1.06e-05	1.04e-05	8.38e-06	7.68e-06	6.6e-06	5.49e-06	4.93e-06	4.53e-06	3.41e-06	2.62e-06	2.93e-06	2.58e-06	2.57e-06	2.91e-06	3.14e-06	3.74e-06	4.26e-06	4.64e-06	5.9e-06	6.8e-06	6.7e-06	5.76e-06
2018-03-23 00:16:00	1.42e-05	1.59e-05	1.58e-05	1.61e-05	1.81e-05	1.96e-05	1.89e-05	1.8e-05	1.59e-05	1.56e-05	1.27e-05	1.17e-05	1.01e-05	8.42e-06	7.56e-06	6.89e-06	5.2e-06	4.06e-06	4.55e-06	3.99e-06	3.92e-06	4.52e-06	4.9e-06	5.81e-06	6.69e-06	7.35e-06	9.25e-06	1.06e-05	1.03e-05	9.15e-06
2018-03-23 00:36:00	2.09e-05	2.34e-05	2.32e-05	2.36e-05	2.65e-05	2.82e-05	2.73e-05	2.6e-05	2.27e-05	2.22e-05	1.77e-05	1.64e-05	1.41e-05	1.18e-05	1.04e-05	9.41e-06	7.02e-06	5.56e-06	6.13e-06	5.31e-06	5.21e-06	5.98e-06	6.39e-06	7.35e-06	8.62e-06	9.28e-06	1.17e-05	1.35e-05	1.32e-05	1.13e-05
2018-03-23 00:56:00	3.05e-05	3.43e-05	3.39e-05	3.46e-05	3.88e-05	4.11e-05	3.98e-05	3.8e-05	3.32e-05	3.22e-05	2.58e-05	2.39e-05	2.04e-05	1.72e-05	1.5e-05	1.35e-05	1.02e-05	8.08e-06	8.84e-06	7.58e-06	7.46e-06	8.5e-06	9.03e-06	1.03e-05	1.22e-05	1.29e-05	1.62e-05	1.86e-05	1.83e-05	1.55e-05
2018-03-23 01:16:00	4.56e-05	5.13e-05	5.07e-05	5.22e-05	5.87e-05	6.27e-05	6.06e-05	5.8e-05	5.12e-05	4.98e-05	4.05e-05	3.74e-05	3.2e-05	2.72e-05	2.39e-05	2.13e-05	1.65e-05	1.29e-05	1.41e-05	1.21e-05	1.2e-05	1.36e-05	1.45e-05	1.67e-05	1.98e-05	2.11e-05	2.6e-05	2.98e-05	2.91e-05	2.51e-05
2018-03-23 01:36:00	8.68e-05	9.76e-05	9.64e-05	9.93e-05	0.000112	0.00012	0.000117	0.000111	9.83e-05	9.57e-05	7.81e-05	7.22e-05	6.23e-05	5.29e-05	4.62e-05	4.11e-05	3.18e-05	2.53e-05	2.75e-05	2.34e-05	2.29e-05	2.57e-05	2.71e-05	3.04e-05	3.53e-05	3.72e-05	4.54e-05	5.06e-05	4.88e-05	4.23e-05
2018-03-23 01:56:00	0.000208	0.000231	0.00023	0.000235	0.000271	0.000291	0.000286	0.000275	0.000248	0.000244	0.000202	0.00019	0.000166	0.000142	0.000126	0.000113	8.85e-05	7.16e-05	7.78e-05	6.78e-05	6.63e-05	7.46e-05	8.06e-05	8.95e-05	0.000106	0.000113	0.000137	0.000152	0.000146	0.000131
2018-03-23 02:16:00	0.0005	0.00055	0.000551	0.000559	0.000654	0.000706	0.000697	0.000676	0.000619	0.000615	0.000513	0.000487	0.00043	0.00037	0.000331	0.000301	0.000236	0.000192	0.000209	0.000186	0.000182	0.000205	0.000225	0.000249	0.000302	0.000322	0.000392	0.000435	0.000418	0.000383
2018-03-23 02:36:00	0.003035	0.003151	0.00279	0.002877	0.00332	0.003529	0.003494	0.003325	0.003093	0.003052	0.002652	0.002456	0.002186	0.001864	0.001701	0.001507	0.001235	0.001201	0.001287	0.001253	0.001194	0.001415	0.001574	0.001634	0.002036	0.002353	0.002588	0.002994	0.002802	0.003096
2018-03-23 02:56:00	0.010441	0.011095	0.010307	0.010821	0.012487	0.013331	0.013237	0.012802	0.011905	0.011738	0.010133	0.009389	0.008267	0.007075	0.006434	0.005693	0.004586	0.004198	0.0046	0.004469	0.00424	0.004997	0.00555	0.006267	0.007998	0.009257	0.010658	0.01232	0.011465	0.013186
2018-03-23 03:16:00	0.027864	0.030131	0.028969	0.030678	0.035428	0.037945	0.037732	0.03684	0.034214	0.033745	0.028965	0.026881	0.02353	0.020188	0.018304	0.016209	0.012911	0.011302	0.012558	0.012125	0.011491	0.013461	0.014925	0.017736	0.022889	0.026426	0.031245	0.036048	0.033489	0.038985
2018-03-23 03:36:00	0.045287	0.049167	0.047631	0.050535	0.058369	0.06256	0.062227	0.060877	0.056523	0.055753	0.047796	0.044374	0.038793	0.033301	0.030173	0.026724	0.021236	0.018406	0.020516	0.019781	0.018742	0.021925	0.024301	0.029205	0.037781	0.043595	0.051832	0.059776	0.055513	0.064784
2018-03-23 03:56:00	0.082968	0.090596	0.088259	0.093881	0.108587	0.116659	0.116296	0.114175	0.106498	0.105478	0.091445	0.085381	0.075536	0.066001	0.060371	0.053978	0.043506	0.037776	0.042164	0.040677	0.038675	0.044673	0.049091	0.058351	0.074273	0.084428	0.099245	0.112999	0.104024	0.120216
2018-03-23 04:16:00	0.16768	0.184014	0.179884	0.191764	0.222132	0.239216	0.239029	0.235407	0.220703	0.219557	0.19271	0.180983	0.162148	0.144176	0.133122	0.120093	0.098154	0.085623	0.095597	0.092312	0.088055	0.100583	0.10967	0.128539	0.160917	0.180204	0.208939	0.234699	0.214027	0.244445
2018-03-23 04:36:00	0.320972	0.352491	0.344721	0.367191	0.425542	0.458712	0.459628	0.454374	0.430349	0.430517	0.386684	0.36528	0.334719	0.305348	0.285946	0.262271	0.220369	0.194851	0.214885	0.208235	0.199724	0.221168	0.235105	0.265985	0.319054	0.345683	0.389317	0.425088	0.382698	0.425837
2018-03-23 04:56:00	0.520255	0.5712	0.558698	0.595154	0.690393	0.745175	0.74878	0.742336	0.708758	0.712068	0.64978	0.616502	0.57369	0.532317	0.503279	0.466934	0.400035	0.357013	0.390853	0.380528	0.366806	0.398417	0.416418	0.461212	0.539311	0.572759	0.633705	0.680009	0.607065	0.664979
2018-03-23 05:16:00	0.786768	0.863252	0.844545	0.900372	1.04608	1.13122	1.14066	1.13413	1.09178	1.10165	1.0199	0.971963	0.917257	0.864189	0.824209	0.772809	0.674124	0.606681	0.660441	0.646622	0.62662	0.669929	0.690063	0.751806	0.862565	0.902653	0.985947	1.04515	0.926916	1.00524
2018-03-23 05:36:00	1.07886	1.18415	1.15946	1.23721	1.43992	1.56159	1.58118	1.57754	1.53382	1.55832	1.46658	1.40885	1.3532	1.30019	1.25893	1.20053	1.07104	0.973484	1.06957	1.06459	1.0508	1.11681	1.1374	1.23435	1.41783	1.48335	1.62579	1.72594	1.51931	1.6479
2018-03-23 05:56:00	1.42152	1.56239	1.53301	1.63983	1.91459	2.08528	2.12305	2.12863	2.09089	2.14108	2.04505	1.98124	1.93248	1.88784	1.85155	1.79035	1.62617	1.49284	1.65017	1.66164	1.66032	1.75824	1.78089	1.92775	2.21074	2.31061	2.53375	2.68962	2.36183	2.56411
2018-03-23 06:16:00	1.86684	2.05715	2.0259	2.17695	2.55492	2.80007	2.87218	2.89996	2.88097	2.97789	2.88539	2.82125	2.79126	2.76756	2.74513	2.68627	2.47777	2.29885	2.5484	2.58692	2.60536	2.7502	2.77965	3.00001	3.42161	3.56569	3.89836	4.12811	3.62786	3.94101
2018-03-23 06:36:00	2.30447	2.54367	2.51033	2.70516	3.18357	3.49939	3.6019	3.65068	3.6433	3.77806	3.68809	3.61587	3.60316	3.59885	3.58416	3.52483	3.28354	3.07412	3.38321	3.43684	3.46501	3.63177	3.66028	3.92143	4.41666	4.56999	4.9621	5.2245	4.60232	4.97888
2018-03-23 06:56:00	2.76584	3.05676	3.02086	3.26075	3.84353	4.23217	4.36514	4.43563	4.43702	4.60815	4.52036	4.43688	4.44186	4.45773	4.44945	4.38899	4.11786	3.88313	4.24362	4.31015	4.34547	4.52825	4.55442	4.84901	5.40258	5.55647	5.99734	6.28358	5.54984	5.98154
2018-03-23 07:16:00	3.2868	3.63627	3.59682	3.88503	4.58289	5.05157	5.21736	5.3119	5.31966	5.52886	5.44299	5.34533	5.36979	5.40861	5.40714	5.34566	5.04487	4.78817	5.20006	5.28125	5.32348	5.52298	5.54802	5.87788	6.49176	6.64621	7.13991	7.45329	6.60295	7.09797
2018-03-23 07:36:00	3.87713	4.29314	4.25232	4.59882	5.4314	5.99426	6.20156	6.32707	6.34294	6.59824	6.51491	6.40248	6.45221	6.51696	6.52429	6.46218	6.1286	5.8497	6.31908	6.41414	6.46218	6.68025	6.70397	7.07156	7.75085	7.90405	8.4566	8.79825	7.81701	8.3816
2018-03-23 07:56:00	4.44785	4.92853	4.88578	5.28815	6.24983	6.90163	7.14676	7.30159	7.32281	7.62	7.54	7.41174	7.48626	7.5773	7.59261	7.53065	7.16919	6.87251	7.39208	7.49905	7.55279	7.78381	7.80469	8.20465	8.93789	9.08505	9.68929	10.054	8.95357	9.57842
2018-03-23 08:16:00	4.93301	5.46943	5.42222	5.86913	6.93553	7.65592	7.92529	8.10166	8.12078	8.44546	8.37025	8.22406	8.31895	8.4354	8.45562	8.39541	8.01924	7.71517	8.2645	8.37927	8.43907	8.66892	8.68357	9.10204	9.85966	9.99071	10.6265	11.0014	9.81743	10.4773
2018-03-23 08:36:00	5.37299	5.95767	5.90555	6.39036	7.55012	8.32782	8.61686	8.81104	8.82378	9.17134	9.09833	8.93536	9.04973	9.1868	9.20952	9.14949	8.7636	8.45708	9.02684	9.14666	9.20862	9.43525	9.44323	9.86932	10.6402	10.7548	11.4103	11.7888	10.539	11.2247
2018-03-23 08:56:00	5.78908	6.41527	6.35559	6.87331	8.1161	8.94549	9.25171	9.46071	9.46624	9.83361	9.76093	9.58162	9.71232	9.86628	9.89046	9.82941	9.43382	9.12672	9.71269	9.83603	9.89877	10.1216	10.1252	10.5575	11.3392	11.4385	12.111	12.4928	11.1873	11.8951
2018-03-23 09:16:00	6.17578	6.83211	6.75896	7.30185	8.61023	9.48473	9.80503	10.0241	10.0229	10.4056	10.3304	10.1352	10.2753	10.4403	10.4649	10.401	9.99284	9.68669	10.2844	10.4093	10.4719	10.6906	10.6956	11.1369	11.93	12.0171	12.7076	13.0949	11.7474	12.4738
2018-03-23 09:36:00	6.09326	6.73709	6.66082	7.18947	8.47303	9.32716	9.63566	9.85094	9.84303	10.2123	10.1399	9.94257	10.0816	10.2449	10.2654	10.2047	9.81261	9.52153	10.0918	10.2076	10.2665	10.4681	10.4723	10.8889	11.6367	11.7108	12.3693	12.7351	11.4363	12.1322
2018-03-23 09:56:00	6.05523	6.69347	6.61427	7.1345	8.40498	9.24535	9.54464	9.75801	9.74322	10.1023	10.0321	9.83139	9.97068	10.1345	10.1511	10.0923	9.71266	9.43351	9.98188	10.0909	10.1464	10.3338	10.3355	10.7319	11.4446	11.5068	12.1406	12.4889	11.2243	11.8977
2018-03-23 10:16:00	6.39105	7.06431	6.97673	7.52472	8.86148	9.74123	10.0522	10.2759	10.254	10.6273	10.5544	10.3394	10.4885	10.6647	10.6808	10.6176	10.2253	9.94274	10.5044	10.6186	10.673	10.8604	10.8568	11.2629	11.9975	12.0506	12.7055	13.0608	11.7446	12.4425
2018-03-23 10:36:00	6.56025	7.24742	7.15421	7.71235	9.07595	9.97108	10.283	10.5081	10.478	10.8538	10.7773	10.5533	10.703	10.8799	10.8946	10.8282	10.4308	10.1455	10.7093	10.8219	10.8726	11.0581	11.0481	11.4543	12.186	12.2325	12.889	13.2431	11.9121	12.6133
2018-03-23 10:56:00	6.64111	7.33022	7.23032	7.78789	9.15656	10.0513	10.3577	10.5777	10.5385	10.9091	10.8275	10.5964	10.7425	10.9158	10.9267	10.8572	10.4591	10.173	10.7296	10.8386	10.8851	11.0655	11.0494	11.4492	12.1667	12.2071	12.8546	13.2023	11.8772	12.5697
2018-03-23 11:16:00	6.61295	7.28834	7.17777	7.71997	9.06593	9.93747	10.2294	10.4343	10.3851	10.7392	10.6494	10.4129	10.5508	10.717	10.7192	10.6459	10.2534	9.97038	10.5048	10.6094	10.6517	10.8204	10.8	11.1838	11.8748	11.9092	12.5341	12.8686	11.5757	12.2439
2018-03-23 11:36:00	6.61615	7.28526	7.16956	7.70347	9.0388	9.90136	10.1834	10.3814	10.3258	10.6712	10.5757	10.3358	10.4673	10.6264	10.6241	10.5479	10.1556	9.86901	10.3976	10.496	10.5394	10.7022	10.678	11.054	11.7332	11.7627	12.3802	12.709	11.428	12.0782
2018-03-23 11:56:00	6.56561	7.22431	7.10604	7.62896	8.94451	9.79324	10.0652	10.2541	10.1941	10.5308	10.4302	10.1891	10.3132	10.4638	10.4577	10.3786	9.9871	9.69888	10.2202	10.3121	10.3559	10.5137	10.4857	10.8534	11.5198	11.5463	12.1539	12.4764	11.2129	11.8439
2018-03-23 12:16:00	6.37222	7.00666	6.88853	7.39013	8.65767	9.47317	9.73197	9.90225	9.84014	10.1631	10.058	9.81978	9.93285	10.0718	10.0607	9.97843	9.5921	9.31075	9.81173	9.89822	9.93788	10.089	10.0563	10.4103	11.0526	11.0803	11.6637	11.9741	10.7528	11.3575
2018-03-23 12:36:00	6.1053	6.70823	6.59011	7.06493	8.2721	9.0463	9.28819	9.44483	9.38121	9.68197	9.57444	9.34331	9.44067	9.56435	9.5488	9.46373	9.0868	8.80611	9.28552	9.36614	9.40074	9.54651	9.5129	9.84971	10.4705	10.5008	11.0579	11.3543	10.1875	10.7611
2018-03-23 12:56:00	6.02416	6.62462	6.51245	6.98731	8.18673	8.95773	9.20143	9.35882	9.29908	9.59663	9.48627	9.25801	9.34782	9.46383	9.44574	9.3572	8.97417	8.6844	9.16588	9.24376	9.27709	9.42854	9.39822	9.7384	10.3682	10.4056	10.9665	11.2666	10.1052	10.6759
2018-03-23 13:16:00	6.41674	7.0864	6.994	7.5343	8.85528	9.71615	10.0073	10.196	10.1523	10.4957	10.3804	10.1427	10.2465	10.3747	10.358	10.2644	9.83684	9.51897	10.0581	10.1408	10.1821	10.3642	10.3446	10.7379	11.4458	11.5003	12.1362	12.4821	11.2046	11.8406
2018-03-23 13:36:00	6.41381	7.12019	7.06187	7.64611	9.0252	9.94335	10.2767	10.5047	10.4858	10.8696	10.7666	10.542	10.6609	10.8015	10.7949	10.7052	10.2574	9.92976	10.5125	10.603	10.6514	10.8689	10.8716	11.3109	12.0853	12.1642	12.8602	13.2446	11.9087	12.599
2018-03-23 13:56:00	6.15536	6.85785	6.82549	7.41723	8.78223	9.70563	10.0561	10.3034	10.3039	10.7023	10.6103	10.4053	10.5275	10.668	10.6684	10.5827	10.1335	9.80841	10.4045	10.4989	10.5508	10.7929	10.8165	11.2781	12.0816	12.1835	12.904	13.3091	11.9787	12.6886
2018-03-23 14:16:00	5.53173	6.15474	6.12128	6.64833	7.86817	8.69481	9.00709	9.22276	9.22479	9.58111	9.48761	9.30377	9.40141	9.51248	9.50815	9.42116	9.00014	8.69592	9.24292	9.33065	9.37832	9.61778	9.65177	10.0844	10.8375	10.9546	11.6259	12.0142	10.8045	11.4599
2018-03-23 14:36:00	4.66256	5.14523	5.07324	5.46148	6.40935	7.02607	7.22129	7.33803	7.27958	7.50424	7.36547	7.1712	7.18741	7.21352	7.16033	7.04622	6.68311	6.4208	6.79495	6.82194	6.82237	6.97869	6.99507	7.29139	7.81507	7.88148	8.34446	8.60262	7.73237	8.18001
2018-03-23 14:56:00	3.94683	4.32279	4.2288	4.51388	5.25356	5.71248	5.82338	5.87067	5.76872	5.89542	5.72301	5.52394	5.47726	5.4373	5.34718	5.21228	4.89247	4.66444	4.90692	4.88516	4.8474	4.94484	4.95434	5.15034	5.50066	5.53143	5.83682	5.99825	5.39541	5.68795
2018-03-23 15:16:00	3.72893	4.11132	4.05533	4.36274	5.11544	5.60278	5.75085	5.83594	5.76573	5.92441	5.77057	5.598	5.56422	5.53404	5.46019	5.33409	5.00649	4.78292	5.06069	5.04918	5.01902	5.16029	5.20402	5.44517	5.85558	5.92365	6.28096	6.48858	5.85982	6.20765
2018-03-23 15:36:00	3.24186	3.589	3.5547	3.84082	4.52129	4.96814	5.11305	5.19761	5.14619	5.29988	5.15862	5.01345	4.97647	4.94269	4.87528	4.75811	4.44684	4.2335	4.50202	4.49334	4.46596	4.61456	4.66723	4.91003	5.31822	5.40299	5.75244	5.96496	5.38008	5.72046
2018-03-23 15:56:00	2.69107	2.98534	2.96196	3.20754	3.78365	4.16392	4.28906	4.35946	4.31929	4.45247	4.3221	4.20266	4.15822	4.11668	4.05358	3.9465	3.66445	3.46816	3.70897	3.70059	3.67468	3.81682	3.87082	4.09654	4.47464	4.56686	4.88424	5.08457	4.57461	4.88331
2018-03-23 16:16:00	2.14757	2.37211	2.34403	2.52953	2.97583	3.26869	3.35871	3.40545	3.36648	3.46441	3.34449	3.24637	3.19386	3.14263	3.08456	2.99017	2.75341	2.58667	2.78255	2.77289	2.74822	2.87293	2.92519	3.11544	3.43461	3.52469	3.78823	3.96056	3.55729	3.81425
2018-03-23 16:36:00	1.64717	1.81196	1.78296	1.91575	2.24509	2.4564	2.51315	2.53771	2.4961	2.55924	2.45187	2.37239	2.31648	2.26214	2.20949	2.12982	1.94205	1.81163	1.95559	1.94356	1.92011	2.01777	2.06106	2.2071	2.45322	2.52933	2.72906	2.86359	2.56846	2.76417
2018-03-23 16:56:00	1.21185	1.32781	1.30061	1.39046	1.62177	1.76508	1.7952	1.80256	1.7597	1.79458	1.7002	1.63769	1.58163	1.52755	1.48118	1.41604	1.27278	1.1755	1.27492	1.26197	1.24057	1.31381	1.34836	1.45573	1.6382	1.70093	1.84598	1.94761	1.74377	1.88702
2018-03-23 17:16:00	0.902764	0.989543	0.968208	1.0336	1.2034	1.3068	1.32462	1.32549	1.28683	1.30834	1.22678	1.1789	1.12752	1.07775	1.03945	0.987216	0.875889	0.800506	0.876544	0.866694	0.849245	0.90975	0.940195	1.02684	1.17561	1.23314	1.35054	1.43627	1.28378	1.40044
2018-03-23 17:36:00	0.624849	0.684286	0.668088	0.711391	0.825517	0.892663	0.899717	0.895458	0.861122	0.869576	0.803927	0.767396	0.72381	0.68185	0.651305	0.612048	0.534488	0.483557	0.53029	0.521132	0.507454	0.547541	0.569138	0.626225	0.724335	0.764653	0.841859	0.89938	0.804027	0.880184
2018-03-23 17:56:00	0.385625	0.421557	0.410263	0.435275	0.502644	0.540109	0.539731	0.532778	0.504523	0.50365	0.45491	0.428935	0.394949	0.362532	0.339963	0.313043	0.265583	0.236305	0.258276	0.250105	0.240235	0.262008	0.275286	0.306364	0.359367	0.38314	0.425087	0.457281	0.409971	0.450643
2018-03-23 18:16:00	0.21826	0.238533	0.232026	0.246176	0.28415	0.305078	0.30413	0.299358	0.281177	0.279462	0.248164	0.232794	0.210812	0.189947	0.17605	0.159928	0.132997	0.117401	0.128568	0.123459	0.117591	0.130368	0.13929	0.157691	0.18824	0.203944	0.22932	0.249984	0.226269	0.251129
2018-03-23 18:36:00	0.119345	0.130322	0.126577	0.134213	0.154902	0.16624	0.165487	0.162566	0.151931	0.150637	0.132106	0.123474	0.110421	0.09799	0.089986	0.080871	0.066181	0.05818	0.063624	0.060706	0.057344	0.064453	0.069874	0.080142	0.096944	0.106332	0.120799	0.133121	0.121747	0.136208
2018-03-23 18:56:00	0.053246	0.057943	0.055983	0.059215	0.068315	0.073269	0.07283	0.071342	0.066405	0.065717	0.056809	0.052874	0.046604	0.040547	0.036828	0.03268	0.026246	0.023102	0.025052	0.023744	0.022165	0.025335	0.027944	0.03249	0.039853	0.044312	0.050907	0.056898	0.052943	0.059784
2018-03-23 19:16:00	0.023863	0.025617	0.024337	0.025557	0.029315	0.031323	0.031033	0.030195	0.028127	0.027744	0.023855	0.022103	0.019409	0.016742	0.015177	0.013445	0.010792	0.009661	0.010366	0.009823	0.009207	0.010531	0.011435	0.013235	0.016147	0.017883	0.020395	0.022882	0.021408	0.02396
2018-03-23 19:36:00	0.01161	0.012235	0.01138	0.011765	0.013433	0.014264	0.014094	0.013694	0.012766	0.012629	0.010881	0.010014	0.008832	0.007567	0.006814	0.006063	0.004995	0.004617	0.004886	0.004702	0.004429	0.00514	0.005334	0.006224	0.007381	0.008045	0.009185	0.010204	0.009509	0.010472
2018-03-23 19:56:00	0.005039	0.005182	0.004701	0.004709	0.005369	0.005645	0.005569	0.005454	0.005082	0.005101	0.004456	0.004065	0.003653	0.003123	0.002769	0.002505	0.002202	0.002125	0.002217	0.002204	0.002089	0.002496	0.002401	0.002871	0.003213	0.003382	0.003933	0.004229	0.003866	0.004107
2018-03-23 20:16:00	0.00178	0.001899	0.001817	0.001837	0.002125	0.002273	0.002241	0.002183	0.00201	0.002007	0.001712	0.001597	0.001426	0.001225	0.001091	0.000988	0.000814	0.000718	0.000764	0.000718	0.000691	0.000803	0.000822	0.000947	0.001104	0.001168	0.001385	0.001514	0.001424	0.001397
2018-03-23 20:36:00	0.000724	0.000797	0.000797	0.000812	0.000947	0.001026	0.001008	0.000979	0.000893	0.000888	0.00074	0.000702	0.000622	0.000535	0.000477	0.000432	0.000338	0.000274	0.000299	0.000265	0.000258	0.000294	0.00032	0.000357	0.000433	0.000461	0.000559	0.000621	0.000599	0.000544
2018-03-23 20:56:00	0.000327	0.000361	0.000363	0.00037	0.000427	0.000463	0.000451	0.000437	0.000397	0.000393	0.000323	0.000305	0.000267	0.000228	0.000202	0.000182	0.000142	0.000113	0.000126	0.00011	0.000107	0.000123	0.000134	0.00015	0.000183	0.000196	0.000239	0.000266	0.000258	0.00023
2018-03-23 21:16:00	0.000193	0.000215	0.000212	0.000218	0.000247	0.000264	0.000254	0.000243	0.000215	0.000209	0.00017	0.000157	0.000136	0.000115	0.000101	8.98e-05	6.88e-05	5.51e-05	5.95e-05	5.1e-05	4.98e-05	5.62e-05	5.97e-05	6.69e-05	7.85e-05	8.3e-05	0.000101	0.000113	0.00011	9.54e-05
2018-03-23 21:36:00	0.000121	0.000136	0.000134	0.000138	0.000155	0.000167	0.000161	0.000153	0.000136	0.000133	0.000107	9.96e-05	8.59e-05	7.27e-05	6.43e-05	5.69e-05	4.37e-05	3.46e-05	3.78e-05	3.27e-05	3.2e-05	3.66e-05	3.88e-05	4.44e-05	5.21e-05	5.61e-05	6.86e-05	7.78e-05	7.61e-05	6.61e-05
2018-03-23 21:56:00	7.76e-05	8.59e-05	8.57e-05	8.85e-05	0.0001	0.000109	0.000108	0.000102	9.26e-05	9.15e-05	7.46e-05	7.01e-05	6.07e-05	5.2e-05	4.7e-05	4.13e-05	3.23e-05	2.52e-05	2.84e-05	2.53e-05	2.47e-05	2.9e-05	3.13e-05	3.68e-05	4.41e-05	4.87e-05	6.04e-05	6.91e-05	6.79e-05	5.99e-05
2018-03-23 22:16:00	6.04e-05	6.7e-05	6.71e-05	6.76e-05	7.76e-05	8.5e-05	8.27e-05	7.98e-05	7.16e-05	7.07e-05	5.79e-05	5.43e-05	4.72e-05	4e-05	3.63e-05	3.21e-05	2.51e-05	1.96e-05	2.19e-05	1.94e-05	1.89e-05	2.21e-05	2.39e-05	2.86e-05	3.42e-05	3.71e-05	4.71e-05	5.38e-05	5.22e-05	4.67e-05
2018-03-23 22:36:00	5.02e-05	5.6e-05	5.59e-05	5.63e-05	6.47e-05	7.08e-05	6.91e-05	6.62e-05	5.94e-05	5.91e-05	4.83e-05	4.53e-05	3.95e-05	3.31e-05	3.01e-05	2.7e-05	2.08e-05	1.63e-05	1.85e-05	1.63e-05	1.59e-05	1.85e-05	2.02e-05	2.43e-05	2.86e-05	3.1e-05	3.94e-05	4.47e-05	4.34e-05	3.93e-05
2018-03-23 22:56:00	4.33e-05	4.86e-05	4.83e-05	4.91e-05	5.59e-05	6.1e-05	5.97e-05	5.66e-05	5.07e-05	5.07e-05	4.12e-05	3.84e-05	3.35e-05	2.79e-05	2.53e-05	2.3e-05	1.75e-05	1.37e-05	1.57e-05	1.38e-05	1.35e-05	1.56e-05	1.72e-05	2.05e-05	2.38e-05	2.6e-05	3.29e-05	3.72e-05	3.62e-05	3.29e-05
2018-03-23 23:16:00	4.03e-05	4.52e-05	4.47e-05	4.57e-05	5.13e-05	5.55e-05	5.35e-05	5.08e-05	4.48e-05	4.41e-05	3.57e-05	3.29e-05	2.84e-05	2.37e-05	2.12e-05	1.93e-05	1.45e-05	1.14e-05	1.27e-05	1.11e-05	1.09e-05	1.26e-05	1.36e-05	1.61e-05	1.86e-05	2.05e-05	2.57e-05	2.95e-05	2.88e-05	2.54e-05
2018-03-23 23:36:00	4.15e-05	4.68e-05	4.59e-05	4.73e-05	5.25e-05	5.63e-05	5.37e-05	5.14e-05	4.49e-05	4.37e-05	3.52e-05	3.24e-05	2.77e-05	2.32e-05	2.06e-05	1.88e-05	1.41e-05	1.09e-05	1.21e-05	1.05e-05	1.03e-05	1.19e-05	1.28e-05	1.5e-05	1.72e-05	1.9e-05	2.39e-05	2.76e-05	2.71e-05	2.32e-05
2018-03-23 23:56:00	4.6e-05	5.19e-05	5.07e-05	5.27e-05	5.81e-05	6.2e-05	5.9e-05	5.69e-05	4.95e-05	4.81e-05	3.87e-05	3.58e-05	3.05e-05	2.56e-05	2.27e-05	2.08e-05	1.56e-05	1.2e-05	1.32e-05	1.15e-05	1.13e-05	1.29e-05	1.4e-05	1.62e-05	1.88e-05	2.06e-05	2.61e-05	3.01e-05	2.98e-05	2.49e-05
2018-03-24 00:16:00	5.55e-05	6.21e-05	6.13e-05	6.36e-05	7.06e-05	7.61e-05	7.25e-05	6.99e-05	6.13e-05	5.98e-05	4.83e-05	4.49e-05	3.86e-05	3.26e-05	2.9e-05	2.66e-05	2e-05	1.54e-05	1.71e-05	1.5e-05	1.48e-05	1.67e-05	1.82e-05	2.11e-05	2.49e-05	2.71e-05	3.41e-05	3.94e-05	3.93e-05	3.26e-05
2018-03-24 00:36:00	7.46e-05	8.3e-05	8.22e-05	8.51e-05	9.56e-05	0.000103	0.0001	9.56e-05	8.52e-05	8.36e-05	6.79e-05	6.33e-05	5.48e-05	4.62e-05	4.15e-05	3.73e-05	2.84e-05	2.22e-05	2.48e-05	2.17e-05	2.15e-05	2.46e-05	2.67e-05	3.11e-05	3.7e-05	4.05e-05	5.05e-05	5.81e-05	5.71e-05	4.9e-05
2018-03-24 00:56:00	0.00011	0.000123	0.000121	0.000125	0.000141	0.000151	0.000147	0.00014	0.000125	0.000122	9.92e-05	9.18e-05	7.96e-05	6.71e-05	6e-05	5.32e-05	4.07e-05	3.22e-05	3.55e-05	3.07e-05	3.03e-05	3.45e-05	3.7e-05	4.27e-05	5.06e-05	5.48e-05	6.75e-05	7.72e-05	7.49e-05	6.53e-05
2018-03-24 01:16:00	0.000177	0.000199	0.000195	0.000202	0.000226	0.000241	0.000232	0.000219	0.000193	0.000188	0.000152	0.000138	0.00012	0.000101	8.85e-05	7.83e-05	5.97e-05	4.76e-05	5.1e-05	4.31e-05	4.22e-05	4.69e-05	4.91e-05	5.55e-05	6.39e-05	6.73e-05	8.12e-05	9.2e-05	8.75e-05	7.62e-05
2018-03-24 01:36:00	0.000333	0.00037	0.000369	0.000378	0.000433	0.000466	0.000455	0.000438	0.000395	0.000389	0.00032	0.000299	0.000262	0.000223	0.000198	0.000177	0.000138	0.000111	0.00012	0.000105	0.000102	0.000117	0.000126	0.000141	0.00017	0.00018	0.00022	0.000245	0.000237	0.000211
2018-03-24 01:56:00	0.000632	0.000696	0.000697	0.000711	0.000826	0.000894	0.000878	0.00085	0.000775	0.00077	0.00064	0.000603	0.000533	0.000459	0.000409	0.000369	0.000289	0.000234	0.000255	0.000225	0.000219	0.00025	0.000271	0.000302	0.000367	0.00039	0.000475	0.000527	0.000509	0.000458
2018-03-24 02:16:00	0.001212	0.001328	0.001328	0.001351	0.001577	0.00171	0.001684	0.001629	0.001493	0.001488	0.001242	0.001177	0.001044	0.000904	0.000807	0.000731	0.000575	0.00047	0.000509	0.00045	0.00044	0.000498	0.000539	0.000598	0.000723	0.00077	0.000924	0.001026	0.000989	0.000894
2018-03-24 02:36:00	0.004768	0.005001	0.004633	0.00478	0.005526	0.005859	0.005796	0.005556	0.005151	0.005129	0.004399	0.00405	0.003503	0.002983	0.002693	0.002386	0.001941	0.001766	0.001867	0.001845	0.00174	0.002023	0.002222	0.002483	0.003044	0.003441	0.004002	0.004621	0.004322	0.004806
2018-03-24 02:56:00	0.011386	0.01204	0.011256	0.011755	0.013575	0.014406	0.014259	0.013752	0.012732	0.012625	0.010794	0.009923	0.008551	0.007251	0.006528	0.005733	0.0046	0.004157	0.004457	0.004413	0.004101	0.00482	0.005348	0.006139	0.007664	0.008796	0.010313	0.011955	0.011186	0.012895
2018-03-24 03:16:00	0.023398	0.025135	0.024039	0.025354	0.029298	0.031246	0.030915	0.030045	0.027726	0.027384	0.023235	0.021435	0.018488	0.015662	0.01403	0.012259	0.009639	0.00848	0.009268	0.009031	0.008302	0.009838	0.011008	0.01299	0.016489	0.01906	0.022614	0.026182	0.024601	0.028675
2018-03-24 03:36:00	0.059219	0.064751	0.063016	0.066958	0.077495	0.08322	0.082732	0.080929	0.074993	0.074111	0.063297	0.058821	0.051097	0.043881	0.039628	0.034888	0.02752	0.023807	0.026431	0.025172	0.023548	0.027539	0.030799	0.036817	0.046741	0.053379	0.062941	0.071986	0.06705	0.077606
2018-03-24 03:56:00	0.120411	0.132371	0.129411	0.137832	0.159669	0.171855	0.171223	0.168032	0.156529	0.155152	0.134114	0.125254	0.110267	0.096241	0.087804	0.078162	0.062552	0.054111	0.060341	0.057521	0.054283	0.062532	0.069022	0.081495	0.102222	0.114888	0.133602	0.150593	0.138649	0.158662
2018-03-24 04:16:00	0.226776	0.249716	0.244357	0.260514	0.302003	0.325347	0.324587	0.319274	0.299018	0.297428	0.26041	0.244205	0.218032	0.19323	0.177964	0.160082	0.130002	0.11284	0.126011	0.120855	0.11461	0.130357	0.141893	0.164796	0.203918	0.225652	0.25853	0.287146	0.261179	0.295186
2018-03-24 04:36:00	0.406647	0.446754	0.4369	0.465454	0.539583	0.581801	0.58245	0.574602	0.543768	0.543462	0.485399	0.457816	0.416837	0.377633	0.352176	0.32129	0.267378	0.234242	0.259664	0.250856	0.239362	0.26543	0.282142	0.319314	0.383516	0.414656	0.465314	0.506088	0.454407	0.50439
2018-03-24 04:56:00	0.630852	0.69246	0.677251	0.721773	0.837587	0.904907	0.909474	0.90029	0.860842	0.866129	0.787491	0.748935	0.694835	0.643024	0.609212	0.565755	0.481856	0.425508	0.476436	0.468194	0.455653	0.501183	0.524417	0.589367	0.707191	0.761786	0.855759	0.928721	0.823722	0.909452
2018-03-24 05:16:00	0.915604	1.0052	0.983854	1.04994	1.22096	1.32339	1.33681	1.32932	1.28686	1.30689	1.21168	1.16542	1.1042	1.04604	1.01007	0.957798	0.835025	0.742843	0.846986	0.849859	0.84732	0.93191	0.964714	1.08659	1.32045	1.43093	1.62541	1.77676	1.56109	1.72733
2018-03-24 05:36:00	1.26425	1.38918	1.36239	1.45813	1.70252	1.85595	1.88921	1.89163	1.85548	1.90258	1.79682	1.74439	1.6831	1.62478	1.58897	1.5275	1.35972	1.22714	1.3927	1.40596	1.41059	1.53439	1.57897	1.75789	2.09705	2.24804	2.52755	2.73943	2.4075	2.65298
2018-03-24 05:56:00	1.64836	1.81303	1.78151	1.9114	2.23865	2.45013	2.50681	2.52225	2.49383	2.57148	2.45709	2.39715	2.33886	2.28355	2.24823	2.17775	1.96518	1.79328	2.01968	2.04258	2.05298	2.21265	2.26816	2.49992	2.93232	3.11301	3.46669	3.72793	3.2817	3.60107
2018-03-24 06:16:00	2.07794	2.28837	2.25337	2.42321	2.84485	3.12161	3.20369	3.23456	3.21182	3.32099	3.19895	3.1275	3.07528	3.02684	2.9914	2.91256	2.65924	2.45314	2.7343	2.76556	2.78009	2.96779	3.03102	3.30575	3.80961	4.00378	4.41531	4.71032	4.15753	4.53911
2018-03-24 06:36:00	2.55645	2.82357	2.78821	3.00691	3.53953	3.89216	4.00521	4.05586	4.04	4.18545	4.05863	3.97389	3.93303	3.89725	3.86368	3.77762	3.48401	3.24622	3.58398	3.62467	3.64377	3.85596	3.92461	4.2416	4.81514	5.01663	5.48452	5.8097	5.14316	5.58766
2018-03-24 06:56:00	3.06319	3.39082	3.35559	3.62651	4.27752	4.71125	4.85808	4.93142	4.92214	5.10609	4.976	4.87653	4.84969	4.8293	4.79821	4.70572	4.37241	4.10483	4.49847	4.54866	4.57199	4.80633	4.879	5.23657	5.87666	6.08227	6.6057	6.95911	6.17652	6.68297
2018-03-24 07:16:00	3.60727	3.99796	3.96222	4.28799	5.06505	5.58594	5.76988	5.87008	5.86599	6.09087	5.95936	5.84289	5.83314	5.83121	5.80283	5.70507	5.33315	5.03877	5.48556	5.5448	5.57133	5.82446	5.89916	6.29388	6.99424	7.2001	7.77797	8.15721	7.25744	7.82312
2018-03-24 07:36:00	4.18413	4.64106	4.60294	4.98522	5.89268	6.50334	6.7244	6.85399	6.85402	7.12092	6.98947	6.85665	6.86707	6.88848	6.86536	6.7649	6.35894	6.04164	6.5411	6.60904	6.64243	6.91256	6.99111	7.42279	8.18212	8.38442	9.01814	9.42521	8.40533	9.03145
2018-03-24 07:56:00	4.73592	5.25603	5.21422	5.64903	6.67862	7.37212	7.62578	7.782	7.78359	8.08761	7.95717	7.80817	7.83887	7.88378	7.86584	7.76407	7.33061	6.99703	7.54101	7.61777	7.6568	7.93926	8.02004	8.48268	9.28955	9.48508	10.1668	10.5962	9.46913	10.1488
2018-03-24 08:16:00	5.21059	5.78496	5.73751	6.21464	7.34463	8.10341	8.37917	8.55413	8.55197	8.88114	8.75301	8.58787	8.63732	8.70322	8.68881	8.58752	8.13913	7.80243	8.37232	8.45833	8.49804	8.78303	8.86128	9.34107	10.1697	10.3532	11.0639	11.5018	10.2991	11.0155
2018-03-24 08:36:00	5.65805	6.28152	6.22831	6.74508	7.96833	8.78648	9.08183	9.27459	9.26512	9.61707	9.48865	9.30527	9.37239	9.45632	9.444	9.34047	8.87905	8.53899	9.12971	9.21982	9.26149	9.54787	9.62031	10.1122	10.958	11.127	11.8598	12.3039	11.0355	11.7806
2018-03-24 08:56:00	6.06301	6.71583	6.64516	7.1825	8.46932	9.3225	9.62245	9.81979	9.7951	10.1545	10.021	9.81645	9.89268	9.98695	9.97144	9.86408	9.39564	9.05522	9.65021	9.73927	9.77971	10.0573	10.1221	10.6126	11.4545	11.6055	12.3407	12.7792	11.4772	12.2322
2018-03-24 09:16:00	6.38495	7.02426	6.90904	7.42422	8.70983	9.54494	9.81612	9.98789	9.93164	10.2645	10.1162	9.88474	9.95086	10.0393	10.0092	9.89583	9.43323	9.09963	9.66334	9.74237	9.77344	10.0193	10.0739	10.5346	11.3264	11.4529	12.149	12.5555	11.2882	12.0145
2018-03-24 09:36:00	6.60649	7.25535	7.12498	7.64425	8.95572	9.80099	10.0691	10.2395	10.1705	10.5021	10.3518	10.1072	10.1782	10.2723	10.2408	10.1248	9.6643	9.33575	9.89624	9.97356	10.0027	10.2383	10.2848	10.7372	11.5128	11.6231	12.312	12.7116	11.4378	12.1603
2018-03-24 09:56:00	6.79534	7.46191	7.32575	7.858	9.20369	10.0682	10.3411	10.5169	10.4418	10.7793	10.6304	10.3769	10.4561	10.5587	10.5287	10.4115	9.95061	9.626	10.1901	10.268	10.2958	10.527	10.5661	11.0161	11.7868	11.8842	12.5735	12.9714	11.6796	12.4058
2018-03-24 10:16:00	6.96621	7.65615	7.51896	8.06963	9.45334	10.3421	10.6227	10.8056	10.7293	11.0746	10.928	10.6671	10.7537	10.865	10.8356	10.7188	10.2537	9.93138	10.4986	10.5777	10.6011	10.829	10.8615	11.3107	12.0828	12.1703	12.8588	13.2534	11.9401	12.673
2018-03-24 10:36:00	7.13651	7.83915	7.69478	8.25337	9.66185	10.5648	10.8439	11.026	10.9394	11.2864	11.1361	10.8644	10.9518	11.0644	11.0329	10.9121	10.4417	10.1177	10.6846	10.7621	10.7816	11.0045	11.0308	11.4771	12.2466	12.3244	13.0117	13.4019	12.0781	12.8133
2018-03-24 10:56:00	7.2496	7.9566	7.80394	8.36364	9.78256	10.6885	10.9619	11.1393	11.0418	11.3853	11.2301	10.9494	11.0341	11.1449	11.1093	10.9844	10.5114	10.1861	10.7475	10.8221	10.8385	11.0539	11.0744	11.5139	12.2753	12.3446	13.0262	13.4091	12.0864	12.8169
2018-03-24 11:16:00	7.23019	7.92837	7.76839	8.31942	9.72318	10.6121	10.8747	11.0432	10.9391	11.2705	11.1106	10.8268	10.9052	11.0106	10.9682	10.8421	10.3726	10.0493	10.5953	10.6656	10.6802	10.884	10.8988	11.3233	12.0667	12.1299	12.7956	13.1653	11.8644	12.5768
2018-03-24 11:36:00	7.1791	7.8671	7.70402	8.24455	9.62971	10.5018	10.7552	10.913	10.8034	11.1226	10.9569	10.6699	10.7399	10.8366	10.7879	10.6574	10.1897	9.86267	10.3968	10.4617	10.4719	10.6642	10.6739	11.0846	11.8083	11.8656	12.5141	12.8689	11.5918	12.2833
2018-03-24 11:56:00	7.08626	7.75962	7.59414	8.12039	9.47804	10.3295	10.5707	10.7165	10.6025	10.9079	10.7361	10.4478	10.5079	10.5942	10.5395	10.4045	9.94002	9.60948	10.13	10.1895	10.1946	10.3777	10.3827	10.7799	11.483	11.536	12.1647	12.5064	11.259	11.9275
2018-03-24 12:16:00	6.91469	7.5639	7.39525	7.89946	9.21088	10.0323	10.254	10.3856	10.2694	10.5574	10.3794	10.094	10.1424	10.2157	10.1554	10.0175	9.56041	9.23053	9.73172	9.78582	9.78618	9.96508	9.96561	10.3502	11.0305	11.0837	11.6872	12.0208	10.8153	11.4577
2018-03-24 12:36:00	6.65234	7.26529	7.09259	7.56319	8.80446	9.5766	9.77758	9.88571	9.76471	10.0273	9.84428	9.56329	9.59488	9.65115	9.58446	9.44404	8.9991	8.67486	9.14795	9.1944	9.19312	9.36151	9.35966	9.7233	10.371	10.4246	10.996	11.3132	10.1692	10.774
2018-03-24 12:56:00	6.36096	6.94325	6.775	7.21917	8.39805	9.12869	9.3169	9.40859	9.28904	9.53259	9.34849	9.07586	9.09396	9.13671	9.06636	8.92535	8.49143	8.17245	8.62441	8.66581	8.66374	8.82541	8.82295	9.17066	9.79454	9.85161	10.3983	10.703	9.61063	10.1867
2018-03-24 13:16:00	6.05457	6.62614	6.48261	6.92369	8.072	8.79041	8.98498	9.08175	8.97971	9.22384	9.047	8.79106	8.80604	8.84589	8.77884	8.64119	8.21306	7.8956	8.34763	8.39132	8.38866	8.55609	8.55594	8.90417	9.53003	9.59803	10.1411	10.4466	9.37184	9.94641
2018-03-24 13:36:00	5.72027	6.25623	6.11705	6.52776	7.60527	8.27739	8.45033	8.53247	8.42929	8.65033	8.46861	8.21923	8.2177	8.23775	8.16378	8.02266	7.60376	7.28916	7.71703	7.75382	7.74587	7.90763	7.90833	8.23411	8.83355	8.9066	9.41677	9.70715	8.69651	9.23868
2018-03-24 13:56:00	5.34797	5.84008	5.70137	6.0734	7.06433	7.67724	7.82243	7.88321	7.77506	7.96594	7.77691	7.53421	7.512	7.50826	7.42539	7.28033	6.87449	6.5658	6.9601	6.98708	6.97308	7.12438	7.12493	7.42336	7.98472	8.06016	8.52847	8.79817	7.86898	8.36617
2018-03-24 14:16:00	4.90351	5.34704	5.21156	5.54128	6.43221	6.97553	7.09491	7.13007	7.01886	7.1768	6.9818	6.75188	6.70703	6.67998	6.58957	6.44335	6.05749	5.76104	6.11392	6.12959	6.11045	6.24679	6.24575	6.51866	7.03125	7.1063	7.52869	7.77429	6.9398	7.38064
2018-03-24 14:36:00	4.27193	4.621	4.45861	4.68653	5.37496	5.75253	5.76724	5.71234	5.53646	5.57493	5.33469	5.0816	4.96481	4.86552	4.72656	4.55202	4.21308	3.95245	4.14111	4.09794	4.03247	4.08099	4.04173	4.17507	4.45752	4.4627	4.68331	4.79312	4.24826	4.47514
2018-03-24 14:56:00	3.68804	3.95715	3.77845	3.92307	4.44057	4.68171	4.61425	4.48979	4.26505	4.20808	3.9349	3.66726	3.4943	3.33808	3.16206	2.96738	2.67136	2.44457	2.49776	2.40783	2.30512	2.28327	2.21462	2.23256	2.32401	2.27153	2.32472	2.32205	2.02028	2.07051
2018-03-24 15:16:00	3.32279	3.57203	3.41897	3.55763	4.03662	4.26477	4.21283	4.10361	3.90226	3.85552	3.60062	3.35913	3.19504	3.04567	2.88292	2.70276	2.42482	2.21367	2.26897	2.18769	2.09265	2.08293	2.02649	2.05092	2.14686	2.1051	2.16054	2.16393	1.88478	1.93588
2018-03-24 15:36:00	2.93992	3.16761	3.04104	3.17511	3.61298	3.82983	3.79391	3.70332	3.52915	3.49415	3.25973	3.04666	2.89405	2.75366	2.60631	2.4413	2.1825	1.9876	2.04724	1.97528	1.88984	1.89198	1.84889	1.88175	1.98477	1.95546	2.01615	2.02735	1.7683	1.82192
2018-03-24 15:56:00	2.53647	2.74142	2.64138	2.76895	3.16143	3.36366	3.34204	3.27013	3.12321	3.09944	2.8876	2.70432	2.56466	2.4348	2.30414	2.15576	1.9185	1.74194	1.80477	1.74198	1.66706	1.68013	1.65084	1.69189	1.80041	1.78405	1.8496	1.86893	1.63204	1.68884
2018-03-24 16:16:00	2.09541	2.2758	2.20191	2.31774	2.65644	2.83535	2.82373	2.76872	2.64699	2.63237	2.44671	2.29512	2.17034	2.05335	1.94116	1.81245	1.60176	1.44801	1.51008	1.45572	1.39236	1.41432	1.39923	1.44681	1.55568	1.55244	1.62019	1.64737	1.43891	1.49944
2018-03-24 16:36:00	1.71074	1.86274	1.80726	1.90879	2.1949	2.35063	2.3476	2.30751	2.20953	2.20334	2.04236	1.92004	1.80975	1.70556	1.61174	1.50184	1.31783	1.18583	1.24752	1.20377	1.1507	1.18153	1.17827	1.23157	1.34189	1.35204	1.42297	1.45814	1.27562	1.33957
2018-03-24 16:56:00	1.33764	1.45944	1.41948	1.50411	1.7351	1.86469	1.86766	1.84036	1.76451	1.76464	1.62951	1.53563	1.44135	1.35163	1.2765	1.18642	1.03216	0.923548	0.982218	0.949285	0.907003	0.943634	0.949878	1.00576	1.11376	1.13504	1.20661	1.24765	1.09377	1.1585
2018-03-24 17:16:00	0.958864	1.04849	1.02178	1.08497	1.2543	1.35083	1.35455	1.33623	1.27957	1.28156	1.17586	1.1099	1.03539	0.964004	0.908407	0.840992	0.723529	0.642711	0.692025	0.669141	0.639523	0.674825	0.686547	0.738211	0.83453	0.861511	0.927253	0.969149	0.851639	0.911169
2018-03-24 17:36:00	0.689324	0.753402	0.734025	0.779365	0.900999	0.970265	0.97234	0.959334	0.915062	0.91588	0.833095	0.786	0.727415	0.67118	0.630179	0.580798	0.494244	0.436486	0.474997	0.459594	0.439257	0.470183	0.484272	0.528754	0.609376	0.638013	0.69532	0.735425	0.649696	0.701911
2018-03-24 17:56:00	0.461203	0.503231	0.489575	0.519223	0.599515	0.644694	0.644749	0.635591	0.602138	0.60109	0.539734	0.508064	0.464575	0.422997	0.394674	0.361211	0.302934	0.265749	0.292649	0.28317	0.270399	0.294919	0.308976	0.343901	0.405424	0.432048	0.478046	0.513065	0.457107	0.499694
2018-03-24 18:16:00	0.266257	0.290524	0.28226	0.299161	0.344829	0.369948	0.368481	0.361888	0.339523	0.336753	0.297128	0.278116	0.250025	0.223795	0.206543	0.186752	0.154043	0.134383	0.148628	0.142942	0.135703	0.150864	0.161109	0.182677	0.219513	0.237945	0.267462	0.291271	0.263064	0.291866
2018-03-24 18:36:00	0.148831	0.16247	0.157708	0.16708	0.192415	0.206117	0.204581	0.200228	0.186424	0.183996	0.159875	0.14885	0.131806	0.116095	0.105983	0.094776	0.076904	0.066797	0.073818	0.07051	0.06658	0.075016	0.081404	0.09367	0.114129	0.125535	0.142792	0.15755	0.143935	0.161478
2018-03-24 18:56:00	0.069004	0.075326	0.072958	0.077234	0.088876	0.095028	0.093885	0.091396	0.084286	0.082713	0.070357	0.064949	0.056323	0.048386	0.043425	0.038194	0.0302	0.026109	0.028568	0.026937	0.025243	0.028821	0.031956	0.037452	0.046358	0.052079	0.060129	0.067691	0.062899	0.071529
2018-03-24 19:16:00	0.031774	0.034345	0.032895	0.034714	0.039838	0.042432	0.04192	0.040608	0.037316	0.036598	0.030919	0.028319	0.024512	0.020762	0.018604	0.01623	0.012784	0.011093	0.012041	0.011275	0.010607	0.012139	0.013453	0.015723	0.019475	0.021961	0.025454	0.02888	0.027107	0.030813
2018-03-24 19:36:00	0.015351	0.016311	0.015376	0.016192	0.018507	0.019608	0.019311	0.01866	0.017135	0.016791	0.014201	0.012912	0.011149	0.009355	0.008429	0.007319	0.005804	0.005113	0.005487	0.005188	0.004916	0.005622	0.006191	0.007134	0.008727	0.00987	0.011424	0.013	0.012338	0.013833
2018-03-24 19:56:00	0.006337	0.006536	0.006021	0.00632	0.00718	0.007554	0.007372	0.007133	0.006578	0.006443	0.005528	0.005003	0.004313	0.003621	0.003321	0.002898	0.002358	0.002139	0.002258	0.002207	0.002122	0.00241	0.00261	0.002903	0.003422	0.00386	0.004427	0.005	0.004818	0.005122
2018-03-24 20:16:00	0.002526	0.002704	0.002619	0.002691	0.003105	0.003338	0.003276	0.003171	0.002917	0.002886	0.002435	0.002266	0.001993	0.001704	0.001536	0.001374	0.001095	0.000931	0.000998	0.000916	0.000893	0.001012	0.001093	0.001212	0.001448	0.001577	0.00186	0.00207	0.002004	0.001926
2018-03-24 20:36:00	0.001162	0.001282	0.00128	0.001299	0.001504	0.001626	0.001594	0.001536	0.001395	0.001378	0.001145	0.001075	0.000949	0.000817	0.000724	0.000653	0.000513	0.000419	0.000451	0.000394	0.000385	0.000434	0.000466	0.000513	0.000612	0.000646	0.000774	0.00085	0.000826	0.000735
2018-03-24 20:56:00	0.000554	0.000617	0.000614	0.000626	0.000713	0.000758	0.000735	0.000701	0.000619	0.0006	0.000491	0.000452	0.000391	0.000332	0.000288	0.000256	0.000199	0.000161	0.000172	0.000145	0.00014	0.000155	0.000163	0.000178	0.000204	0.000211	0.000251	0.000274	0.000265	0.000233
2018-03-24 21:16:00	0.000291	0.000325	0.000322	0.000331	0.000378	0.000408	0.000397	0.000382	0.000343	0.000337	0.000276	0.000257	0.000224	0.00019	0.000167	0.00015	0.000116	9.35e-05	0.000102	8.81e-05	8.57e-05	9.73e-05	0.000104	0.000117	0.000139	0.000149	0.000181	0.000202	0.000196	0.000173
2018-03-24 21:36:00	0.000177	0.000198	0.000197	0.000203	0.000232	0.00025	0.000244	0.000235	0.000211	0.000209	0.000171	0.00016	0.000139	0.000118	0.000105	9.41e-05	7.27e-05	5.78e-05	6.38e-05	5.56e-05	5.45e-05	6.26e-05	6.72e-05	7.69e-05	9.28e-05	0.0001	0.000123	0.00014	0.000135	0.00012
2018-03-24 21:56:00	0.000115	0.000128	0.000128	0.000132	0.000149	0.00016	0.000156	0.00015	0.000133	0.000131	0.000107	9.97e-05	8.58e-05	7.32e-05	6.48e-05	5.76e-05	4.48e-05	3.5e-05	3.9e-05	3.38e-05	3.33e-05	3.84e-05	4.12e-05	4.77e-05	5.74e-05	6.19e-05	7.68e-05	8.78e-05	8.56e-05	7.51e-05
2018-03-24 22:16:00	8.48e-05	9.41e-05	9.36e-05	9.67e-05	0.000108	0.000115	0.000112	0.000106	9.35e-05	9.11e-05	7.38e-05	6.81e-05	5.82e-05	4.94e-05	4.33e-05	3.89e-05	2.95e-05	2.35e-05	2.58e-05	2.22e-05	2.18e-05	2.51e-05	2.69e-05	3.07e-05	3.65e-05	3.95e-05	4.94e-05	5.64e-05	5.57e-05	4.77e-05
2018-03-24 22:36:00	6.9e-05	7.68e-05	7.62e-05	7.86e-05	8.8e-05	9.5e-05	9.23e-05	8.8e-05	7.78e-05	7.63e-05	6.19e-05	5.75e-05	4.95e-05	4.19e-05	3.72e-05	3.37e-05	2.56e-05	2.02e-05	2.23e-05	1.95e-05	1.91e-05	2.19e-05	2.39e-05	2.77e-05	3.28e-05	3.56e-05	4.47e-05	5.14e-05	5.1e-05	4.32e-05
2018-03-24 22:56:00	5.94e-05	6.65e-05	6.58e-05	6.78e-05	7.63e-05	8.33e-05	8.03e-05	7.75e-05	6.87e-05	6.77e-05	5.51e-05	5.17e-05	4.48e-05	3.79e-05	3.39e-05	3.1e-05	2.36e-05	1.83e-05	2.05e-05	1.81e-05	1.78e-05	2.03e-05	2.24e-05	2.62e-05	3.11e-05	3.39e-05	4.26e-05	4.92e-05	4.89e-05	4.12e-05
2018-03-24 23:16:00	5.6e-05	6.25e-05	6.18e-05	6.42e-05	7.11e-05	7.64e-05	7.26e-05	7e-05	6.13e-05	5.95e-05	4.8e-05	4.46e-05	3.83e-05	3.23e-05	2.87e-05	2.64e-05	1.98e-05	1.52e-05	1.69e-05	1.47e-05	1.46e-05	1.64e-05	1.78e-05	2.06e-05	2.42e-05	2.63e-05	3.32e-05	3.84e-05	3.83e-05	3.16e-05
2018-03-24 23:36:00	6.31e-05	7.07e-05	6.99e-05	7.17e-05	7.97e-05	8.45e-05	8.1e-05	7.75e-05	6.73e-05	6.51e-05	5.2e-05	4.8e-05	4.1e-05	3.45e-05	3.01e-05	2.75e-05	2.04e-05	1.6e-05	1.76e-05	1.51e-05	1.49e-05	1.69e-05	1.8e-05	2.04e-05	2.41e-05	2.58e-05	3.25e-05	3.76e-05	3.73e-05	3.09e-05
2018-03-24 23:56:00	7.21e-05	8.08e-05	8.01e-05	8.16e-05	9.12e-05	9.65e-05	9.37e-05	8.91e-05	7.77e-05	7.54e-05	6e-05	5.55e-05	4.74e-05	4e-05	3.49e-05	3.15e-05	2.35e-05	1.86e-05	2.05e-05	1.76e-05	1.73e-05	1.99e-05	2.1e-05	2.37e-05	2.82e-05	3.02e-05	3.78e-05	4.36e-05	4.29e-05	3.62e-05
2018-03-25 00:16:00	7.94e-05	8.82e-05	8.78e-05	9.05e-05	0.000101	0.000109	0.000107	0.000101	9.04e-05	8.85e-05	7.14e-05	6.66e-05	5.73e-05	4.87e-05	4.37e-05	3.86e-05	2.97e-05	2.31e-05	2.59e-05	2.28e-05	2.22e-05	2.59e-05	2.77e-05	3.2e-05	3.82e-05	4.19e-05	5.18e-05	5.96e-05	5.85e-05	5.05e-05
2018-03-25 00:36:00	0.00011	0.000123	0.000122	0.000126	0.000141	0.000151	0.000147	0.00014	0.000125	0.000121	9.83e-05	9.1e-05	7.85e-05	6.64e-05	5.9e-05	5.24e-05	4.01e-05	3.15e-05	3.49e-05	3.04e-05	2.95e-05	3.37e-05	3.61e-05	4.14e-05	4.87e-05	5.26e-05	6.48e-05	7.38e-05	7.22e-05	6.23e-05
2018-03-25 00:56:00	0.000164	0.000184	0.000182	0.000188	0.000211	0.000227	0.000221	0.000211	0.000187	0.000183	0.000149	0.000138	0.000119	0.000101	8.9e-05	7.94e-05	6.08e-05	4.83e-05	5.3e-05	4.58e-05	4.45e-05	5.03e-05	5.37e-05	6.1e-05	7.15e-05	7.63e-05	9.37e-05	0.000106	0.000103	8.92e-05
2018-03-25 01:16:00	0.00026	0.00029	0.000288	0.000296	0.000337	0.000363	0.000356	0.000341	0.000304	0.000299	0.000245	0.000229	0.000199	0.00017	0.000149	0.000133	0.000103	8.23e-05	9.02e-05	7.8e-05	7.6e-05	8.62e-05	9.19e-05	0.000104	0.000123	0.000131	0.00016	0.000179	0.000173	0.000153
2018-03-25 01:36:00	0.000506	0.000557	0.000558	0.000571	0.000662	0.000716	0.000703	0.00068	0.000618	0.000615	0.00051	0.000482	0.000425	0.000365	0.000325	0.000294	0.00023	0.000185	0.000203	0.00018	0.000175	0.0002	0.000216	0.000243	0.000292	0.000315	0.000382	0.000426	0.000409	0.000371
2018-03-25 01:56:00	0.001019	0.00112	0.001121	0.001143	0.001334	0.001446	0.00142	0.001379	0.00126	0.001256	0.00105	0.000992	0.000879	0.000761	0.000678	0.000616	0.000484	0.000394	0.000427	0.000379	0.000371	0.000422	0.000456	0.000508	0.000614	0.000657	0.000795	0.000885	0.00085	0.000767
2018-03-25 02:16:00	0.002068	0.002274	0.002269	0.002307	0.002699	0.002928	0.002875	0.002795	0.002548	0.002535	0.002129	0.002007	0.001783	0.001549	0.001377	0.001252	0.000982	0.000807	0.000867	0.000766	0.000753	0.000851	0.000917	0.001009	0.00122	0.001292	0.001563	0.001732	0.001673	0.001487
2018-03-25 02:36:00	0.007039	0.007445	0.007021	0.007318	0.008404	0.009028	0.008838	0.008536	0.007849	0.00781	0.006632	0.006099	0.005345	0.004505	0.004028	0.003579	0.002872	0.002514	0.002697	0.002576	0.002406	0.002829	0.002992	0.003434	0.00422	0.00469	0.00551	0.00622	0.005862	0.006424
2018-03-25 02:56:00	0.016448	0.01756	0.016647	0.017507	0.020127	0.02156	0.021213	0.020562	0.018958	0.018793	0.015963	0.014656	0.01277	0.010758	0.009629	0.008462	0.006732	0.005916	0.006374	0.006107	0.005652	0.006605	0.007167	0.008377	0.010393	0.011682	0.013687	0.015542	0.014587	0.016593
2018-03-25 03:16:00	0.0339	0.036838	0.035511	0.037503	0.043321	0.046364	0.045875	0.044684	0.041242	0.040728	0.03453	0.031806	0.02763	0.023415	0.020948	0.018307	0.014361	0.012505	0.013534	0.012811	0.011866	0.013664	0.015287	0.01806	0.022549	0.025424	0.02985	0.033986	0.031901	0.036473
2018-03-25 03:36:00	0.081921	0.089797	0.08743	0.092921	0.107464	0.115409	0.114646	0.112208	0.104052	0.102788	0.088091	0.081744	0.071543	0.061741	0.055683	0.049077	0.03894	0.033737	0.036776	0.034545	0.032247	0.036904	0.041132	0.048247	0.059344	0.066303	0.076767	0.086183	0.08038	0.090929
2018-03-25 03:56:00	0.159285	0.175094	0.17101	0.182085	0.210737	0.226594	0.225603	0.221478	0.206505	0.204503	0.177675	0.165753	0.146901	0.129023	0.11758	0.104827	0.084592	0.073601	0.080439	0.075986	0.071417	0.080789	0.088737	0.102609	0.124397	0.137047	0.156556	0.173455	0.160068	0.179301
2018-03-25 04:16:00	0.287147	0.316052	0.309035	0.329174	0.381248	0.410102	0.409071	0.402638	0.377629	0.375151	0.330716	0.309957	0.278513	0.24873	0.229038	0.206504	0.169395	0.148281	0.16224	0.154514	0.14604	0.163276	0.176638	0.201274	0.240851	0.261477	0.294932	0.322699	0.294245	0.326483
2018-03-25 04:36:00	0.487972	0.536267	0.524283	0.558552	0.647524	0.698136	0.699389	0.691043	0.655648	0.655806	0.590459	0.557567	0.511716	0.467943	0.437641	0.401419	0.33794	0.298617	0.326817	0.314941	0.301146	0.32982	0.348277	0.388643	0.456364	0.486674	0.540803	0.582304	0.522886	0.572432
2018-03-25 04:56:00	0.717465	0.787279	0.769193	0.818817	0.948948	1.02348	1.02717	1.01633	0.970197	0.973235	0.887209	0.840501	0.781011	0.723897	0.682472	0.631961	0.54053	0.481169	0.52444	0.508077	0.489174	0.528975	0.551157	0.607227	0.703595	0.742414	0.818451	0.873755	0.778803	0.844865
2018-03-25 05:16:00	0.971446	1.06409	1.03844	1.10334	1.27675	1.37516	1.38034	1.36542	1.30792	1.31261	1.20835	1.14582	1.07552	1.00778	0.955393	0.891456	0.773877	0.694894	0.751057	0.729931	0.707226	0.755373	0.778284	0.84713	0.967347	1.01096	1.10789	1.17551	1.04357	1.12183
2018-03-25 05:36:00	1.34932	1.47721	1.44077	1.52979	1.76949	1.90551	1.91355	1.89428	1.82066	1.82864	1.69873	1.61191	1.52697	1.44525	1.37626	1.29227	1.13753	1.03024	1.1008	1.07052	1.03855	1.09129	1.11084	1.18883	1.32821	1.36744	1.47805	1.54876	1.37095	1.45768
2018-03-25 05:56:00	1.76686	1.93631	1.89187	2.01348	2.33631	2.5264	2.55072	2.53893	2.46272	2.49192	2.34699	2.2454	2.15875	2.07638	2.00227	1.90674	1.71024	1.56824	1.68351	1.65579	1.62799	1.70605	1.73046	1.8467	2.05521	2.11228	2.28347	2.39137	2.11717	2.25053
2018-03-25 06:16:00	2.20508	2.42359	2.37943	2.54824	2.98	3.25447	3.32542	3.34873	3.3041	3.39521	3.26418	3.17483	3.11871	3.0686	3.01924	2.93575	2.69319	2.50659	2.73611	2.74066	2.75138	2.90508	2.95578	3.17997	3.57629	3.70806	4.05293	4.28242	3.79973	4.0705
2018-03-25 06:36:00	2.71817	3.00161	2.96343	3.19548	3.76348	4.14192	4.26916	4.33681	4.32594	4.48738	4.37361	4.29305	4.27491	4.26475	4.24147	4.1712	3.88472	3.6559	4.00089	4.03954	4.08646	4.30568	4.37579	4.69813	5.26148	5.44639	5.94342	6.27176	5.57444	5.97625
2018-03-25 06:56:00	3.27787	3.6326	3.59981	3.89841	4.61004	5.09395	5.27324	5.38189	5.39459	5.61846	5.5153	5.43283	5.44697	5.47084	5.46538	5.40103	5.07199	4.80632	5.24495	5.30846	5.3803	5.64562	5.72675	6.12376	6.81234	7.02551	7.63605	8.03262	7.15013	7.65534
2018-03-25 07:16:00	3.90259	4.33429	4.30218	4.66579	5.52243	6.104	6.31994	6.45652	6.46783	6.73094	6.62106	6.51381	6.54272	6.58244	6.57484	6.4988	6.12912	5.83768	6.31862	6.38443	6.45633	6.72849	6.80508	7.22789	7.95668	8.15283	8.79953	9.2063	8.21061	8.75873
2018-03-25 07:36:00	4.36981	4.84323	4.79768	5.19287	6.13408	6.76623	6.99409	7.14149	7.13968	7.41614	7.30021	7.16954	7.20899	7.26156	7.24988	7.16894	6.78592	6.49172	6.97845	7.04152	7.10788	7.36907	7.43837	7.85745	8.57676	8.74571	9.39019	9.78463	8.74827	9.30382
2018-03-25 07:56:00	4.71471	5.20623	5.13763	5.5385	6.51697	7.16103	7.37715	7.51539	7.48599	7.74962	7.61983	7.46145	7.49744	7.54887	7.52429	7.43366	7.05017	6.76236	7.22196	7.27266	7.324	7.55631	7.61123	7.99962	8.66648	8.79809	9.40137	9.75933	8.74401	9.27163
2018-03-25 08:16:00	4.86646	5.34151	5.23576	5.60143	6.5422	7.1355	7.29925	7.39176	7.308	7.51286	7.35069	7.15393	7.15634	7.17586	7.11903	7.0037	6.63384	6.36044	6.73752	6.7564	6.77393	6.94608	6.97171	7.28391	7.82719	7.90378	8.39746	8.67591	7.78303	8.22108
2018-03-25 08:36:00	5.36409	5.88557	5.77477	6.18151	7.2255	7.88889	8.08009	8.19689	8.11204	8.34708	8.18732	7.97474	7.99714	8.0392	7.98613	7.87189	7.48177	7.20109	7.61126	7.63608	7.66018	7.84105	7.86602	8.20086	8.78033	8.84929	9.38615	9.68313	8.70443	9.17842
2018-03-25 08:56:00	5.72757	6.29492	6.19209	6.64499	7.7871	8.52489	8.75564	8.90868	8.84005	9.1188	8.97615	8.76232	8.81699	8.89326	8.85582	8.75322	8.34961	8.06492	8.52233	8.56235	8.60335	8.80293	8.83243	9.20249	9.83717	9.9086	10.5063	10.8354	9.75316	10.2782
2018-03-25 09:16:00	5.58013	6.15577	6.07265	6.53959	7.68668	8.43923	8.6916	8.86825	8.82531	9.12788	9.01643	8.8221	8.90673	9.01288	8.99785	8.91657	8.5347	8.26606	8.73691	8.79183	8.85046	9.05223	9.08177	9.45932	10.1012	10.1713	10.7829	11.1191	10.0121	10.551
2018-03-25 09:36:00	5.94436	6.57893	6.5063	7.02767	8.28171	9.11486	9.40941	9.62328	9.59987	9.95109	9.85803	9.66409	9.78349	9.92627	9.93027	9.8611	9.46489	9.18686	9.71194	9.78531	9.8652	10.087	10.1192	10.5373	11.243	11.3181	11.9969	12.3697	11.1413	11.7409
2018-03-25 09:56:00	6.35697	7.04887	6.98129	7.55261	8.91326	9.82233	10.1522	10.3965	10.3835	10.7756	10.6925	10.4927	10.6392	10.8114	10.8275	10.7647	10.3507	10.0614	10.6321	10.7189	10.814	11.0499	11.0817	11.5331	12.292	12.3677	13.1037	13.5053	12.1674	12.8169
2018-03-25 10:16:00	6.58686	7.3032	7.23335	7.8209	9.22861	10.1647	10.5023	10.7534	10.7329	11.1337	11.0484	10.8391	10.9924	11.1732	11.1873	11.1229	10.7039	10.4136	10.9863	11.0728	11.1671	11.3933	11.4157	11.8651	12.6192	12.6821	13.4214	13.8168	12.4521	13.0994
2018-03-25 10:36:00	6.61768	7.32529	7.24334	7.81863	9.20969	10.1281	10.4494	10.6837	10.6502	11.0334	10.9401	10.7209	10.8651	11.0357	11.0408	10.9709	10.5547	10.2654	10.8177	10.8972	10.9823	11.1901	11.2015	11.6294	12.3506	12.3986	13.108	13.4834	12.1483	12.7724
2018-03-25 10:56:00	6.6405	7.33744	7.24254	7.80465	9.17626	10.0756	10.3799	10.5958	10.5498	10.915	10.8128	10.5834	10.7173	10.8763	10.8725	10.796	10.3818	10.0926	10.6257	10.6987	10.7744	10.9676	10.9698	11.3784	12.0715	12.1082	12.7901	13.1482	11.8433	12.4485
2018-03-25 11:16:00	6.75953	7.46046	7.35628	7.91951	9.30189	10.2046	10.5041	10.7118	10.6574	11.0189	10.9092	10.6691	10.7991	10.954	10.9457	10.8621	10.4438	10.1511	10.6811	10.7524	10.823	11.0152	11.0138	11.419	12.1118	12.1465	12.8258	13.1804	11.8746	12.4833
2018-03-25 11:36:00	6.83498	7.54603	7.44124	8.0091	9.40701	10.3166	10.6157	10.8219	10.7614	11.1207	11.003	10.7561	10.879	11.0264	11.0114	10.9214	10.4933	10.1939	10.7247	10.7882	10.8542	11.0455	11.0432	11.4477	12.1388	12.1728	12.8501	13.2033	11.8975	12.5042
2018-03-25 11:56:00	6.74852	7.44685	7.3388	7.89283	9.26517	10.153	10.4398	10.6345	10.567	10.9115	10.7856	10.5367	10.646	10.7794	10.7566	10.6602	10.2314	9.93073	10.4482	10.5031	10.5622	10.7463	10.7437	11.1369	11.8105	11.8441	12.5012	12.8444	11.572	12.1618
2018-03-25 12:16:00	6.31133	6.94034	6.81788	7.31315	8.56179	9.35957	9.6042	9.76003	9.68198	9.98125	9.84722	9.60562	9.68765	9.79364	9.76171	9.65919	9.25373	8.96645	9.43539	9.48306	9.5297	9.69248	9.6888	10.0445	10.6652	10.6981	11.2919	11.6045	10.4426	10.9843
2018-03-25 12:36:00	6.16887	6.78249	6.66262	7.14455	8.36246	9.14008	9.37601	9.52263	9.44233	9.73118	9.59086	9.35171	9.42311	9.51641	9.47842	9.37289	8.9675	8.67556	9.13493	9.18098	9.22268	9.38738	9.38242	9.73245	10.3467	10.3844	10.9666	11.2759	10.141	10.6721
2018-03-25 12:56:00	6.18276	6.80478	6.69201	7.18116	8.41108	9.19903	9.43974	9.59003	9.5091	9.80129	9.65402	9.41315	9.47824	9.56444	9.52061	9.41005	8.9921	8.69003	9.15561	9.19914	9.23812	9.41286	9.41213	9.77083	10.3981	10.4436	11.0365	11.355	10.2154	10.7516
2018-03-25 13:16:00	6.3897	7.0442	6.93925	7.45718	8.74474	9.57343	9.83093	9.99771	9.9152	10.2226	10.0657	9.8162	9.87553	9.95913	9.90816	9.78607	9.33967	9.02513	9.51109	9.54686	9.58393	9.7741	9.79055	10.1728	10.8316	10.889	11.5147	11.8551	10.6852	11.242
2018-03-25 13:36:00	5.94964	6.53003	6.40823	6.86091	8.0187	8.75028	8.9611	9.08557	8.98477	9.23839	9.06666	8.82126	8.8472	8.89453	8.82752	8.69791	8.27701	7.98261	8.40533	8.42294	8.44064	8.61165	8.62703	8.96612	9.54874	9.60083	10.1527	10.4529	9.42623	9.91141
2018-03-25 13:56:00	5.40718	5.9016	5.76201	6.13782	7.14061	7.75718	7.91226	7.98606	7.86661	8.05797	7.87066	7.63154	7.62021	7.62674	7.54295	7.40661	7.01736	6.7431	7.09389	7.09277	7.09151	7.23676	7.24465	7.53031	8.0251	8.06953	8.53378	8.78464	7.91503	8.31708
2018-03-25 14:16:00	5.00005	5.44245	5.29707	5.62326	6.52054	7.06006	7.17493	7.21262	7.08326	7.23227	7.03095	6.79571	6.75401	6.72867	6.63151	6.48793	6.11353	5.84063	6.14751	6.13235	6.12314	6.24726	6.24327	6.48996	6.93223	6.97317	7.37942	7.59573	6.81508	7.16049
2018-03-25 14:36:00	4.72343	5.13982	4.99869	5.30024	6.13173	6.62479	6.7111	6.72425	6.57361	6.6824	6.45718	6.21108	6.13399	6.07182	5.94931	5.78558	5.4136	5.14536	5.39567	5.35782	5.322	5.41924	5.41195	5.6154	5.9866	6.00979	6.34579	6.51734	5.84467	6.12531
2018-03-25 14:56:00	4.42396	4.82179	4.69449	4.98264	5.76391	6.22751	6.30274	6.30858	6.15122	6.23852	6.00188	5.75578	5.65671	5.57078	5.43378	5.25852	4.88972	4.63108	4.84419	4.79159	4.73711	4.82362	4.82361	5.00429	5.3314	5.3484	5.64085	5.78772	5.19856	5.43984
2018-03-25 15:16:00	3.99622	4.37774	4.28072	4.56721	5.31144	5.76742	5.86546	5.89729	5.77361	5.88169	5.66832	5.45588	5.3689	5.29239	5.17302	5.0137	4.65701	4.41751	4.64572	4.60181	4.55785	4.67447	4.70134	4.90926	5.26562	5.31146	5.62945	5.80406	5.2307	5.49625
2018-03-25 15:36:00	3.46165	3.80634	3.73711	4.00369	4.67655	5.09762	5.20248	5.24744	5.15198	5.26532	5.07642	4.90257	4.82492	4.75497	4.6546	4.51377	4.1833	3.96406	4.19289	4.15658	4.12292	4.25959	4.31136	4.53491	4.90445	4.97755	5.30762	5.50323	4.97093	5.24983
2018-03-25 15:56:00	2.8801	3.16818	3.11413	3.33944	3.90589	4.26175	4.35251	4.39296	4.31285	4.41063	4.24239	4.10202	4.02736	3.95832	3.87255	3.75012	3.46098	3.27089	3.47526	3.44332	3.41571	3.55303	3.61772	3.83057	4.17365	4.25934	4.56642	4.75814	4.30601	4.56698
2018-03-25 16:16:00	2.25106	2.44846	2.38176	2.52671	2.92521	3.16126	3.19854	3.20088	3.10944	3.15228	2.9952	2.87354	2.7888	2.70921	2.62701	2.52131	2.30042	2.15951	2.28951	2.25501	2.22376	2.32248	2.37344	2.52117	2.75499	2.82016	3.03051	3.16447	2.86877	3.04551
2018-03-25 16:36:00	1.79708	1.94911	1.88911	1.99622	2.30134	2.47596	2.49184	2.48086	2.39355	2.41351	2.26972	2.16687	2.08176	2.00122	1.92644	1.83376	1.65265	1.53912	1.63352	1.60046	1.57044	1.64936	1.69386	1.80972	1.99201	2.04888	2.21082	2.31804	2.1016	2.23922
2018-03-25 16:56:00	1.40745	1.52809	1.48081	1.56437	1.8022	1.93644	1.94378	1.92989	1.85382	1.86402	1.73633	1.65337	1.57311	1.49673	1.43194	1.35249	1.20196	1.1091	1.1836	1.15479	1.12855	1.19721	1.23996	1.33922	1.49468	1.55132	1.688	1.78409	1.6181	1.73743
2018-03-25 17:16:00	1.06623	1.16188	1.13013	1.19876	1.38691	1.49593	1.50613	1.49922	1.44194	1.45438	1.34809	1.28746	1.21863	1.15265	1.10165	1.03805	0.913169	0.837973	0.906643	0.886295	0.866928	0.936637	0.98434	1.08337	1.23604	1.30412	1.44143	1.54477	1.40684	1.53022
2018-03-25 17:36:00	0.775124	0.843352	0.818535	0.866292	0.999279	1.07453	1.07712	1.06699	1.01817	1.02159	0.934951	0.888146	0.830211	0.775207	0.734853	0.686345	0.594862	0.540367	0.587685	0.572366	0.55772	0.608159	0.642397	0.713391	0.82447	0.876996	0.976815	1.0532	0.957965	1.0451
2018-03-25 17:56:00	0.522462	0.566553	0.547417	0.576627	0.661039	0.706248	0.701801	0.688702	0.647406	0.642393	0.574714	0.539427	0.492749	0.448963	0.418295	0.383555	0.323399	0.288114	0.314189	0.302827	0.29206	0.321884	0.341474	0.383132	0.450499	0.483972	0.544047	0.590676	0.535415	0.584781
2018-03-25 18:16:00	0.330177	0.359139	0.347737	0.367216	0.421531	0.450288	0.446179	0.436535	0.406547	0.400952	0.351649	0.327426	0.293163	0.26085	0.239417	0.215821	0.177714	0.156423	0.170458	0.162541	0.154949	0.17275	0.185567	0.210903	0.252014	0.273878	0.310939	0.34106	0.311013	0.342334
2018-03-25 18:36:00	0.196254	0.213892	0.207397	0.219438	0.252283	0.269639	0.266833	0.260584	0.241237	0.237144	0.204905	0.189939	0.167476	0.146415	0.132972	0.118435	0.095734	0.083478	0.091205	0.086406	0.081907	0.092659	0.100726	0.116454	0.14249	0.157606	0.182038	0.203109	0.186465	0.208137
2018-03-25 18:56:00	0.097137	0.106019	0.102845	0.109069	0.125669	0.13447	0.132947	0.129556	0.119183	0.116871	0.099123	0.091529	0.079149	0.067742	0.060789	0.053434	0.042214	0.036432	0.040066	0.037769	0.035739	0.041454	0.045803	0.054475	0.069318	0.078955	0.093806	0.107521	0.099678	0.11372
2018-03-25 19:16:00	0.045176	0.04907	0.047168	0.050016	0.057522	0.061468	0.060626	0.058877	0.053995	0.052905	0.044434	0.040877	0.034948	0.029614	0.026386	0.023058	0.018036	0.01564	0.017023	0.015982	0.015022	0.017503	0.019359	0.023031	0.02925	0.033547	0.039906	0.045894	0.042981	0.049241
2018-03-25 19:36:00	0.022149	0.023857	0.022591	0.023781	0.02742	0.029196	0.028744	0.027855	0.025444	0.024969	0.020942	0.01918	0.016371	0.013799	0.012216	0.010694	0.008394	0.007354	0.007904	0.007566	0.007092	0.008228	0.009069	0.010657	0.013613	0.015616	0.018497	0.021354	0.020087	0.02295
2018-03-25 19:56:00	0.009735	0.010278	0.00941	0.009666	0.011265	0.011885	0.011677	0.011315	0.010303	0.010181	0.008677	0.007881	0.006857	0.005795	0.005118	0.004583	0.003695	0.003346	0.003531	0.003589	0.00339	0.003882	0.004195	0.004745	0.006109	0.006908	0.008049	0.009299	0.008726	0.009768
2018-03-25 20:16:00	0.005281	0.005408	0.004753	0.004764	0.005559	0.005824	0.005685	0.005531	0.005172	0.005146	0.004488	0.004027	0.003608	0.003061	0.002771	0.002603	0.002093	0.002061	0.00215	0.00221	0.002131	0.002518	0.00258	0.002842	0.003398	0.00377	0.00432	0.00484	0.004654	0.005003
2018-03-25 20:36:00	0.002171	0.002204	0.001919	0.001904	0.002223	0.002326	0.002266	0.002209	0.002088	0.002083	0.00183	0.00164	0.001487	0.001265	0.001156	0.001104	0.000885	0.000889	0.000926	0.000948	0.000921	0.001098	0.001108	0.00121	0.001408	0.001546	0.001765	0.001951	0.001896	0.001985
2018-03-25 20:56:00	0.000203	0.000224	0.000224	0.000227	0.000266	0.000287	0.000283	0.000275	0.000251	0.00025	0.000208	0.000198	0.000175	0.00015	0.000134	0.000122	9.57e-05	7.78e-05	8.48e-05	7.52e-05	7.35e-05	8.31e-05	9.11e-05	0.000101	0.000123	0.00013	0.000159	0.000176	0.00017	0.000155
2018-03-25 21:16:00	0.00011	0.000122	0.000122	0.000124	0.000143	0.000155	0.000151	0.000146	0.000133	0.000131	0.000108	0.000102	8.94e-05	7.65e-05	6.78e-05	6.11e-05	4.78e-05	3.84e-05	4.22e-05	3.7e-05	3.6e-05	4.1e-05	4.46e-05	4.97e-05	6e-05	6.4e-05	7.79e-05	8.65e-05	8.36e-05	7.49e-05
2018-03-25 21:36:00	6.82e-05	7.6e-05	7.55e-05	7.73e-05	8.82e-05	9.47e-05	9.18e-05	8.79e-05	7.87e-05	7.73e-05	6.31e-05	5.87e-05	5.11e-05	4.34e-05	3.82e-05	3.42e-05	2.65e-05	2.11e-05	2.31e-05	1.99e-05	1.94e-05	2.19e-05	2.35e-05	2.63e-05	3.13e-05	3.33e-05	4.04e-05	4.51e-05	4.34e-05	3.83e-05
2018-03-25 21:56:00	4.98e-05	5.61e-05	5.5e-05	5.68e-05	6.36e-05	6.79e-05	6.54e-05	6.19e-05	5.46e-05	5.3e-05	4.29e-05	3.92e-05	3.38e-05	2.85e-05	2.5e-05	2.22e-05	1.69e-05	1.35e-05	1.45e-05	1.22e-05	1.2e-05	1.33e-05	1.4e-05	1.59e-05	1.84e-05	1.93e-05	2.34e-05	2.66e-05	2.54e-05	2.21e-05
2018-03-25 22:16:00	5.63e-05	6.35e-05	6.24e-05	6.43e-05	7.21e-05	7.7e-05	7.4e-05	7.06e-05	6.24e-05	6.05e-05	4.88e-05	4.49e-05	3.85e-05	3.25e-05	2.86e-05	2.54e-05	1.95e-05	1.54e-05	1.67e-05	1.42e-05	1.4e-05	1.57e-05	1.67e-05	1.92e-05	2.24e-05	2.38e-05	2.92e-05	3.33e-05	3.26e-05	2.79e-05
2018-03-25 22:36:00	4.83e-05	5.41e-05	5.35e-05	5.49e-05	6.14e-05	6.51e-05	6.28e-05	5.96e-05	5.25e-05	5.08e-05	4.08e-05	3.74e-05	3.21e-05	2.69e-05	2.38e-05	2.12e-05	1.62e-05	1.26e-05	1.38e-05	1.18e-05	1.16e-05	1.31e-05	1.39e-05	1.58e-05	1.86e-05	1.99e-05	2.44e-05	2.81e-05	2.74e-05	2.32e-05
2018-03-25 22:56:00	3.7e-05	4.12e-05	4.1e-05	4.2e-05	4.68e-05	4.96e-05	4.81e-05	4.54e-05	4.01e-05	3.88e-05	3.1e-05	2.85e-05	2.45e-05	2.04e-05	1.84e-05	1.63e-05	1.23e-05	9.54e-06	1.06e-05	9.14e-06	8.86e-06	1.02e-05	1.08e-05	1.23e-05	1.45e-05	1.58e-05	1.94e-05	2.25e-05	2.19e-05	1.84e-05
2018-03-25 23:16:00	2.69e-05	2.98e-05	2.97e-05	3.07e-05	3.46e-05	3.75e-05	3.7e-05	3.51e-05	3.16e-05	3.12e-05	2.53e-05	2.38e-05	2.05e-05	1.76e-05	1.58e-05	1.39e-05	1.09e-05	8.44e-06	9.52e-06	8.44e-06	8.24e-06	9.68e-06	1.04e-05	1.21e-05	1.46e-05	1.61e-05	1.99e-05	2.28e-05	2.24e-05	1.96e-05
2018-03-25 23:36:00	2.6e-05	2.89e-05	2.87e-05	2.97e-05	3.36e-05	3.64e-05	3.59e-05	3.42e-05	3.09e-05	3.05e-05	2.49e-05	2.34e-05	2.03e-05	1.73e-05	1.56e-05	1.38e-05	1.07e-05	8.37e-06	9.41e-06	8.32e-06	8.2e-06	9.54e-06	1.03e-05	1.21e-05	1.45e-05	1.6e-05	1.98e-05	2.27e-05	2.23e-05	1.96e-05
2018-03-25 23:56:00	2.78e-05	3.1e-05	3.08e-05	3.19e-05	3.61e-05	3.9e-05	3.83e-05	3.67e-05	3.3e-05	3.26e-05	2.67e-05	2.5e-05	2.17e-05	1.84e-05	1.65e-05	1.47e-05	1.13e-05	8.91e-06	1e-05	8.78e-06	8.69e-06	1e-05	1.09e-05	1.27e-05	1.53e-05	1.68e-05	2.09e-05	2.39e-05	2.33e-05	2.05e-05
2018-03-26 00:16:00	3.05e-05	3.4e-05	3.4e-05	3.54e-05	4.02e-05	4.35e-05	4.29e-05	4.14e-05	3.71e-05	3.68e-05	3.05e-05	2.87e-05	2.49e-05	2.14e-05	1.91e-05	1.69e-05	1.32e-05	1.03e-05	1.17e-05	1.03e-05	1.01e-05	1.18e-05	1.28e-05	1.49e-05	1.81e-05	1.98e-05	2.46e-05	2.81e-05	2.73e-05	2.44e-05
2018-03-26 00:36:00	4.42e-05	4.97e-05	4.94e-05	5.05e-05	5.75e-05	6.14e-05	6e-05	5.73e-05	5.1e-05	4.98e-05	4.06e-05	3.77e-05	3.26e-05	2.77e-05	2.43e-05	2.16e-05	1.67e-05	1.33e-05	1.46e-05	1.25e-05	1.23e-05	1.39e-05	1.49e-05	1.69e-05	1.99e-05	2.12e-05	2.6e-05	2.94e-05	2.82e-05	2.49e-05
2018-03-26 00:56:00	6.68e-05	7.47e-05	7.43e-05	7.55e-05	8.65e-05	9.24e-05	9.01e-05	8.62e-05	7.71e-05	7.52e-05	6.13e-05	5.68e-05	4.94e-05	4.2e-05	3.69e-05	3.29e-05	2.54e-05	2.04e-05	2.22e-05	1.9e-05	1.86e-05	2.1e-05	2.25e-05	2.51e-05	2.96e-05	3.12e-05	3.8e-05	4.24e-05	4.07e-05	3.61e-05
2018-03-26 01:16:00	0.000103	0.000114	0.000114	0.000117	0.000135	0.000146	0.000143	0.000139	0.000126	0.000125	0.000103	9.67e-05	8.51e-05	7.29e-05	6.48e-05	5.82e-05	4.55e-05	3.65e-05	3.99e-05	3.52e-05	3.44e-05	3.94e-05	4.27e-05	4.78e-05	5.83e-05	6.2e-05	7.62e-05	8.47e-05	8.2e-05	7.36e-05
2018-03-26 01:36:00	0.000211	0.000232	0.000232	0.000236	0.000276	0.000298	0.000294	0.000285	0.00026	0.000258	0.000216	0.000204	0.000181	0.000156	0.000139	0.000126	9.88e-05	8.02e-05	8.72e-05	7.73e-05	7.53e-05	8.57e-05	9.3e-05	0.000104	0.000126	0.000134	0.000162	0.00018	0.000173	0.000158
2018-03-26 01:56:00	0.001371	0.001385	0.001285	0.001313	0.001484	0.001578	0.001536	0.00146	0.00135	0.001345	0.001161	0.001065	0.000954	0.000805	0.000741	0.000658	0.000542	0.000524	0.000529	0.000531	0.000526	0.000592	0.000595	0.000667	0.00078	0.000867	0.000957	0.001077	0.001055	0.001098
2018-03-26 02:16:00	0.004932	0.004897	0.004466	0.004569	0.005119	0.005417	0.005258	0.004969	0.004613	0.004595	0.003997	0.003635	0.003266	0.002739	0.002541	0.002242	0.001872	0.001881	0.001871	0.001927	0.001912	0.002149	0.002127	0.002388	0.002773	0.003115	0.003371	0.003804	0.003745	0.003999
2018-03-26 02:36:00	0.010456	0.010874	0.010121	0.010503	0.011923	0.012609	0.01236	0.011807	0.010919	0.010728	0.009056	0.008304	0.007223	0.006038	0.00546	0.004798	0.003858	0.003566	0.00374	0.003646	0.003506	0.004023	0.004265	0.004881	0.005941	0.006743	0.007683	0.008795	0.008473	0.009403
2018-03-26 02:56:00	0.021163	0.022611	0.021442	0.022494	0.02574	0.027336	0.026938	0.026003	0.023975	0.023465	0.019704	0.018136	0.015616	0.013109	0.011719	0.010253	0.008077	0.007139	0.007663	0.007229	0.006802	0.007883	0.008697	0.010139	0.012534	0.014273	0.01662	0.019033	0.018111	0.020406
2018-03-26 03:16:00	0.042774	0.046299	0.044493	0.047	0.054013	0.057627	0.056927	0.055363	0.050946	0.049873	0.042041	0.038742	0.033359	0.028153	0.025085	0.021879	0.017102	0.014906	0.016048	0.014951	0.013929	0.016168	0.018107	0.021372	0.026399	0.030063	0.0352	0.040141	0.037971	0.042964
2018-03-26 03:36:00	0.095935	0.104574	0.101179	0.106989	0.122919	0.13119	0.129514	0.126033	0.116157	0.113809	0.097061	0.089439	0.077734	0.066774	0.059846	0.052433	0.041462	0.035928	0.03857	0.035785	0.033227	0.037792	0.041944	0.048479	0.058439	0.064734	0.074485	0.083016	0.077784	0.086494
2018-03-26 03:56:00	0.176451	0.192631	0.18666	0.197121	0.22617	0.241015	0.237734	0.231207	0.213526	0.209218	0.180265	0.166221	0.14596	0.12709	0.11458	0.10111	0.081093	0.070531	0.075213	0.06985	0.064938	0.072553	0.079363	0.090109	0.106271	0.115309	0.130508	0.143032	0.132921	0.145706
2018-03-26 04:16:00	0.302283	0.329892	0.319604	0.336777	0.385728	0.410073	0.404122	0.392671	0.363506	0.356053	0.310055	0.286212	0.254202	0.22418	0.203348	0.180949	0.147339	0.129025	0.136491	0.127072	0.118449	0.130118	0.139999	0.156299	0.18029	0.19192	0.213457	0.230294	0.212128	0.229234
2018-03-26 04:36:00	0.479021	0.520579	0.503136	0.528966	0.605455	0.643988	0.636677	0.62175	0.581343	0.573155	0.510015	0.475264	0.432041	0.391062	0.361246	0.328324	0.275964	0.24686	0.261708	0.247732	0.235176	0.255889	0.272962	0.30194	0.344116	0.363855	0.402611	0.432568	0.398936	0.431303
2018-03-26 04:56:00	0.672828	0.729015	0.703384	0.738456	0.844877	0.899262	0.891318	0.873587	0.822657	0.814946	0.736153	0.690303	0.637421	0.587048	0.54867	0.505417	0.433587	0.392915	0.416252	0.397652	0.381455	0.411486	0.435611	0.477858	0.539225	0.566522	0.623718	0.666911	0.61486	0.662577
2018-03-26 05:16:00	0.876911	0.94785	0.913273	0.957822	1.09533	1.16673	1.15908	1.13928	1.07935	1.07354	0.982606	0.925851	0.86661	0.81036	0.764782	0.712563	0.622563	0.570274	0.602016	0.578927	0.559893	0.597	0.625481	0.678261	0.755179	0.785571	0.857776	0.909385	0.83634	0.893302
2018-03-26 05:36:00	1.18988	1.28956	1.24607	1.31154	1.50626	1.61209	1.6119	1.59772	1.52634	1.52919	1.42252	1.35058	1.28598	1.22442	1.16954	1.10534	0.987848	0.921151	0.96874	0.939635	0.917053	0.968617	1.00876	1.08311	1.18898	1.22637	1.32859	1.39903	1.29148	1.37076
2018-03-26 05:56:00	1.51859	1.64863	1.59636	1.68417	1.94002	2.08284	2.09143	2.0839	2.0021	2.01502	1.89435	1.8071	1.73941	1.675	1.61193	1.53681	1.39252	1.31182	1.37598	1.34153	1.3163	1.3812	1.43129	1.52631	1.6604	1.70257	1.83471	1.92298	1.7771	1.87772
2018-03-26 06:16:00	1.82109	1.97716	1.91639	2.02325	2.33426	2.50995	2.52627	2.52332	2.43493	2.45732	2.32873	2.22832	2.16225	2.10036	2.03293	1.95109	1.78699	1.69483	1.77296	1.7356	1.71023	1.78158	1.83344	1.94066	2.09357	2.13311	2.28627	2.38403	2.19876	2.31089
2018-03-26 06:36:00	2.23191	2.42462	2.35035	2.48272	2.86532	3.08267	3.10652	3.1087	3.00711	3.03964	2.89881	2.77956	2.71477	2.65568	2.58165	2.49091	2.30301	2.19605	2.29108	2.24981	2.22369	2.30187	2.35365	2.47479	2.65013	2.68539	2.86451	2.9731	2.7368	2.86462
2018-03-26 06:56:00	2.63273	2.85679	2.76571	2.91849	3.36483	3.61747	3.6449	3.64889	3.53274	3.57208	3.41951	3.28106	3.21757	3.16134	3.08098	2.98219	2.77447	2.65406	2.76222	2.71745	2.69076	2.77123	2.81931	2.94914	3.14027	3.1684	3.36718	3.4821	3.19963	3.33861
2018-03-26 07:16:00	2.94789	3.18487	3.07217	3.22984	3.71223	3.98026	4.00218	3.99999	3.86998	3.90796	3.74727	3.59212	3.5301	3.47677	3.39197	3.28837	3.07239	2.94359	3.05445	3.00766	2.98118	3.05323	3.09026	3.21559	3.40501	3.42039	3.62129	3.73139	3.42074	3.55796
2018-03-26 07:36:00	3.31581	3.58214	3.4557	3.63367	4.17762	4.48013	4.50735	4.5099	4.36832	4.41531	4.24771	4.07614	4.01976	3.97394	3.88608	3.77822	3.54759	3.41041	3.53242	3.48437	3.45968	3.53053	3.56228	3.69497	3.89787	3.90413	4.12368	4.23944	3.88349	4.03189
2018-03-26 07:56:00	3.6552	3.95061	3.81395	4.01382	4.61869	4.95805	4.99437	5.00461	4.85628	4.91536	4.74368	4.55862	4.51018	4.47409	4.38488	4.27488	4.03038	3.88443	4.02019	3.97186	3.95089	4.0227	4.04925	4.19109	4.4099	4.40851	4.64968	4.77283	4.36888	4.52881
2018-03-26 08:16:00	3.8979	4.21229	4.06905	4.28568	4.93531	5.30596	5.354	5.37249	5.22719	5.29959	5.12968	4.93776	4.90026	4.87638	4.78901	4.68145	4.42855	4.27297	4.42356	4.37685	4.36316	4.43675	4.45498	4.60332	4.83488	4.82714	5.08737	5.21586	4.76749	4.93229
2018-03-26 08:36:00	4.1914	4.54039	4.39595	4.64062	5.35714	5.77194	5.83746	5.87198	5.72614	5.81851	5.64985	5.44866	5.42438	5.41517	5.33075	5.22353	4.95803	4.79613	4.96497	4.91903	4.91151	4.98748	5.00373	5.16389	5.41393	5.39965	5.68659	5.82508	5.32677	5.50465
2018-03-26 08:56:00	4.51762	4.90858	4.76491	5.04385	5.83819	6.30466	6.39133	6.44501	6.29877	6.41435	6.24735	6.03599	6.02683	6.03395	5.95301	5.84579	5.56605	5.39847	5.58804	5.54333	5.54229	5.62243	5.63828	5.81316	6.08598	6.06525	6.38367	6.53538	5.98061	6.17658
2018-03-26 09:16:00	4.89052	5.33157	5.19011	5.51125	6.39604	6.92425	7.03729	7.11292	6.96861	7.11114	6.947	6.72481	6.73384	6.75971	6.68286	6.57602	6.28071	6.10703	6.32109	6.27921	6.28597	6.37405	6.38956	6.5828	6.88513	6.85821	7.21484	7.38454	6.76138	6.98232
2018-03-26 09:36:00	5.03206	5.47813	5.32721	5.65136	6.55346	7.09263	7.2084	7.28594	7.14053	7.28765	7.12402	6.89715	6.91196	6.94506	6.86938	6.76498	6.46816	6.2915	6.50964	6.46924	6.4784	6.56354	6.57244	6.76486	7.06774	7.03513	7.39547	7.56394	6.92349	7.14312
2018-03-26 09:56:00	5.10086	5.54488	5.38659	5.70855	6.61423	7.15598	7.27148	7.34806	7.20327	7.35249	7.19008	6.96126	6.98005	7.01838	6.94471	6.84317	6.54761	6.36806	6.58758	6.54906	6.56095	6.64102	6.64231	6.83078	7.13084	7.09305	7.45217	7.61714	6.96647	7.18103
2018-03-26 10:16:00	5.1342	5.58572	5.43165	5.76197	6.68154	7.23567	7.35757	7.43804	7.29964	7.45808	7.29988	7.07191	7.09764	7.14321	7.07522	6.97632	6.68031	6.49624	6.72269	6.68777	6.70622	6.78263	6.77755	6.96588	7.27198	7.22989	7.59623	7.76356	7.08962	7.30552
2018-03-26 10:36:00	5.16824	5.62139	5.46556	5.79791	6.72342	7.2808	7.40585	7.48829	7.35001	7.50981	7.35527	7.12658	7.15588	7.2057	7.13942	7.04173	6.74835	6.56713	6.79491	6.76015	6.78014	6.85342	6.84781	7.03596	7.34075	7.29605	7.6635	7.82934	7.15281	7.37031
2018-03-26 10:56:00	5.20523	5.66121	5.50461	5.83992	6.77358	7.33551	7.46432	7.5495	7.41162	7.57346	7.42204	7.19264	7.2251	7.27888	7.21365	7.11688	6.82452	6.645	6.87535	6.84039	6.86192	6.93447	6.92829	7.11727	7.42203	7.37593	7.74573	7.91109	7.22977	7.44976
2018-03-26 11:16:00	5.24871	5.71363	5.56203	5.90605	6.85758	7.43238	7.56828	7.65909	7.52585	7.69588	7.54662	7.31738	7.354	7.41284	7.34941	7.25372	6.95686	6.77207	7.01113	6.97708	7.00311	7.08019	7.06995	7.26212	7.5741	7.52841	7.90695	8.07641	7.37331	7.5977
2018-03-26 11:36:00	5.28825	5.75448	5.59891	5.94272	6.89719	7.47294	7.60564	7.69737	7.55936	7.72688	7.57568	7.34354	7.37909	7.43602	7.3713	7.27392	6.97624	6.7933	7.0304	6.99552	7.01944	7.09661	7.0884	7.28126	7.59208	7.5464	7.92445	8.09426	7.3933	7.62009
2018-03-26 11:56:00	5.36709	5.83961	5.68024	6.02787	6.99401	7.57651	7.70838	7.80265	7.65867	7.82589	7.6713	7.43478	7.46967	7.52532	7.45853	7.35891	7.05805	6.87692	7.11353	7.07768	7.09865	7.17776	7.17387	7.37039	7.68394	7.6386	8.02054	8.19322	7.4893	7.72212
2018-03-26 12:16:00	5.53942	6.03424	5.87664	6.24256	7.24924	7.85886	8.00127	8.10459	7.9573	8.13548	7.97652	7.73393	7.77213	7.832	7.76314	7.66158	7.34992	7.1664	7.41213	7.37597	7.39588	7.48378	7.486	7.69453	8.02463	7.98064	8.38195	8.56556	7.83299	8.08146
2018-03-26 12:36:00	5.40698	5.88877	5.73409	6.08897	7.06857	7.66175	7.79885	7.89666	7.75217	7.92403	7.76566	7.52776	7.56163	7.61623	7.5459	7.44527	7.13736	6.95684	7.19574	7.15882	7.17844	7.26537	7.26865	7.47453	7.7992	7.75985	8.15174	8.33304	7.61941	7.86208
2018-03-26 12:56:00	5.26041	5.73018	5.58066	5.92623	6.87981	7.45796	7.59197	7.68616	7.54616	7.71291	7.55618	7.32437	7.35412	7.40349	7.33291	7.23279	6.92801	6.74885	6.98397	6.94655	6.96658	7.05402	7.05905	7.26396	7.58614	7.55139	7.93647	8.11701	7.42045	7.659
2018-03-26 13:16:00	5.25682	5.73723	5.59741	5.95458	6.92363	7.51511	7.66035	7.76373	7.62859	7.80304	7.64748	7.41883	7.44931	7.49903	7.43068	7.32842	7.01695	6.83228	7.07985	7.04281	7.06438	7.16149	7.17275	7.38905	7.72823	7.69607	8.09704	8.28808	7.57676	7.82747
2018-03-26 13:36:00	5.0689	5.53629	5.40416	5.7552	6.69646	7.27238	7.4164	7.51937	7.38934	7.56141	7.40738	7.18727	7.21297	7.25611	7.18859	7.08661	6.77855	6.59625	6.84124	6.80451	6.82256	6.92587	6.9449	7.16198	7.50208	7.47968	7.87606	8.06852	7.37536	7.62666
2018-03-26 13:56:00	4.8042	5.2491	5.12521	5.46136	6.35705	6.90547	7.04396	7.14186	7.01786	7.18269	7.03035	6.82116	6.83913	6.87295	6.80525	6.70437	6.40311	6.22474	6.46209	6.42604	6.4396	6.54668	6.57292	6.787	7.12223	7.11096	7.49488	7.6851	7.02377	7.27034
2018-03-26 14:16:00	4.46751	4.88159	4.76835	5.07955	5.9133	6.42314	6.55327	6.64084	6.52488	6.67698	6.52649	6.33067	6.33721	6.35935	6.28996	6.19069	5.8983	5.72292	5.94956	5.91505	5.92476	6.03199	6.06327	6.27166	6.59785	6.59678	6.96175	7.14648	6.52975	6.76592
2018-03-26 14:36:00	4.18712	4.57923	4.47903	4.77672	5.56704	6.05485	6.1826	6.26504	6.16213	6.31056	6.16102	5.97885	5.97676	5.98933	5.92128	5.82141	5.52985	5.34851	5.57688	5.54459	5.55673	5.67199	5.70451	5.91687	6.24912	6.26259	6.6275	6.81583	6.21148	6.44444
2018-03-26 14:56:00	4.03957	4.43504	4.35462	4.66173	5.45067	5.94776	6.08756	6.17707	6.08958	6.24896	6.09801	5.9259	5.91847	5.9243	5.85729	5.7538	5.44792	5.25141	5.49822	5.46763	5.48413	5.61792	5.65698	5.88905	6.25189	6.28515	6.67439	6.88115	6.25406	6.50215
2018-03-26 15:16:00	4.168	4.6205	4.57411	4.93731	5.81185	6.38135	6.56327	6.68513	6.61572	6.81475	6.65743	6.48688	6.48012	6.48456	6.41615	6.30335	5.95258	5.72464	6.02155	5.99109	6.01279	6.18496	6.245	6.52778	6.9695	7.03217	7.49147	7.74591	7.03306	7.3347
2018-03-26 15:36:00	3.79816	4.20531	4.15682	4.47972	5.26277	5.76679	5.91748	6.00727	5.9278	6.08791	5.91673	5.7482	5.71146	5.68326	5.59967	5.47638	5.13732	4.91503	5.17163	5.13132	5.13596	5.28968	5.34509	5.59521	5.98988	6.05125	6.45328	6.67646	6.05471	6.31644
2018-03-26 15:56:00	3.24247	3.57521	3.51868	3.77495	4.41423	4.81438	4.91551	4.95999	4.86746	4.97138	4.79167	4.63065	4.56223	4.50015	4.40357	4.27539	3.97058	3.76848	3.96196	3.91228	3.89714	4.017	4.05936	4.25377	4.56581	4.6161	4.92577	5.09659	4.61173	4.80969
2018-03-26 16:16:00	2.54261	2.79253	2.73493	2.91902	3.39532	3.68195	3.73326	3.73888	3.64251	3.69541	3.52389	3.38287	3.29648	3.2157	3.11913	2.9998	2.74891	2.57936	2.70891	2.65674	2.62827	2.71133	2.73584	2.86909	3.0885	3.12272	3.33199	3.44693	3.10333	3.23606
2018-03-26 16:36:00	2.12053	2.3305	2.28554	2.4431	2.84481	3.08899	3.13307	3.13675	3.05376	3.0973	2.93829	2.81806	2.72911	2.64456	2.55532	2.44494	2.21817	2.06528	2.18026	2.1325	2.10301	2.18406	2.21446	2.33797	2.54041	2.58341	2.76982	2.87797	2.58833	2.71145
2018-03-26 16:56:00	1.74959	1.92741	1.89633	2.03422	2.37616	2.58895	2.63248	2.64033	2.57336	2.6149	2.4714	2.37275	2.28684	2.204	2.12503	2.02571	1.82102	1.68432	1.79232	1.75147	1.724	1.80734	1.84592	1.96715	2.16384	2.21829	2.39433	2.50328	2.25187	2.37438
2018-03-26 17:16:00	1.33714	1.47627	1.45399	1.56185	1.82747	1.99359	2.02752	2.03237	1.97767	2.01031	1.88675	1.81107	1.73236	1.65526	1.5892	1.50581	1.33559	1.22317	1.3134	1.28127	1.25574	1.3313	1.36969	1.47628	1.64966	1.70746	1.85738	1.95651	1.7571	1.86783
2018-03-26 17:36:00	0.967548	1.06452	1.04512	1.11953	1.30657	1.4221	1.44232	1.44188	1.39661	1.41599	1.31633	1.26051	1.19427	1.12948	1.07865	1.01475	0.888418	0.80616	0.871988	0.849079	0.828762	0.88699	0.918505	0.999527	1.13247	1.18219	1.29444	1.37193	1.23081	1.31741
2018-03-26 17:56:00	0.649609	0.710089	0.693011	0.738256	0.856934	0.92806	0.936046	0.931059	0.894162	0.901572	0.825309	0.786452	0.733901	0.682983	0.64664	0.601572	0.516604	0.46253	0.505616	0.491089	0.476517	0.517232	0.540872	0.597076	0.690687	0.730299	0.807463	0.863675	0.774221	0.837189
2018-03-26 18:16:00	0.426886	0.465993	0.453396	0.481431	0.556714	0.60006	0.601609	0.595134	0.565803	0.566779	0.510447	0.483633	0.444496	0.407367	0.3824	0.352608	0.297696	0.263798	0.291825	0.283463	0.273972	0.30226	0.319572	0.359008	0.425733	0.457097	0.511854	0.554395	0.49763	0.545242
2018-03-26 18:36:00	0.264613	0.288611	0.280358	0.297301	0.343016	0.368709	0.367993	0.362334	0.341351	0.340084	0.301526	0.284136	0.257412	0.232367	0.21643	0.197908	0.16463	0.14473	0.161656	0.157098	0.151688	0.169786	0.181355	0.207081	0.251504	0.274541	0.311803	0.342306	0.308156	0.341902
2018-03-26 18:56:00	0.140241	0.152812	0.148195	0.157086	0.180862	0.193951	0.192511	0.188365	0.175237	0.173301	0.150123	0.140297	0.124347	0.109569	0.100787	0.090924	0.073989	0.064387	0.072773	0.070766	0.068348	0.078162	0.084821	0.099223	0.124831	0.139815	0.162323	0.181882	0.164832	0.186098
2018-03-26 19:16:00	0.069006	0.075086	0.072546	0.076912	0.088483	0.094858	0.093864	0.091517	0.084653	0.083286	0.071169	0.066104	0.057693	0.049952	0.045322	0.040366	0.032348	0.028013	0.031526	0.030525	0.029145	0.033808	0.037152	0.044005	0.056257	0.063866	0.075156	0.085368	0.078422	0.089567
2018-03-26 19:36:00	0.034702	0.037432	0.035923	0.037949	0.043537	0.046654	0.046057	0.044748	0.0412	0.040494	0.03426	0.031659	0.02738	0.023359	0.021004	0.018613	0.014763	0.01282	0.014263	0.013811	0.013079	0.015306	0.016959	0.020176	0.025931	0.029766	0.035272	0.040418	0.037547	0.04315
2018-03-26 19:56:00	0.015021	0.015735	0.014809	0.015463	0.017609	0.018839	0.018549	0.017933	0.016421	0.016246	0.013648	0.012534	0.010843	0.009103	0.008167	0.007306	0.005801	0.005172	0.00558	0.005466	0.005177	0.006066	0.006665	0.007833	0.009852	0.01143	0.013475	0.015492	0.014579	0.016678
2018-03-26 20:16:00	0.007992	0.007975	0.007198	0.00747	0.008481	0.00902	0.008855	0.008565	0.007815	0.00782	0.006624	0.006057	0.005333	0.004446	0.004028	0.003642	0.002985	0.00283	0.002991	0.002986	0.002886	0.003425	0.003509	0.004057	0.004797	0.00556	0.006411	0.007321	0.006933	0.007618
2018-03-26 20:36:00	0.003541	0.00351	0.003161	0.003261	0.003715	0.003954	0.003878	0.003752	0.003421	0.003438	0.002916	0.002677	0.002378	0.00199	0.001806	0.001641	0.001353	0.001284	0.001351	0.001336	0.001303	0.001544	0.001552	0.001772	0.002047	0.002345	0.00269	0.003051	0.002904	0.003056
2018-03-26 20:56:00	0.000766	0.00084	0.000839	0.000854	0.000996	0.001079	0.001061	0.001025	0.000938	0.000933	0.000778	0.000736	0.000653	0.000564	0.000503	0.000455	0.000358	0.000293	0.000317	0.000279	0.000273	0.000309	0.000334	0.00037	0.000446	0.000474	0.000568	0.00063	0.000607	0.000548
2018-03-26 21:16:00	0.000398	0.000441	0.000439	0.000447	0.000515	0.000552	0.000538	0.000516	0.000463	0.000454	0.000375	0.000349	0.000306	0.000262	0.00023	0.000206	0.000161	0.000131	0.000141	0.000122	0.000118	0.000132	0.000141	0.000156	0.000183	0.000193	0.00023	0.000253	0.000245	0.000218
2018-03-26 21:36:00	0.000233	0.000259	0.000258	0.000264	0.000302	0.000324	0.000316	0.000302	0.000269	0.000263	0.000216	0.000201	0.000175	0.000149	0.00013	0.000116	9.04e-05	7.27e-05	7.87e-05	6.76e-05	6.55e-05	7.37e-05	7.84e-05	8.7e-05	0.000102	0.000108	0.00013	0.000143	0.000139	0.000123
2018-03-26 21:56:00	0.000139	0.000155	0.000154	0.000159	0.000181	0.000196	0.000192	0.000185	0.000166	0.000163	0.000134	0.000126	0.00011	9.37e-05	8.27e-05	7.41e-05	5.74e-05	4.57e-05	5.03e-05	4.37e-05	4.27e-05	4.87e-05	5.21e-05	5.9e-05	7.09e-05	7.59e-05	9.32e-05	0.000104	0.000101	8.98e-05
2018-03-26 22:16:00	9.15e-05	0.000101	0.000101	0.000104	0.000119	0.000129	0.000126	0.000121	0.00011	0.000109	8.93e-05	8.4e-05	7.3e-05	6.24e-05	5.54e-05	4.99e-05	3.83e-05	3.05e-05	3.38e-05	2.94e-05	2.93e-05	3.35e-05	3.6e-05	4.11e-05	5.02e-05	5.44e-05	6.73e-05	7.61e-05	7.38e-05	6.56e-05
2018-03-26 22:36:00	7.2e-05	8.02e-05	7.96e-05	8.25e-05	9.32e-05	0.000101	9.83e-05	9.41e-05	8.45e-05	8.32e-05	6.8e-05	6.35e-05	5.49e-05	4.68e-05	4.14e-05	3.71e-05	2.85e-05	2.26e-05	2.5e-05	2.17e-05	2.15e-05	2.45e-05	2.63e-05	3.02e-05	3.64e-05	3.94e-05	4.86e-05	5.53e-05	5.36e-05	4.72e-05
2018-03-26 22:56:00	6.51e-05	7.32e-05	7.25e-05	7.51e-05	8.44e-05	9.05e-05	8.79e-05	8.42e-05	7.47e-05	7.28e-05	5.95e-05	5.51e-05	4.75e-05	4.03e-05	3.55e-05	3.16e-05	2.44e-05	1.91e-05	2.12e-05	1.83e-05	1.8e-05	2.04e-05	2.19e-05	2.52e-05	2.98e-05	3.2e-05	3.95e-05	4.5e-05	4.37e-05	3.81e-05
2018-03-26 23:16:00	7.12e-05	7.98e-05	7.93e-05	8.22e-05	9.28e-05	9.98e-05	9.73e-05	9.36e-05	8.32e-05	8.16e-05	6.71e-05	6.25e-05	5.38e-05	4.6e-05	4.07e-05	3.61e-05	2.82e-05	2.2e-05	2.45e-05	2.13e-05	2.09e-05	2.41e-05	2.59e-05	3e-05	3.6e-05	3.89e-05	4.81e-05	5.5e-05	5.35e-05	4.7e-05
2018-03-26 23:36:00	7.72e-05	8.68e-05	8.59e-05	8.88e-05	9.99e-05	0.000107	0.000104	9.97e-05	8.85e-05	8.63e-05	7.04e-05	6.53e-05	5.63e-05	4.78e-05	4.22e-05	3.76e-05	2.89e-05	2.27e-05	2.52e-05	2.18e-05	2.13e-05	2.43e-05	2.6e-05	2.99e-05	3.54e-05	3.8e-05	4.69e-05	5.34e-05	5.2e-05	4.53e-05
2018-03-26 23:56:00	8.66e-05	9.72e-05	9.59e-05	9.91e-05	0.000111	0.00012	0.000116	0.000111	9.84e-05	9.57e-05	7.78e-05	7.19e-05	6.22e-05	5.26e-05	4.63e-05	4.14e-05	3.16e-05	2.5e-05	2.75e-05	2.38e-05	2.31e-05	2.62e-05	2.79e-05	3.19e-05	3.74e-05	4e-05	4.93e-05	5.58e-05	5.43e-05	4.71e-05
2018-03-27 00:16:00	0.000103	0.000116	0.000114	0.000118	0.000134	0.000145	0.000141	0.000135	0.000121	0.000118	9.69e-05	8.99e-05	7.83e-05	6.64e-05	5.87e-05	5.28e-05	4.04e-05	3.21e-05	3.54e-05	3.05e-05	3e-05	3.4e-05	3.63e-05	4.15e-05	4.97e-05	5.34e-05	6.58e-05	7.42e-05	7.18e-05	6.35e-05

## Sheet: D COM spectral intensities
date / time	spectral intensities at COM depth (binned to 10 nm intervals) [umol photons m-2 s-1 nm-1]
	405	415	425	435	445	455	465	475	485	495	505	515	525	535	545	555	565	575	585	595	605	615	625	635	645	655	665	675	685	695
2018-03-19 23:56:00	9.53e-12	7.05e-11	3.04e-10	1.03e-09	2.6e-09	5.33e-09	1.02e-08	1.64e-08	1.96e-08	1.9e-08	7.79e-09	1.64e-09	1.43e-09	9.64e-10	4.95e-10	1.83e-10	8.76e-11	1.4e-11	2.17e-13	1.07e-16	6.39e-22	2.14e-22	3.39e-23	4.17e-24	1.81e-25	4.58e-28	2.53e-31	2.36e-32	1.56e-34	8.1e-39
2018-03-20 00:16:00	1.86e-11	1.29e-10	5.13e-10	1.71e-09	4.11e-09	8.21e-09	1.55e-08	2.42e-08	2.85e-08	2.77e-08	1.16e-08	2.56e-09	2.25e-09	1.51e-09	8.01e-10	3.02e-10	1.5e-10	2.55e-11	4.58e-13	3.07e-16	2.85e-21	1.01e-21	1.74e-22	2.37e-23	1.19e-24	3.75e-27	2.92e-30	2.92e-31	2.46e-33	1.87e-37
2018-03-20 00:36:00	3.15e-11	2.12e-10	8.21e-10	2.64e-09	6.2e-09	1.24e-08	2.32e-08	3.59e-08	4.16e-08	4.05e-08	1.71e-08	3.91e-09	3.42e-09	2.3e-09	1.23e-09	4.7e-10	2.32e-10	4.08e-11	7.98e-13	6.32e-16	7.49e-21	2.68e-21	4.61e-22	6.59e-23	3.69e-24	1.32e-26	1.21e-29	1.26e-30	1.14e-32	1.07e-36
2018-03-20 00:56:00	5.09e-11	3.33e-10	1.27e-09	3.99e-09	9.24e-09	1.83e-08	3.39e-08	5.2e-08	5.9e-08	5.72e-08	2.43e-08	5.56e-09	4.84e-09	3.27e-09	1.74e-09	6.62e-10	3.24e-10	5.77e-11	1.18e-12	9.97e-16	1.37e-20	4.87e-21	8.21e-22	1.18e-22	7.07e-24	2.73e-26	2.67e-29	2.9e-30	2.69e-32	2.81e-36
2018-03-20 01:16:00	8.9e-11	5.63e-10	2.1e-09	6.47e-09	1.47e-08	2.85e-08	5.22e-08	7.79e-08	8.64e-08	8.27e-08	3.52e-08	7.93e-09	6.85e-09	4.65e-09	2.42e-09	9.18e-10	4.48e-10	7.99e-11	1.72e-12	1.48e-15	2.42e-20	8.56e-21	1.42e-21	1.98e-22	1.26e-23	5.22e-26	5.46e-29	6.39e-30	6.11e-32	6.89e-36
2018-03-20 01:36:00	2.27e-10	1.34e-09	4.83e-09	1.45e-08	3.26e-08	6.27e-08	1.16e-07	1.7e-07	1.93e-07	1.88e-07	8.27e-08	2e-08	1.74e-08	1.22e-08	6.55e-09	2.48e-09	1.28e-09	2.39e-10	6.05e-12	6.61e-15	1.53e-19	5.75e-20	1.03e-20	1.52e-21	1.12e-22	5.51e-25	7.24e-28	8.96e-29	1e-30	1.56e-34
2018-03-20 01:56:00	4.08e-10	2.42e-09	8.74e-09	2.62e-08	5.97e-08	1.15e-07	2.14e-07	3.15e-07	3.61e-07	3.54e-07	1.56e-07	3.78e-08	3.32e-08	2.33e-08	1.25e-08	4.72e-09	2.44e-09	4.63e-10	1.17e-11	1.27e-14	2.92e-19	1.09e-19	1.95e-20	2.86e-21	2.12e-22	1.03e-24	1.35e-27	1.65e-28	1.83e-30	2.87e-34
2018-03-20 02:16:00	7.54e-10	4.51e-09	1.63e-08	4.85e-08	1.11e-07	2.13e-07	3.95e-07	5.84e-07	6.66e-07	6.5e-07	2.86e-07	6.91e-08	6.09e-08	4.25e-08	2.24e-08	8.59e-09	4.38e-09	8.48e-10	2.09e-11	2.24e-14	5.17e-19	1.9e-19	3.36e-20	4.83e-21	3.57e-22	1.69e-24	2.2e-27	2.67e-28	2.92e-30	4.61e-34
2018-03-20 02:36:00	1.69e-09	1.01e-08	3.75e-08	1.13e-07	2.65e-07	5.1e-07	9.59e-07	1.44e-06	1.67e-06	1.65e-06	7.35e-07	1.77e-07	1.58e-07	1.11e-07	5.91e-08	2.27e-08	1.18e-08	2.25e-09	5.32e-11	5.41e-14	1.11e-18	4e-19	7.05e-20	9.81e-21	7.08e-22	3.19e-24	3.8e-27	4.47e-28	4.6e-30	6.79e-34
2018-03-20 02:56:00	7.41e-09	4.48e-08	1.6e-07	5.02e-07	1.19e-06	2.31e-06	4.56e-06	7.04e-06	8.36e-06	8.23e-06	3.63e-06	7.92e-07	7.3e-07	4.93e-07	2.66e-07	9.65e-08	5.17e-08	1.11e-08	2.04e-10	1.63e-13	1.92e-18	6.65e-19	1.04e-19	1.26e-20	7.45e-22	2.65e-24	2.08e-27	2.17e-28	1.8e-30	1.91e-34
2018-03-20 03:16:00	1.16e-08	7.85e-08	3.04e-07	1.03e-06	2.57e-06	5.17e-06	1.07e-05	1.72e-05	2.08e-05	2.04e-05	8.65e-06	1.69e-06	1.57e-06	1.03e-06	5.4e-07	1.83e-07	9.62e-08	1.92e-08	2.59e-10	1.26e-13	6.52e-19	2.07e-19	2.79e-20	2.89e-21	1.37e-22	3.21e-25	1.48e-28	1.29e-29	7.62e-32	4.21e-36
2018-03-20 03:36:00	1.63e-08	1.26e-07	5.42e-07	2.01e-06	5.25e-06	1.1e-05	2.33e-05	3.79e-05	4.64e-05	4.52e-05	1.82e-05	3.38e-06	2.98e-06	1.95e-06	9.59e-07	3.07e-07	1.52e-07	2.54e-08	3.03e-10	1.06e-13	3.19e-19	9.75e-20	1.25e-20	1.25e-21	5.8e-23	1.07e-25	3.74e-29	3.06e-30	1.42e-32	5.67e-37
2018-03-20 03:56:00	4.16e-08	3.24e-07	1.43e-06	5.34e-06	1.4e-05	2.94e-05	6.21e-05	0.000101	0.000123	0.00012	4.86e-05	9.2e-06	8.02e-06	5.33e-06	2.61e-06	8.38e-07	4.08e-07	6.59e-08	8.34e-10	3.02e-13	9.98e-19	3.09e-19	4.16e-20	4.35e-21	2.11e-22	4.11e-25	1.54e-28	1.29e-29	6.22e-32	2.75e-36
2018-03-20 04:16:00	3.81e-08	3.44e-07	1.71e-06	7e-06	1.96e-05	4.32e-05	9.62e-05	0.000162	0.000203	0.000197	7.68e-05	1.31e-05	1.14e-05	7.55e-06	3.55e-06	1.07e-06	4.98e-07	7.16e-08	6.76e-10	1.42e-13	2.05e-19	5.78e-20	6.84e-21	6.11e-22	2.35e-23	2.98e-26	6.52e-30	4.54e-31	1.54e-33	3.46e-38
2018-03-20 04:36:00	2.36e-08	2.65e-07	1.55e-06	7.24e-06	2.21e-05	5.25e-05	0.000127	0.000226	0.000293	0.000286	0.000106	1.53e-05	1.36e-05	9.03e-06	4.04e-06	1.11e-06	5.05e-07	6.13e-08	3.64e-10	3.39e-14	1.35e-20	3.23e-21	3e-22	2.04e-23	5.5e-25	3.52e-28	3.29e-32	1.72e-33	3.31e-36	2.56e-41
2018-03-20 04:56:00	1.13e-08	1.57e-07	1.08e-06	5.74e-06	1.91e-05	4.88e-05	0.000128	0.000242	0.000325	0.00032	0.000112	1.38e-05	1.26e-05	8.38e-06	3.59e-06	9.08e-07	4.03e-07	4.15e-08	1.57e-10	6.59e-15	7.26e-22	1.5e-22	1.1e-23	5.76e-25	1.1e-26	3.61e-30	1.45e-34	5.74e-36	6.3e-39	1.7e-44
2018-03-20 05:16:00	8.21e-09	1.29e-07	9.84e-07	5.7e-06	2.01e-05	5.37e-05	0.000149	0.000292	0.000405	0.000402	0.000136	1.53e-05	1.43e-05	9.61e-06	4.03e-06	9.73e-07	4.3e-07	4e-08	1.14e-10	2.9e-15	1.42e-22	2.67e-23	1.68e-24	7.48e-26	1.15e-27	2.47e-31	5.82e-36	1.93e-37	1.48e-40	2.04e-46
2018-03-20 05:36:00	1e-08	1.63e-07	1.28e-06	7.61e-06	2.73e-05	7.41e-05	0.000209	0.000418	0.000588	0.000586	0.0002	2.2e-05	2.09e-05	1.42e-05	5.94e-06	1.42e-06	6.37e-07	5.86e-08	1.5e-10	3.27e-15	1.26e-22	2.26e-23	1.36e-24	5.63e-26	7.81e-28	1.45e-31	2.86e-36	8.84e-38	6.18e-41	6.9e-47
2018-03-20 05:56:00	7.28e-09	1.31e-07	1.11e-06	7.01e-06	2.62e-05	7.36e-05	0.000216	0.000444	0.000637	0.000636	0.000211	2.12e-05	2.04e-05	1.39e-05	5.63e-06	1.28e-06	5.68e-07	4.8e-08	9.46e-11	1.32e-15	2.5e-23	4.1e-24	2.16e-25	7.68e-27	8.61e-29	1.09e-32	1.35e-37	3.54e-39	1.84e-42	1.14e-48
2018-03-20 06:16:00	6.23e-09	1.2e-07	1.07e-06	7.03e-06	2.69e-05	7.7e-05	0.000233	0.000486	0.000705	0.000701	0.000226	2.1e-05	2.04e-05	1.39e-05	5.51e-06	1.21e-06	5.3e-07	4.17e-08	6.62e-11	6.38e-16	6.73e-24	1.02e-24	4.85e-26	1.52e-27	1.44e-29	1.34e-33	1.12e-38	2.57e-40	1.04e-43	3.93e-50
2018-03-20 06:36:00	9.41e-09	1.78e-07	1.56e-06	1.01e-05	3.85e-05	0.00011	0.00033	0.000687	0.000997	0.000993	0.000324	3.07e-05	3.01e-05	2.07e-05	8.3e-06	1.85e-06	8.25e-07	6.67e-08	1.09e-10	1.14e-15	1.35e-23	2.06e-24	9.87e-26	3.12e-27	2.99e-29	2.92e-33	2.6e-38	6.09e-40	2.59e-43	1.07e-49
2018-03-20 06:56:00	1.49e-08	2.71e-07	2.31e-06	1.47e-05	5.48e-05	0.000154	0.000458	0.000947	0.001369	0.001366	0.000455	4.45e-05	4.38e-05	3.04e-05	1.24e-05	2.82e-06	1.28e-06	1.08e-07	1.91e-10	2.31e-15	3.47e-23	5.38e-24	2.67e-25	8.75e-27	8.81e-29	9.63e-33	9.91e-38	2.42e-39	1.14e-42	5.68e-49
2018-03-20 07:16:00	1.96e-08	3.51e-07	2.94e-06	1.84e-05	6.81e-05	0.00019	0.000559	0.00115	0.001659	0.001654	0.000557	5.53e-05	5.47e-05	3.83e-05	1.57e-05	3.63e-06	1.67e-06	1.43e-07	2.63e-10	3.43e-15	5.83e-23	9.06e-24	4.55e-25	1.51e-26	1.56e-28	1.8e-32	1.98e-37	4.92e-39	2.43e-42	1.33e-48
2018-03-20 07:36:00	2.35e-08	4.22e-07	3.54e-06	2.23e-05	8.27e-05	0.000232	0.000684	0.001413	0.002048	0.00205	0.000696	6.93e-05	6.9e-05	4.87e-05	2.01e-05	4.67e-06	2.17e-06	1.87e-07	3.43e-10	4.49e-15	7.65e-23	1.18e-23	5.92e-25	1.96e-26	2e-28	2.3e-32	2.53e-37	6.26e-39	3.08e-42	1.68e-48
2018-03-20 07:56:00	1.18e-08	2.41e-07	2.25e-06	1.55e-05	6.11e-05	0.00018	0.000563	0.001211	0.001803	0.001815	0.000593	5.34e-05	5.37e-05	3.77e-05	1.5e-05	3.29e-06	1.49e-06	1.16e-07	1.59e-10	1.24e-15	9.3e-24	1.31e-24	5.7e-26	1.6e-27	1.32e-29	9.91e-34	6.39e-39	1.33e-40	4.62e-44	1.28e-50
2018-03-20 08:16:00	4.52e-09	1.11e-07	1.19e-06	9.19e-06	3.93e-05	0.000124	0.000418	0.000947	0.00146	0.001484	0.000461	3.66e-05	3.73e-05	2.59e-05	9.9e-06	2.01e-06	8.84e-07	6e-08	5.65e-11	2.27e-16	5.91e-25	7.46e-26	2.7e-27	6.19e-29	3.85e-31	1.69e-35	5.49e-41	9.15e-43	2.03e-46	2.38e-53
2018-03-20 08:36:00	3.84e-09	9.74e-08	1.07e-06	8.48e-06	3.68e-05	0.000117	0.000399	0.000913	0.001411	0.001431	0.000438	3.37e-05	3.43e-05	2.37e-05	8.97e-06	1.79e-06	7.8e-07	5.14e-08	4.42e-11	1.53e-16	3.14e-25	3.85e-26	1.34e-27	2.91e-29	1.69e-31	6.56e-36	1.83e-41	2.89e-43	5.8e-47	5.61e-54
2018-03-20 08:56:00	5.2e-09	1.27e-07	1.35e-06	1.04e-05	4.43e-05	0.000139	0.000465	0.001049	0.001607	0.001624	0.000503	3.98e-05	4.04e-05	2.81e-05	1.07e-05	2.17e-06	9.57e-07	6.52e-08	6.08e-11	2.44e-16	6.31e-25	7.9e-26	2.85e-27	6.47e-29	3.98e-31	1.73e-35	5.58e-41	9.24e-43	2.06e-46	2.4e-53
2018-03-20 09:16:00	6.38e-08	1.07e-06	8.58e-06	5.2e-05	0.000189	0.000522	0.001514	0.003105	0.004509	0.004562	0.001623	0.000173	0.000176	0.000127	5.45e-05	1.33e-05	6.46e-06	6.05e-07	1.31e-09	2.32e-14	6.4e-22	1.03e-22	5.53e-24	1.98e-25	2.25e-27	3.26e-31	4.81e-36	1.3e-37	7.85e-41	6.25e-47
2018-03-20 09:36:00	1.18e-08	2.56e-07	2.5e-06	1.79e-05	7.23e-05	0.000218	0.000699	0.001533	0.00231	0.002334	0.000755	6.53e-05	6.64e-05	4.68e-05	1.85e-05	3.97e-06	1.81e-06	1.36e-07	1.62e-10	1.02e-15	5.36e-24	7.21e-25	2.93e-26	7.59e-28	5.59e-30	3.47e-34	1.76e-39	3.38e-41	1.01e-44	2.11e-51
2018-03-20 09:56:00	7.23e-09	1.7e-07	1.76e-06	1.31e-05	5.49e-05	0.00017	0.00056	0.001253	0.001907	0.001925	0.000606	4.93e-05	5.03e-05	3.52e-05	1.36e-05	2.81e-06	1.26e-06	8.88e-08	8.95e-11	4.17e-16	1.37e-24	1.74e-25	6.53e-27	1.54e-28	1e-30	4.89e-35	1.83e-40	3.17e-42	7.81e-46	1.1e-52
2018-03-20 10:16:00	6.86e-09	1.61e-07	1.67e-06	1.25e-05	5.23e-05	0.000162	0.000533	0.001192	0.001812	0.001827	0.000575	4.67e-05	4.75e-05	3.32e-05	1.28e-05	2.64e-06	1.18e-06	8.36e-08	8.4e-11	3.91e-16	1.28e-24	1.63e-25	6.09e-27	1.44e-28	9.3e-31	4.53e-35	1.69e-40	2.92e-42	7.21e-46	1.02e-52
2018-03-20 10:36:00	6.75e-09	1.59e-07	1.64e-06	1.23e-05	5.14e-05	0.000159	0.000523	0.001169	0.001776	0.001789	0.000563	4.57e-05	4.65e-05	3.24e-05	1.25e-05	2.58e-06	1.15e-06	8.17e-08	8.19e-11	3.81e-16	1.24e-24	1.58e-25	5.92e-27	1.4e-28	9.01e-31	4.38e-35	1.63e-40	2.82e-42	6.98e-46	9.84e-53
2018-03-20 10:56:00	9.74e-09	2.16e-07	2.15e-06	1.55e-05	6.33e-05	0.000192	0.000618	0.001361	0.00205	0.002065	0.000663	5.63e-05	5.72e-05	4.02e-05	1.58e-05	3.35e-06	1.52e-06	1.13e-07	1.28e-10	7.44e-16	3.46e-24	4.58e-25	1.82e-26	4.59e-28	3.25e-30	1.89e-34	8.85e-40	1.65e-41	4.73e-45	8.88e-52
2018-03-20 11:16:00	2.51e-09	6.84e-08	7.95e-07	6.55e-06	2.91e-05	9.45e-05	0.000329	0.000764	0.001186	0.001193	0.000355	2.56e-05	2.6e-05	1.79e-05	6.58e-06	1.26e-06	5.44e-07	3.39e-08	2.43e-11	6.22e-17	7.87e-26	9.05e-27	2.88e-28	5.65e-30	2.85e-32	8.54e-37	1.73e-42	2.45e-44	4.07e-48	2.66e-55
2018-03-20 11:36:00	2.74e-09	7.31e-08	8.35e-07	6.78e-06	2.98e-05	9.59e-05	0.000331	0.000763	0.001179	0.001184	0.000354	2.58e-05	2.63e-05	1.8e-05	6.67e-06	1.29e-06	5.58e-07	3.53e-08	2.63e-11	7.25e-17	1.03e-25	1.2e-26	3.9e-28	7.82e-30	4.06e-32	1.29e-36	2.82e-42	4.1e-44	7.15e-48	5.14e-55
2018-03-20 11:56:00	8.03e-09	1.8e-07	1.81e-06	1.31e-05	5.36e-05	0.000162	0.000524	0.001154	0.001736	0.00174	0.000553	4.6e-05	4.67e-05	3.26e-05	1.27e-05	2.66e-06	1.2e-06	8.73e-08	9.5e-11	5.11e-16	2.11e-24	2.75e-25	1.07e-26	2.63e-28	1.8e-30	9.85e-35	4.26e-40	7.73e-42	2.11e-45	3.59e-52
2018-03-20 12:16:00	4.46e-08	7.68e-07	6.26e-06	3.84e-05	0.00014	0.000388	0.001131	0.002323	0.00336	0.003368	0.001175	0.000121	0.000122	8.77e-05	3.69e-05	8.82e-06	4.23e-06	3.84e-07	7.54e-10	1.15e-14	2.49e-22	3.87e-23	1.99e-24	6.74e-26	7.12e-28	9.06e-32	1.14e-36	2.91e-38	1.6e-41	1.04e-47
2018-03-20 12:36:00	6.16e-08	1e-06	7.82e-06	4.63e-05	0.000165	0.000448	0.001277	0.002582	0.003702	0.00371	0.00132	0.000142	0.000143	0.000103	4.42e-05	1.09e-05	5.27e-06	5.02e-07	1.12e-09	2.13e-14	6.56e-22	1.06e-22	5.78e-24	2.1e-25	2.44e-27	3.72e-31	5.87e-36	1.62e-37	1.03e-40	8.97e-47
2018-03-20 12:56:00	9.55e-08	1.44e-06	1.06e-05	5.99e-05	0.000207	0.000548	0.001518	0.003009	0.004266	0.004274	0.001561	0.000178	0.000179	0.00013	5.7e-05	1.45e-05	7.18e-06	7.26e-07	1.92e-09	4.91e-14	2.43e-21	4.14e-22	2.44e-23	9.75e-25	1.28e-26	2.49e-30	5.33e-35	1.63e-36	1.26e-39	1.61e-45
2018-03-20 13:16:00	9.05e-08	1.36e-06	1e-05	5.65e-05	0.000195	0.000516	0.001428	0.002829	0.004007	0.00401	0.001462	0.000166	0.000167	0.000122	5.31e-05	1.35e-05	6.67e-06	6.74e-07	1.78e-09	4.55e-14	2.25e-21	3.84e-22	2.27e-23	9.06e-25	1.19e-26	2.32e-30	4.96e-35	1.52e-36	1.18e-39	1.5e-45
2018-03-20 13:36:00	1.36e-07	1.9e-06	1.32e-05	7.07e-05	0.000236	0.000608	0.001635	0.003172	0.004442	0.004441	0.00166	0.0002	0.000201	0.000147	6.56e-05	1.73e-05	8.67e-06	9.32e-07	2.91e-09	1e-13	7.96e-21	1.43e-21	9.15e-23	4.01e-24	5.99e-26	1.48e-29	4.31e-34	1.45e-35	1.37e-38	2.58e-44
2018-03-20 13:56:00	9.58e-08	1.39e-06	9.88e-06	5.41e-05	0.000183	0.000477	0.001298	0.002537	0.003565	0.003557	0.001308	0.000153	0.000153	0.000111	4.89e-05	1.26e-05	6.24e-06	6.48e-07	1.86e-09	5.52e-14	3.46e-21	6.05e-22	3.73e-23	1.56e-24	2.2e-26	4.83e-30	1.21e-34	3.88e-36	3.32e-39	5.16e-45
2018-03-20 14:16:00	3.56e-05	0.000207	0.000731	0.002243	0.005196	0.009891	0.018954	0.029197	0.035977	0.036015	0.018462	0.004501	0.004459	0.003593	0.002085	0.000854	0.000525	0.000118	2.67e-06	3.03e-09	6.27e-14	2.04e-14	3.35e-15	4.33e-16	2.78e-17	1.17e-19	1.22e-22	1.32e-23	1.29e-25	2.21e-29
2018-03-20 14:36:00	0.000182	0.000818	0.002369	0.006172	0.012855	0.022441	0.038991	0.056204	0.066796	0.067016	0.03776	0.011366	0.011224	0.009304	0.005843	0.002729	0.001781	0.000498	2.04e-05	6.56e-08	7.11e-12	2.77e-12	6.04e-13	1.08e-13	1.08e-14	1.06e-16	3.2e-19	4.92e-20	9.67e-22	6.34e-25
2018-03-20 14:56:00	6.92e-06	5.04e-05	0.000212	0.000751	0.001914	0.003944	0.008248	0.013475	0.017151	0.017173	0.008078	0.001646	0.001626	0.00127	0.000687	0.000251	0.000145	2.68e-05	3.68e-07	1.71e-10	8.51e-16	2.4e-16	3.13e-17	3.1e-18	1.39e-19	2.86e-22	1.2e-25	9.74e-27	5.26e-29	2.86e-33
2018-03-20 15:16:00	6.38e-07	6.62e-06	3.65e-05	0.000162	0.000478	0.001111	0.00266	0.004763	0.006364	0.006358	0.002617	0.000401	0.000395	0.000295	0.000143	4.34e-05	2.29e-05	3.12e-06	1.93e-08	2.18e-12	1.14e-18	2.55e-19	2.29e-20	1.48e-21	3.7e-23	2.43e-26	2.42e-30	1.23e-31	2.59e-34	2.29e-39
2018-03-20 15:36:00	8.79e-08	1.2e-06	8.15e-06	4.29e-05	0.000142	0.00036	0.000952	0.001821	0.002515	0.002495	0.000918	0.000112	0.000109	7.83e-05	3.46e-05	9.06e-06	4.41e-06	4.73e-07	1.56e-09	5.72e-14	5.05e-21	9.37e-22	6.24e-23	2.86e-24	4.51e-26	1.21e-29	3.85e-34	1.35e-35	1.35e-38	2.83e-44
2018-03-20 15:56:00	2.16e-08	3.52e-07	2.74e-06	1.61e-05	5.7e-05	0.000153	0.000431	0.000859	0.001206	0.001185	0.000402	4.17e-05	4.04e-05	2.79e-05	1.15e-05	2.72e-06	1.25e-06	1.13e-07	2.43e-10	4.22e-15	1.13e-22	1.85e-23	1.01e-24	3.7e-26	4.31e-28	6.33e-32	9.44e-37	2.59e-38	1.57e-41	1.26e-47
2018-03-20 16:16:00	1.45e-07	1.72e-06	1.05e-05	5.03e-05	0.000155	0.000373	0.000927	0.00169	0.00225	0.0022	0.000829	0.00011	0.000105	7.44e-05	3.35e-05	9.18e-06	4.48e-06	5.24e-07	2.31e-09	1.41e-13	2.81e-20	5.72e-21	4.41e-22	2.39e-23	4.73e-25	1.94e-28	1.06e-32	4.42e-34	6.23e-37	2.57e-42
2018-03-20 16:36:00	2.96e-08	4.29e-07	3.05e-06	1.67e-05	5.6e-05	0.000144	0.000385	0.000737	0.001004	0.000977	0.000337	3.78e-05	3.57e-05	2.44e-05	1.02e-05	2.5e-06	1.14e-06	1.11e-07	3.09e-10	8.25e-15	4.44e-22	7.93e-23	4.94e-24	2.09e-25	2.97e-27	6.32e-31	1.5e-35	4.8e-37	3.91e-40	5.64e-46
2018-03-20 16:56:00	1.92e-08	2.85e-07	2.06e-06	1.14e-05	3.85e-05	9.96e-05	0.000268	0.000515	0.0007	0.000679	0.00023	2.53e-05	2.35e-05	1.58e-05	6.51e-06	1.56e-06	6.95e-07	6.58e-08	1.76e-10	4.32e-15	2.05e-22	3.65e-23	2.25e-24	9.41e-26	1.31e-27	2.64e-31	5.85e-36	1.84e-37	1.43e-40	1.88e-46
2018-03-20 17:16:00	1.03e-08	1.59e-07	1.19e-06	6.73e-06	2.32e-05	6.07e-05	0.000166	0.000321	0.000435	0.00042	0.000138	1.47e-05	1.35e-05	8.83e-06	3.56e-06	8.23e-07	3.56e-07	3.23e-08	7.91e-11	1.66e-15	6.13e-23	1.07e-23	6.42e-25	2.59e-26	3.41e-28	6.14e-32	1.17e-36	3.52e-38	2.48e-41	2.68e-47
2018-03-20 17:36:00	6.51e-09	1.01e-07	7.52e-07	4.27e-06	1.47e-05	3.87e-05	0.000105	0.000204	0.000276	0.000266	8.65e-05	9.17e-06	8.31e-06	5.37e-06	2.15e-06	4.92e-07	2.09e-07	1.87e-08	4.62e-11	9.62e-16	3.54e-23	6.28e-24	3.8e-25	1.55e-26	2.08e-28	3.79e-32	7.31e-37	2.22e-38	1.57e-41	1.72e-47
2018-03-20 17:56:00	1.51e-08	1.88e-07	1.18e-06	5.86e-06	1.85e-05	4.51e-05	0.000113	0.000206	0.00027	0.00026	9.05e-05	1.15e-05	1.02e-05	6.66e-06	2.83e-06	7.18e-07	3.15e-07	3.37e-08	1.4e-10	7.07e-15	1.07e-21	2.27e-22	1.78e-23	9.83e-25	1.97e-26	7.57e-30	3.72e-34	1.55e-35	2.01e-38	7.06e-44
2018-03-20 18:16:00	1.07e-07	8.89e-07	4.11e-06	1.58e-05	4.2e-05	8.94e-05	0.000192	0.000316	0.000389	0.000376	0.00015	2.66e-05	2.34e-05	1.58e-05	7.54e-06	2.34e-06	1.12e-06	1.7e-07	1.78e-09	4.65e-13	9.51e-19	2.7e-19	3.34e-20	3.12e-21	1.26e-22	1.86e-25	4.96e-29	3.63e-30	1.42e-32	4.19e-37
2018-03-20 18:36:00	6.61e-08	5.25e-07	2.34e-06	8.76e-06	2.3e-05	4.83e-05	0.000102	0.000166	0.000203	0.000196	7.91e-05	1.43e-05	1.26e-05	8.42e-06	4.05e-06	1.28e-06	6.16e-07	9.66e-08	1.1e-09	3.36e-13	8.74e-19	2.56e-19	3.33e-20	3.28e-21	1.43e-22	2.41e-25	7.56e-29	5.87e-30	2.56e-32	9.24e-37
2018-03-20 18:56:00	6.71e-09	6.37e-08	3.24e-07	1.36e-06	3.86e-06	8.67e-06	1.98e-05	3.39e-05	4.24e-05	4.08e-05	1.53e-05	2.33e-06	2.05e-06	1.33e-06	5.96e-07	1.72e-07	7.91e-08	1.07e-08	7.69e-11	1.05e-14	7.58e-21	1.94e-21	2e-22	1.52e-23	4.64e-25	4.09e-28	5.55e-32	3.3e-33	8.43e-36	1.05e-40
2018-03-20 19:16:00	2.26e-09	2.15e-08	1.09e-07	4.68e-07	1.35e-06	3.06e-06	7.1e-06	1.23e-05	1.56e-05	1.51e-05	5.71e-06	8.15e-07	7.43e-07	4.71e-07	2.1e-07	6.16e-08	2.82e-08	3.96e-09	2.51e-11	2.78e-15	1.46e-21	3.58e-22	3.33e-23	2.31e-24	6.06e-26	4.35e-29	4.52e-33	2.5e-34	5.44e-37	4.96e-42
2018-03-20 19:36:00	5.52e-09	3.89e-08	1.58e-07	5.6e-07	1.43e-06	2.95e-06	6.16e-06	9.92e-06	1.22e-05	1.18e-05	5.02e-06	8.91e-07	8.26e-07	5.38e-07	2.63e-07	9.09e-08	4.46e-08	8.19e-09	9.79e-11	3.32e-14	1.04e-19	3.09e-20	3.8e-21	3.69e-22	1.5e-23	2.61e-26	8.36e-30	6.72e-31	3.07e-33	1.15e-37
2018-03-20 19:56:00	1.04e-09	7.27e-09	3.01e-08	9.92e-08	2.49e-07	5.05e-07	1.01e-06	1.58e-06	1.86e-06	1.83e-06	7.69e-07	1.62e-07	1.45e-07	1e-07	5.04e-08	1.78e-08	8.83e-09	1.47e-09	2.37e-11	1.23e-14	8.68e-20	2.77e-20	4.11e-21	4.6e-22	2.53e-23	6.5e-26	3.91e-29	3.64e-30	2.42e-32	1.51e-36
2018-03-20 20:16:00	1.1e-09	6.85e-09	2.55e-08	7.81e-08	1.83e-07	3.52e-07	6.64e-07	9.93e-07	1.13e-06	1.1e-06	4.78e-07	1.1e-07	9.73e-08	6.78e-08	3.5e-08	1.3e-08	6.63e-09	1.23e-09	2.64e-11	2.26e-14	3.63e-19	1.26e-19	2.11e-20	2.77e-21	1.84e-22	7.18e-25	7.35e-28	8.13e-29	7.62e-31	9.06e-35
2018-03-20 20:36:00	9.98e-10	5.72e-09	1.98e-08	5.76e-08	1.28e-07	2.4e-07	4.36e-07	6.35e-07	7.1e-07	6.89e-07	3.07e-07	7.61e-08	6.67e-08	4.67e-08	2.48e-08	9.59e-09	4.97e-09	9.81e-10	2.64e-11	3.25e-14	9.47e-19	3.54e-19	6.51e-20	9.71e-21	7.51e-22	4.01e-24	6.06e-27	7.66e-28	9.28e-30	1.75e-33
2018-03-20 20:56:00	7.8e-10	4.13e-09	1.36e-08	3.79e-08	8.16e-08	1.5e-07	2.66e-07	3.84e-07	4.31e-07	4.22e-07	1.93e-07	5.14e-08	4.53e-08	3.19e-08	1.77e-08	7.09e-09	3.74e-09	7.76e-10	2.54e-11	4.3e-14	2.02e-18	8.16e-19	1.66e-19	2.79e-20	2.54e-21	1.76e-23	3.68e-26	5.24e-27	7.87e-29	2.18e-32
2018-03-20 21:16:00	7.67e-10	3.76e-09	1.17e-08	3.09e-08	6.37e-08	1.13e-07	1.91e-07	2.69e-07	2.94e-07	2.83e-07	1.32e-07	3.69e-08	3.22e-08	2.27e-08	1.29e-08	5.44e-09	2.86e-09	6.28e-10	2.39e-11	5.42e-14	4.09e-18	1.71e-18	3.73e-19	6.99e-20	6.98e-21	6.14e-23	1.77e-25	2.8e-26	5.12e-28	2.03e-31
2018-03-20 21:36:00	8.25e-10	3.74e-09	1.11e-08	2.76e-08	5.56e-08	9.52e-08	1.57e-07	2.16e-07	2.34e-07	2.26e-07	1.08e-07	3.19e-08	2.76e-08	1.97e-08	1.14e-08	5.07e-09	2.71e-09	6.36e-10	2.88e-11	8.72e-14	1.07e-17	4.66e-18	1.11e-18	2.32e-19	2.54e-20	2.86e-22	1.11e-24	1.93e-25	4.37e-27	2.56e-30
2018-03-20 21:56:00	3.01e-10	1.5e-09	4.75e-09	1.26e-08	2.66e-08	4.68e-08	8.09e-08	1.14e-07	1.26e-07	1.23e-07	5.66e-08	1.56e-08	1.34e-08	9.49e-09	5.31e-09	2.29e-09	1.21e-09	2.64e-10	9.81e-12	2.04e-14	1.41e-18	5.7e-19	1.25e-19	2.37e-20	2.15e-21	1.82e-23	4.71e-26	7.22e-27	1.29e-28	4.82e-32
2018-03-20 22:16:00	2.07e-10	1.07e-09	3.39e-09	9.02e-09	1.91e-08	3.39e-08	5.78e-08	8.23e-08	8.98e-08	8.61e-08	3.91e-08	1.06e-08	9.06e-09	6.34e-09	3.51e-09	1.54e-09	7.99e-10	1.67e-10	5.71e-12	1.14e-14	6.75e-19	2.69e-19	5.96e-20	1.09e-20	9.44e-22	7.47e-24	1.83e-26	2.73e-27	4.58e-29	1.51e-32
2018-03-20 22:36:00	1.86e-10	9.53e-10	2.98e-09	7.94e-09	1.67e-08	2.98e-08	5.02e-08	7.16e-08	7.89e-08	7.61e-08	3.5e-08	9.71e-09	8.4e-09	5.85e-09	3.31e-09	1.47e-09	7.77e-10	1.67e-10	5.83e-12	1.29e-14	8.19e-19	3.44e-19	7.91e-20	1.51e-20	1.3e-21	1.08e-23	2.86e-26	4.31e-27	7.77e-29	2.76e-32
2018-03-20 22:56:00	1.54e-10	7.86e-10	2.49e-09	6.74e-09	1.42e-08	2.57e-08	4.33e-08	6.21e-08	6.98e-08	6.81e-08	3.17e-08	8.85e-09	7.78e-09	5.39e-09	3.11e-09	1.37e-09	7.37e-10	1.61e-10	5.6e-12	1.25e-14	7.7e-19	3.35e-19	7.79e-20	1.52e-20	1.27e-21	1.04e-23	2.77e-26	4.12e-27	7.6e-29	2.68e-32
2018-03-20 23:16:00	5.44e-11	3.23e-10	1.14e-09	3.43e-09	7.7e-09	1.46e-08	2.6e-08	3.88e-08	4.46e-08	4.34e-08	1.91e-08	4.74e-09	4.17e-09	2.84e-09	1.57e-09	6.39e-10	3.3e-10	6.36e-11	1.59e-12	1.94e-15	4.63e-20	1.82e-20	3.65e-21	5.98e-22	3.87e-23	1.96e-25	2.83e-28	3.44e-29	4.31e-31	7.08e-35
2018-03-20 23:36:00	1.89e-11	1.32e-10	5.32e-10	1.76e-09	4.23e-09	8.5e-09	1.62e-08	2.52e-08	2.96e-08	2.88e-08	1.19e-08	2.58e-09	2.27e-09	1.52e-09	7.94e-10	2.97e-10	1.49e-10	2.47e-11	4.22e-13	2.65e-16	2.18e-21	7.65e-22	1.27e-22	1.68e-23	8.28e-25	2.44e-27	1.77e-30	1.74e-31	1.37e-33	9.49e-38
2018-03-20 23:56:00	1.46e-11	1.08e-10	4.55e-10	1.54e-09	3.79e-09	7.78e-09	1.51e-08	2.39e-08	2.81e-08	2.73e-08	1.11e-08	2.29e-09	2e-09	1.33e-09	6.81e-10	2.48e-10	1.22e-10	1.93e-11	2.89e-13	1.47e-16	8.54e-22	2.85e-22	4.39e-23	5.39e-24	2.46e-25	6.08e-28	3.53e-31	3.2e-32	2.14e-34	1.12e-38
2018-03-21 00:16:00	2.9e-11	2.01e-10	7.88e-10	2.54e-09	6e-09	1.21e-08	2.28e-08	3.55e-08	4.07e-08	3.93e-08	1.63e-08	3.58e-09	3.11e-09	2.08e-09	1.09e-09	4.1e-10	1.99e-10	3.37e-11	5.97e-13	4.13e-16	3.92e-21	1.34e-21	2.2e-22	2.96e-23	1.58e-24	5e-27	3.97e-30	3.91e-31	3.15e-33	2.51e-37
2018-03-21 00:36:00	4.01e-11	2.73e-10	1.06e-09	3.44e-09	8.05e-09	1.59e-08	2.99e-08	4.6e-08	5.22e-08	4.99e-08	2.07e-08	4.44e-09	3.84e-09	2.57e-09	1.33e-09	4.96e-10	2.39e-10	3.94e-11	7.23e-13	4.79e-16	4.79e-21	1.6e-21	2.53e-22	3.31e-23	1.82e-24	5.79e-27	4.6e-30	4.7e-31	3.75e-33	2.92e-37
2018-03-21 00:56:00	2.44e-11	1.86e-10	8.05e-10	2.82e-09	6.97e-09	1.43e-08	2.83e-08	4.48e-08	5.15e-08	4.93e-08	1.95e-08	3.74e-09	3.24e-09	2.15e-09	1.06e-09	3.65e-10	1.71e-10	2.5e-11	3.49e-13	1.33e-16	5.97e-22	1.81e-22	2.44e-23	2.65e-24	1.22e-25	2.54e-28	1.18e-31	1.04e-32	5.8e-35	2.29e-39
2018-03-21 01:16:00	2.53e-11	2.03e-10	9.28e-10	3.35e-09	8.54e-09	1.81e-08	3.67e-08	5.9e-08	6.88e-08	6.62e-08	2.57e-08	4.78e-09	4.16e-09	2.77e-09	1.35e-09	4.43e-10	2.07e-10	2.94e-11	3.59e-13	1.09e-16	3.39e-22	1.01e-22	1.27e-23	1.29e-24	5.56e-26	9.59e-29	3.55e-32	2.89e-33	1.38e-35	4.14e-40
2018-03-21 01:36:00	1.05e-10	7.44e-10	3.07e-09	1.03e-08	2.5e-08	5.05e-08	9.93e-08	1.54e-07	1.78e-07	1.72e-07	7.09e-08	1.47e-08	1.28e-08	8.74e-09	4.38e-09	1.52e-09	7.47e-10	1.19e-10	1.97e-12	1e-15	7.12e-21	2.32e-21	3.38e-22	3.97e-23	2.16e-24	5.66e-27	3.5e-30	3.37e-31	2.26e-33	1.35e-37
2018-03-21 01:56:00	4.06e-10	2.58e-09	9.79e-09	3.04e-08	7.09e-08	1.37e-07	2.59e-07	3.88e-07	4.4e-07	4.27e-07	1.83e-07	4.14e-08	3.6e-08	2.5e-08	1.28e-08	4.69e-09	2.38e-09	4.22e-10	8.85e-12	7e-15	1e-19	3.49e-20	5.73e-21	7.53e-22	4.88e-23	1.82e-25	1.74e-28	1.92e-29	1.73e-31	1.84e-35
2018-03-21 02:16:00	6.91e-10	4.46e-09	1.71e-08	5.31e-08	1.26e-07	2.43e-07	4.59e-07	6.89e-07	7.8e-07	7.54e-07	3.19e-07	7.06e-08	6.17e-08	4.24e-08	2.15e-08	7.79e-09	3.91e-09	6.94e-10	1.37e-11	9.97e-15	1.25e-19	4.22e-20	6.79e-21	8.45e-22	5.17e-23	1.8e-25	1.55e-28	1.64e-29	1.39e-31	1.35e-35
2018-03-21 02:36:00	1.1e-09	7.56e-09	3.09e-08	1.01e-07	2.51e-07	5.05e-07	9.96e-07	1.54e-06	1.81e-06	1.78e-06	7.51e-07	1.6e-07	1.43e-07	9.92e-08	5.01e-08	1.77e-08	8.86e-09	1.5e-09	2.51e-11	1.4e-14	1.1e-19	3.58e-20	5.36e-21	6.13e-22	3.45e-23	9.45e-26	6.08e-29	5.82e-30	4.03e-32	2.76e-36
2018-03-21 02:56:00	3.43e-09	2.57e-08	1.1e-07	3.91e-07	1.02e-06	2.14e-06	4.47e-06	7.32e-06	8.86e-06	8.74e-06	3.54e-06	6.51e-07	5.89e-07	3.84e-07	1.87e-07	6.11e-08	3.09e-08	5.33e-09	6.25e-11	2.03e-14	6.15e-20	1.94e-20	2.45e-21	2.3e-22	1.06e-23	1.95e-26	6.52e-30	5.19e-31	2.46e-33	9.37e-38
2018-03-21 03:16:00	4.22e-09	3.71e-08	1.77e-07	7.02e-07	1.96e-06	4.34e-06	9.63e-06	1.65e-05	2.04e-05	2.01e-05	7.69e-06	1.23e-06	1.11e-06	7.05e-07	3.27e-07	9.77e-08	4.79e-08	7.36e-09	5.88e-11	9.89e-15	1.03e-20	2.93e-21	3.08e-22	2.34e-23	8.28e-25	8.92e-28	1.49e-31	9.54e-33	2.89e-35	4.75e-40
2018-03-21 03:36:00	5.47e-09	5.61e-08	3.02e-07	1.33e-06	3.9e-06	9.01e-06	2.1e-05	3.67e-05	4.64e-05	4.52e-05	1.64e-05	2.42e-06	2.14e-06	1.37e-06	6.12e-07	1.7e-07	7.7e-08	9.97e-09	6.33e-11	6.91e-15	3.47e-21	8.78e-22	8.55e-23	6.16e-24	1.83e-25	1.38e-28	1.53e-32	8.64e-34	1.89e-36	1.83e-41
2018-03-21 03:56:00	5.42e-09	6.42e-08	3.89e-07	1.87e-06	5.82e-06	1.4e-05	3.46e-05	6.25e-05	8.08e-05	7.86e-05	2.74e-05	3.66e-06	3.22e-06	2.07e-06	8.95e-07	2.33e-07	1.02e-07	1.15e-08	5.52e-11	3.58e-15	7.85e-22	1.79e-22	1.53e-23	9.52e-25	2.28e-26	1.11e-29	7.26e-34	3.43e-35	5.22e-38	2.59e-43
2018-03-21 04:16:00	7.27e-09	9.3e-08	6e-07	3.04e-06	9.75e-06	2.41e-05	6.13e-05	0.000113	0.000148	0.000144	4.95e-05	6.22e-06	5.51e-06	3.55e-06	1.51e-06	3.79e-07	1.64e-07	1.71e-08	7.07e-11	3.4e-15	4.64e-22	1.01e-22	7.91e-24	4.47e-25	9.43e-27	3.59e-30	1.71e-34	7.26e-36	8.97e-39	3.01e-44
2018-03-21 04:36:00	1.25e-08	1.67e-07	1.11e-06	5.77e-06	1.88e-05	4.72e-05	0.000122	0.000228	0.000304	0.000297	0.000103	1.26e-05	1.15e-05	7.57e-06	3.24e-06	8.15e-07	3.59e-07	3.67e-08	1.4e-10	5.89e-15	6.44e-22	1.34e-22	9.8e-24	5.17e-25	9.99e-27	3.29e-30	1.32e-34	5.2e-36	5.71e-39	1.55e-44
2018-03-21 04:56:00	1.53e-08	2.15e-07	1.49e-06	8.04e-06	2.69e-05	6.88e-05	0.000182	0.000347	0.00047	0.000462	0.000159	1.88e-05	1.74e-05	1.16e-05	4.94e-06	1.22e-06	5.42e-07	5.32e-08	1.79e-10	6.05e-15	4.66e-22	9.15e-23	6.23e-24	3.02e-25	5.2e-27	1.41e-30	4.41e-35	1.59e-36	1.49e-39	3.01e-45
2018-03-21 05:16:00	8.17e-09	1.36e-07	1.07e-06	6.42e-06	2.3e-05	6.25e-05	0.000177	0.000353	0.000495	0.000489	0.000161	1.67e-05	1.57e-05	1.05e-05	4.27e-06	9.82e-07	4.25e-07	3.65e-08	8.33e-11	1.45e-15	3.85e-23	6.65e-24	3.74e-25	1.45e-26	1.85e-28	2.85e-32	4.45e-37	1.27e-38	7.57e-42	6.37e-48
2018-03-21 05:36:00	9.67e-09	1.67e-07	1.36e-06	8.39e-06	3.07e-05	8.53e-05	0.000248	0.000505	0.000726	0.000729	0.000244	2.51e-05	2.43e-05	1.67e-05	6.91e-06	1.61e-06	7.14e-07	6.03e-08	1.3e-10	2e-15	4.33e-23	7.28e-24	3.89e-25	1.44e-26	1.74e-28	2.4e-32	3.24e-37	8.83e-39	4.71e-42	3.3e-48
2018-03-21 05:56:00	1.19e-08	2.09e-07	1.73e-06	1.08e-05	3.98e-05	0.000112	0.000329	0.000674	0.00098	0.000991	0.000334	3.41e-05	3.34e-05	2.33e-05	9.67e-06	2.25e-06	1.01e-06	8.48e-08	1.75e-10	2.52e-15	4.88e-23	8.05e-24	4.18e-25	1.5e-26	1.75e-28	2.26e-32	2.82e-37	7.47e-39	3.79e-42	2.4e-48
2018-03-21 06:16:00	8.6e-09	1.64e-07	1.45e-06	9.57e-06	3.66e-05	0.000106	0.000321	0.000674	0.000994	0.001002	0.000328	3.09e-05	3.05e-05	2.11e-05	8.51e-06	1.89e-06	8.38e-07	6.56e-08	1.07e-10	1.06e-15	1.13e-23	1.72e-24	8.03e-26	2.53e-27	2.46e-29	2.3e-33	1.93e-38	4.46e-40	1.76e-43	6.84e-50
2018-03-21 06:36:00	2.33e-08	3.98e-07	3.23e-06	1.99e-05	7.27e-05	0.000202	0.000592	0.001209	0.001764	0.001785	0.000615	6.36e-05	6.33e-05	4.48e-05	1.88e-05	4.46e-06	2.06e-06	1.79e-07	3.74e-10	5.79e-15	1.26e-22	2.04e-23	1.07e-24	3.81e-26	4.38e-28	5.84e-32	7.64e-37	2.03e-38	1.08e-41	7.41e-48
2018-03-21 06:56:00	1.57e-08	2.94e-07	2.57e-06	1.68e-05	6.39e-05	0.000184	0.000558	0.001172	0.001739	0.001763	0.000591	5.69e-05	5.7e-05	4.02e-05	1.65e-05	3.75e-06	1.71e-06	1.38e-07	2.33e-10	2.49e-15	3e-23	4.54e-24	2.14e-25	6.75e-27	6.57e-29	6.44e-33	5.72e-38	1.34e-39	5.55e-43	2.34e-49
2018-03-21 07:16:00	1.3e-08	2.59e-07	2.37e-06	1.6e-05	6.27e-05	0.000184	0.000573	0.001223	0.001835	0.001865	0.000616	5.68e-05	5.73e-05	4.04e-05	1.63e-05	3.63e-06	1.64e-06	1.28e-07	1.89e-10	1.61e-15	1.37e-23	1.98e-24	8.74e-26	2.56e-27	2.24e-29	1.82e-33	1.28e-38	2.76e-40	9.9e-44	3.12e-50
2018-03-21 07:36:00	1.95e-08	3.75e-07	3.33e-06	2.21e-05	8.51e-05	0.000247	0.000758	0.001607	0.002401	0.002441	0.00082	7.79e-05	7.89e-05	5.61e-05	2.3e-05	5.21e-06	2.4e-06	1.94e-07	3.09e-10	3.07e-15	3.29e-23	4.86e-24	2.23e-25	6.78e-27	6.26e-29	5.71e-33	4.65e-38	1.05e-39	4.16e-43	1.58e-49
2018-03-21 07:56:00	2.94e-08	5.43e-07	4.68e-06	3.03e-05	0.000115	0.000328	0.000994	0.002087	0.003099	0.00315	0.001076	0.000105	0.000107	7.64e-05	3.17e-05	7.34e-06	3.43e-06	2.87e-07	4.95e-10	5.7e-15	7.74e-23	1.17e-23	5.56e-25	1.76e-26	1.72e-28	1.76e-32	1.66e-37	3.92e-39	1.72e-42	7.88e-49
2018-03-21 08:16:00	2.51e-07	3.42e-06	2.34e-05	0.000125	0.000417	0.001078	0.002908	0.005655	0.008042	0.008177	0.003122	0.000388	0.000394	0.000293	0.000133	3.59e-05	1.81e-05	1.97e-06	6.61e-09	2.5e-13	2.26e-20	4.16e-21	2.72e-22	1.24e-23	1.97e-25	5.26e-29	1.67e-33	5.85e-35	5.7e-38	1.21e-43
2018-03-21 08:36:00	2e-05	0.000144	0.000601	0.002136	0.005476	0.011382	0.024054	0.039719	0.051646	0.052817	0.025742	0.005429	0.005508	0.004432	0.002467	0.000928	0.000552	0.000105	1.53e-06	7.85e-10	4.47e-15	1.27e-15	1.68e-16	1.7e-17	7.93e-19	1.74e-21	7.89e-25	6.55e-26	3.66e-28	2.22e-32
2018-03-21 08:56:00	8.06e-07	9.52e-06	5.82e-05	0.000283	0.00089	0.002187	0.005581	0.010469	0.014582	0.014845	0.006011	0.000844	0.000859	0.000652	0.000311	9.07e-05	4.78e-05	5.94e-06	2.78e-08	1.9e-12	4.44e-19	8.97e-20	6.88e-21	3.74e-22	7.53e-24	3.24e-27	1.88e-31	7.99e-33	1.16e-35	5.3e-41
2018-03-21 09:16:00	1.18e-08	2.64e-07	2.63e-06	1.92e-05	7.86e-05	0.000239	0.000779	0.00172	0.002616	0.002644	0.00084	6.95e-05	7.1e-05	4.99e-05	1.95e-05	4.07e-06	1.83e-06	1.31e-07	1.4e-10	7.07e-16	2.61e-24	3.39e-25	1.29e-26	3.14e-28	2.13e-30	1.11e-34	4.49e-40	8.01e-42	2.05e-45	3.24e-52
2018-03-21 09:36:00	9.72e-09	2.26e-07	2.31e-06	1.72e-05	7.15e-05	0.00022	0.000726	0.001617	0.002468	0.00249	0.00078	6.26e-05	6.39e-05	4.47e-05	1.72e-05	3.54e-06	1.58e-06	1.09e-07	1.07e-10	4.67e-16	1.36e-24	1.72e-25	6.27e-27	1.45e-28	9.25e-31	4.27e-35	1.48e-40	2.51e-42	5.81e-46	7.57e-53
2018-03-21 09:56:00	2.62e-08	5.27e-07	4.84e-06	3.3e-05	0.000129	0.000378	0.00118	0.002535	0.003792	0.003833	0.001271	0.000115	0.000117	8.37e-05	3.38e-05	7.49e-06	3.47e-06	2.73e-07	3.74e-10	2.95e-15	2.22e-23	3.09e-24	1.33e-25	3.69e-27	3e-29	2.24e-33	1.42e-38	2.93e-40	1.01e-43	2.84e-50
2018-03-21 10:16:00	1.07e-07	1.74e-06	1.37e-05	8.17e-05	0.000294	0.000807	0.002327	0.004751	0.00692	0.007032	0.002542	0.000276	0.000283	0.000207	8.97e-05	2.23e-05	1.09e-05	1.05e-06	2.37e-09	4.58e-14	1.42e-21	2.31e-22	1.26e-23	4.59e-25	5.4e-27	8.29e-31	1.31e-35	3.64e-37	2.29e-40	2.03e-46
2018-03-21 10:36:00	8.17e-08	1.37e-06	1.1e-05	6.66e-05	0.000242	0.000668	0.001948	0.004002	0.005838	0.005903	0.002088	0.000218	0.000222	0.000161	6.86e-05	1.66e-05	8.06e-06	7.41e-07	1.52e-09	2.52e-14	6.15e-22	9.69e-23	5.05e-24	1.76e-25	1.94e-27	2.63e-31	3.58e-36	9.42e-38	5.35e-41	3.9e-47
2018-03-21 10:56:00	3.87e-08	7.17e-07	6.18e-06	3.99e-05	0.00015	0.000428	0.001294	0.002721	0.004012	0.004031	0.001356	0.000127	0.000129	9.24e-05	3.77e-05	8.58e-06	4.02e-06	3.33e-07	5.26e-10	5.51e-15	6.59e-23	9.58e-24	4.42e-25	1.34e-26	1.22e-28	1.15e-32	9.87e-38	2.24e-39	9.41e-43	3.85e-49
2018-03-21 11:16:00	4.9e-08	8.72e-07	7.31e-06	4.6e-05	0.000171	0.000479	0.001427	0.00297	0.004353	0.004371	0.001489	0.000144	0.000146	0.000105	4.32e-05	1e-05	4.74e-06	4.05e-07	6.94e-10	8.42e-15	1.28e-22	1.9e-23	9.12e-25	2.89e-26	2.8e-28	2.98e-32	2.98e-37	7.08e-39	3.29e-42	1.63e-48
2018-03-21 11:36:00	1.8e-08	3.71e-07	3.47e-06	2.4e-05	9.45e-05	0.000278	0.000877	0.001893	0.00283	0.002837	0.000914	7.83e-05	7.95e-05	5.59e-05	2.2e-05	4.73e-06	2.16e-06	1.62e-07	1.99e-10	1.33e-15	7.83e-24	1.05e-24	4.31e-26	1.14e-27	8.61e-30	5.65e-34	3.07e-39	5.99e-41	1.87e-44	4.31e-51
2018-03-21 11:56:00	9.45e-09	2.15e-07	2.18e-06	1.6e-05	6.58e-05	0.000201	0.000656	0.001454	0.002206	0.002215	0.000692	5.53e-05	5.63e-05	3.92e-05	1.51e-05	3.09e-06	1.38e-06	9.64e-08	9.62e-11	4.46e-16	1.45e-24	1.84e-25	6.82e-27	1.61e-28	1.04e-30	5.08e-35	1.89e-40	3.26e-42	7.92e-46	1.13e-52
2018-03-21 12:16:00	6.22e-09	1.54e-07	1.66e-06	1.29e-05	5.5e-05	0.000173	0.000584	0.001325	0.002043	0.002068	0.000641	4.98e-05	5.1e-05	3.56e-05	1.36e-05	2.73e-06	1.21e-06	8.14e-08	7.27e-11	2.73e-16	6.26e-25	7.66e-26	2.68e-27	5.91e-29	3.51e-31	1.43e-35	4.24e-41	6.8e-43	1.43e-46	1.53e-53
2018-03-21 12:36:00	4.06e-09	1.07e-07	1.2e-06	9.7e-06	4.25e-05	0.000137	0.000471	0.001083	0.001685	0.001707	0.000519	3.86e-05	3.96e-05	2.74e-05	1.03e-05	2.01e-06	8.8e-07	5.64e-08	4.45e-11	1.34e-16	2.15e-25	2.54e-26	8.37e-28	1.72e-29	9.34e-32	3.18e-36	7.5e-42	1.12e-43	2.02e-47	1.63e-54
2018-03-21 12:56:00	1.17e-08	2.59e-07	2.57e-06	1.86e-05	7.57e-05	0.00023	0.000743	0.001632	0.002476	0.002507	0.000809	6.89e-05	7.03e-05	4.96e-05	1.95e-05	4.17e-06	1.89e-06	1.39e-07	1.61e-10	9.44e-16	4.41e-24	5.83e-25	2.3e-26	5.82e-28	4.18e-30	2.44e-34	1.15e-39	2.13e-41	6.03e-45	1.15e-51
2018-03-21 13:16:00	2.35e-08	4.65e-07	4.23e-06	2.85e-05	0.000111	0.000323	0.000998	0.002127	0.003172	0.003208	0.001077	0.0001	0.000102	7.28e-05	2.96e-05	6.67e-06	3.1e-06	2.51e-07	3.73e-10	3.42e-15	3.25e-23	4.64e-24	2.06e-25	5.99e-27	5.18e-29	4.36e-33	3.23e-38	6.99e-40	2.66e-43	9.02e-50
2018-03-21 13:36:00	1.94e-08	3.9e-07	3.59e-06	2.44e-05	9.54e-05	0.00028	0.000869	0.001858	0.002774	0.002801	0.000931	8.52e-05	8.66e-05	6.14e-05	2.48e-05	5.52e-06	2.55e-06	2.02e-07	2.89e-10	2.46e-15	2.07e-23	2.92e-24	1.27e-25	3.62e-27	3.04e-29	2.41e-33	1.66e-38	3.5e-40	1.26e-43	3.9e-50
2018-03-21 13:56:00	2.93e-08	5.46e-07	4.73e-06	3.06e-05	0.000116	0.00033	0.000994	0.002078	0.003063	0.003086	0.001051	0.000102	0.000103	7.36e-05	3.03e-05	7e-06	3.28e-06	2.76e-07	4.67e-10	5.34e-15	7.22e-23	1.07e-23	5.05e-25	1.58e-26	1.51e-28	1.52e-32	1.42e-37	3.31e-39	1.46e-42	6.6e-49
2018-03-21 14:16:00	3.46e-08	6.17e-07	5.17e-06	3.25e-05	0.00012	0.000337	0.000997	0.002056	0.003003	0.003015	0.001036	0.000103	0.000104	7.41e-05	3.08e-05	7.21e-06	3.39e-06	2.93e-07	5.4e-10	7.16e-15	1.22e-22	1.86e-23	9.16e-25	3e-26	3.05e-28	3.48e-32	3.78e-37	9.29e-39	4.51e-42	2.48e-48
2018-03-21 14:36:00	2.74e-08	4.93e-07	4.15e-06	2.6e-05	9.61e-05	0.000267	0.000785	0.001603	0.002309	0.002282	0.000765	7.39e-05	7.32e-05	5.12e-05	2.08e-05	4.75e-06	2.19e-06	1.83e-07	3.19e-10	3.87e-15	5.8e-23	8.63e-24	4.12e-25	1.3e-26	1.27e-28	1.35e-32	1.35e-37	3.2e-39	1.47e-42	7.26e-49
2018-03-21 14:56:00	3.95e-08	6.56e-07	5.17e-06	3.06e-05	0.000108	0.00029	0.000815	0.001606	0.002247	0.00218	0.000735	7.39e-05	7.13e-05	4.9e-05	1.99e-05	4.6e-06	2.1e-06	1.83e-07	3.68e-10	5.85e-15	1.37e-22	2.1e-23	1.06e-24	3.61e-26	3.88e-28	5.12e-32	6.74e-37	1.72e-38	9.5e-42	6.7e-48
2018-03-21 15:16:00	8.23e-08	1.2e-06	8.6e-06	4.71e-05	0.000158	0.000407	0.00109	0.002083	0.002867	0.002788	0.000985	0.00011	0.000106	7.4e-05	3.12e-05	7.7e-06	3.61e-06	3.52e-07	9.54e-10	2.55e-14	1.37e-21	2.31e-22	1.35e-23	5.41e-25	7.27e-27	1.47e-30	3.31e-35	1.01e-36	7.91e-40	1.09e-45
2018-03-21 15:36:00	1.75e-06	1.58e-05	7.84e-05	0.000317	0.000876	0.001918	0.004291	0.00726	0.009349	0.009141	0.003857	0.000639	0.000613	0.000451	0.000221	6.97e-05	3.67e-05	5.38e-06	4.38e-08	8.13e-12	9.46e-18	2.23e-18	2.21e-19	1.61e-20	4.89e-22	4.76e-25	7.8e-29	4.56e-30	1.3e-32	2.19e-37
2018-03-21 15:56:00	8.37e-06	5.86e-05	0.000238	0.00082	0.002038	0.004097	0.008326	0.013205	0.016412	0.016112	0.007472	0.001531	0.001462	0.001108	0.000588	0.000211	0.000118	2.15e-05	3.18e-07	1.67e-10	1.02e-15	2.9e-16	3.82e-17	3.88e-18	1.83e-19	4.17e-22	2e-25	1.66e-26	9.53e-29	6.17e-33
2018-03-21 16:16:00	9.58e-09	1.81e-07	1.58e-06	1.02e-05	3.83e-05	0.000108	0.000321	0.000656	0.000938	0.000915	0.000291	2.65e-05	2.53e-05	1.7e-05	6.59e-06	1.42e-06	6.13e-07	4.73e-08	7.25e-11	6.85e-16	7e-24	1.01e-24	4.58e-26	1.36e-27	1.23e-29	1.09e-33	8.64e-39	1.9e-40	7.43e-44	2.73e-50
2018-03-21 16:36:00	9.85e-09	1.79e-07	1.52e-06	9.59e-06	3.55e-05	9.88e-05	0.00029	0.000589	0.000837	0.000818	0.000263	2.47e-05	2.35e-05	1.57e-05	6.19e-06	1.35e-06	5.85e-07	4.64e-08	7.81e-11	8.58e-16	1.11e-23	1.67e-24	7.92e-26	2.5e-27	2.43e-29	2.47e-33	2.3e-38	5.36e-40	2.32e-43	1.04e-49
2018-03-21 16:56:00	1.07e-08	1.83e-07	1.49e-06	9.12e-06	3.31e-05	9.07e-05	0.000261	0.000524	0.000739	0.000725	0.000236	2.33e-05	2.2e-05	1.48e-05	5.89e-06	1.32e-06	5.74e-07	4.74e-08	9.17e-11	1.26e-15	2.33e-23	3.7e-24	1.89e-25	6.48e-27	7.06e-29	8.71e-33	1.03e-37	2.63e-39	1.33e-42	8.03e-49
2018-03-21 17:16:00	6.57e-09	1.15e-07	9.52e-07	5.9e-06	2.16e-05	5.95e-05	0.000172	0.000348	0.00049	0.000481	0.000154	1.5e-05	1.41e-05	9.3e-06	3.68e-06	8.13e-07	3.47e-07	2.8e-08	5.27e-11	6.73e-16	1.1e-23	1.76e-24	8.95e-26	3.07e-27	3.33e-29	3.93e-33	4.4e-38	1.11e-39	5.35e-43	2.98e-49
2018-03-21 17:36:00	1.15e-08	1.75e-07	1.29e-06	7.27e-06	2.5e-05	6.57e-05	0.00018	0.000348	0.000478	0.000468	0.000157	1.72e-05	1.59e-05	1.06e-05	4.37e-06	1.03e-06	4.52e-07	4.12e-08	1.1e-10	2.53e-15	1.07e-22	1.92e-23	1.16e-24	4.87e-26	6.91e-28	1.34e-31	2.8e-36	8.71e-38	6.3e-41	7.67e-47
2018-03-21 17:56:00	3.66e-09	6.07e-08	4.8e-07	2.87e-06	1.02e-05	2.76e-05	7.8e-05	0.000154	0.000212	0.000207	6.58e-05	6.65e-06	6.07e-06	3.92e-06	1.55e-06	3.46e-07	1.45e-07	1.21e-08	2.63e-11	4.18e-16	9.74e-24	1.68e-24	9.41e-26	3.59e-27	4.49e-29	6.6e-33	9.58e-38	2.68e-39	1.53e-42	1.17e-48
2018-03-21 18:16:00	2.61e-09	4.12e-08	3.13e-07	1.81e-06	6.32e-06	1.67e-05	4.61e-05	8.98e-05	0.000122	0.000118	3.72e-05	3.84e-06	3.44e-06	2.19e-06	8.66e-07	1.94e-07	8.04e-08	6.89e-09	1.63e-11	2.98e-16	8.7e-24	1.57e-24	9.29e-26	3.79e-27	5.1e-29	8.59e-33	1.48e-37	4.41e-39	2.82e-42	2.65e-48
2018-03-21 18:36:00	3.58e-09	4.85e-08	3.27e-07	1.71e-06	5.6e-06	1.41e-05	3.65e-05	6.81e-05	8.97e-05	8.65e-05	2.86e-05	3.31e-06	2.93e-06	1.87e-06	7.67e-07	1.84e-07	7.81e-08	7.55e-09	2.5e-11	8.26e-16	6.19e-23	1.25e-23	8.79e-25	4.36e-26	7.63e-28	2.11e-31	6.72e-36	2.48e-37	2.39e-40	4.87e-46
2018-03-21 18:56:00	2.29e-09	2.84e-08	1.79e-07	8.88e-07	2.8e-06	6.84e-06	1.73e-05	3.14e-05	4.08e-05	3.93e-05	1.32e-05	1.62e-06	1.42e-06	8.99e-07	3.75e-07	9.32e-08	4.01e-08	4.12e-09	1.61e-11	7.22e-16	8.69e-23	1.88e-23	1.43e-24	7.75e-26	1.56e-27	5.58e-31	2.43e-35	1.01e-36	1.19e-39	3.61e-45
2018-03-21 19:16:00	1.02e-08	8.73e-08	4.1e-07	1.62e-06	4.4e-06	9.48e-06	2.1e-05	3.47e-05	4.31e-05	4.19e-05	1.6e-05	2.6e-06	2.29e-06	1.52e-06	7.02e-07	2.12e-07	1e-07	1.47e-08	1.24e-10	2.31e-14	2.69e-20	7.32e-21	7.98e-22	6.56e-23	2.32e-24	2.62e-27	4.68e-31	3.11e-32	9.66e-35	1.76e-39
2018-03-21 19:36:00	6.2e-09	5.01e-08	2.25e-07	8.48e-07	2.26e-06	4.78e-06	1.04e-05	1.68e-05	2.07e-05	2.03e-05	7.85e-06	1.34e-06	1.19e-06	7.96e-07	3.73e-07	1.17e-07	5.6e-08	8.67e-09	8.16e-11	1.89e-14	3.19e-20	8.91e-21	1.02e-21	8.84e-23	3.38e-24	4.52e-27	1e-30	7.16e-32	2.62e-34	6.04e-39
2018-03-21 19:56:00	1.05e-09	9.57e-09	4.87e-08	1.9e-07	5.29e-07	1.18e-06	2.6e-06	4.32e-06	5.33e-06	5.2e-06	1.94e-06	3.19e-07	2.86e-07	1.91e-07	8.75e-08	2.64e-08	1.22e-08	1.59e-09	1.3e-11	2.04e-15	2.18e-21	5.67e-22	6.06e-23	4.68e-24	1.56e-25	1.54e-28	2.71e-32	1.69e-33	5.11e-36	6.75e-41
2018-03-21 20:16:00	2.12e-10	2.17e-09	1.2e-08	5.04e-08	1.47e-07	3.36e-07	7.73e-07	1.32e-06	1.65e-06	1.6e-06	5.7e-07	8.51e-08	7.58e-08	4.97e-08	2.2e-08	6.23e-09	2.8e-09	3.26e-10	2.08e-12	2.09e-16	1.09e-22	2.66e-23	2.52e-24	1.7e-25	4.75e-27	3.26e-30	3.68e-34	1.99e-35	4.45e-38	3.3e-43
2018-03-21 20:36:00	6.28e-10	4.91e-09	2.2e-08	7.77e-08	2e-07	4.16e-07	8.56e-07	1.36e-06	1.61e-06	1.56e-06	6.1e-07	1.13e-07	1e-07	6.73e-08	3.22e-08	1.05e-08	4.99e-09	7.33e-10	8.79e-12	2.67e-15	8.23e-21	2.43e-21	3.1e-22	2.97e-23	1.31e-24	2.22e-27	7.93e-31	6.23e-32	2.94e-34	9.14e-39
2018-03-21 20:56:00	2.14e-09	1.26e-08	4.44e-08	1.31e-07	2.94e-07	5.53e-07	1.01e-06	1.47e-06	1.64e-06	1.57e-06	6.8e-07	1.6e-07	1.39e-07	9.58e-08	4.99e-08	1.89e-08	9.46e-09	1.78e-09	4.19e-11	4.11e-14	8.48e-19	3.04e-19	5.23e-20	7.37e-21	5.21e-22	2.32e-24	2.8e-27	3.32e-28	3.48e-30	4.91e-34
2018-03-21 21:16:00	1.53e-09	8.68e-09	3e-08	8.63e-08	1.93e-07	3.62e-07	6.55e-07	9.56e-07	1.06e-06	1.03e-06	4.59e-07	1.12e-07	9.79e-08	6.82e-08	3.64e-08	1.44e-08	7.19e-09	1.38e-09	3.66e-11	4.24e-14	1.1e-18	4.12e-19	7.47e-20	1.15e-20	8.72e-22	4.51e-24	6.44e-27	8.07e-28	9.45e-30	1.62e-33
2018-03-21 21:36:00	5.58e-10	3.47e-09	1.29e-08	3.91e-08	9.07e-08	1.76e-07	3.29e-07	4.9e-07	5.51e-07	5.36e-07	2.29e-07	5.16e-08	4.52e-08	3.1e-08	1.62e-08	6.1e-09	2.98e-09	5.26e-10	1.14e-11	9.12e-15	1.31e-19	4.62e-20	7.63e-21	1.06e-21	6.78e-23	2.61e-25	2.56e-28	2.85e-29	2.6e-31	2.77e-35
2018-03-21 21:56:00	8.9e-11	6.91e-10	3.03e-09	1.05e-08	2.64e-08	5.48e-08	1.1e-07	1.72e-07	1.99e-07	1.92e-07	7.46e-08	1.39e-08	1.21e-08	7.96e-09	3.88e-09	1.3e-09	6.02e-10	8.73e-11	1.12e-12	3.69e-16	1.29e-21	3.88e-22	5.07e-23	5.28e-24	2.28e-25	4.25e-28	1.67e-31	1.39e-32	6.97e-35	2.36e-39
2018-03-21 22:16:00	1.07e-11	1.05e-10	5.53e-10	2.25e-09	6.14e-09	1.36e-08	2.99e-08	4.97e-08	5.89e-08	5.59e-08	1.97e-08	2.99e-09	2.57e-09	1.64e-09	7.36e-10	2.2e-10	9.63e-11	1.12e-11	8.27e-14	1.02e-17	7.74e-24	1.97e-24	1.98e-25	1.53e-26	4.3e-28	3.69e-31	5.36e-35	3.27e-36	8.9e-39	8.15e-44
2018-03-21 22:36:00	2.08e-11	1.8e-10	8.46e-10	3.15e-09	8.13e-09	1.74e-08	3.59e-08	5.86e-08	6.86e-08	6.55e-08	2.45e-08	4.27e-09	3.68e-09	2.38e-09	1.14e-09	3.7e-10	1.68e-10	2.25e-11	2.27e-13	5.32e-17	9.95e-23	2.83e-23	3.41e-24	3.28e-25	1.15e-26	1.59e-29	4.28e-33	3.08e-34	1.25e-36	2.5e-41
2018-03-21 22:56:00	4.52e-11	3.41e-10	1.44e-09	4.91e-09	1.2e-08	2.49e-08	4.86e-08	7.76e-08	8.99e-08	8.66e-08	3.44e-08	6.91e-09	6e-09	3.95e-09	2.01e-09	7.06e-10	3.31e-10	5.13e-11	7.12e-13	3.15e-16	1.46e-21	4.64e-22	6.67e-23	7.9e-24	3.53e-25	7.87e-28	3.92e-31	3.32e-32	1.99e-34	8.86e-39
2018-03-21 23:16:00	8.96e-11	5.97e-10	2.26e-09	7.06e-09	1.63e-08	3.22e-08	5.96e-08	9.15e-08	1.04e-07	9.91e-08	4.12e-08	9.11e-09	7.87e-09	5.27e-09	2.75e-09	1.05e-09	5.07e-10	8.66e-11	1.61e-12	1.19e-15	1.28e-20	4.38e-21	7.33e-22	1e-22	5.55e-24	1.88e-26	1.6e-29	1.63e-30	1.37e-32	1.2e-36
2018-03-21 23:36:00	2.34e-10	1.34e-09	4.58e-09	1.31e-08	2.85e-08	5.38e-08	9.44e-08	1.4e-07	1.56e-07	1.5e-07	6.6e-08	1.66e-08	1.43e-08	9.78e-09	5.39e-09	2.19e-09	1.1e-09	2.15e-10	5.63e-12	7.54e-15	2.08e-19	7.94e-20	1.54e-20	2.57e-21	1.83e-22	1.01e-24	1.56e-27	1.94e-28	2.44e-30	4.56e-34
2018-03-21 23:56:00	1.51e-09	6.53e-09	1.83e-08	4.38e-08	8.58e-08	1.47e-07	2.34e-07	3.22e-07	3.47e-07	3.37e-07	1.64e-07	5.19e-08	4.49e-08	3.17e-08	1.91e-08	8.86e-09	4.79e-09	1.19e-09	5.99e-11	2.4e-13	3.96e-17	1.83e-17	4.73e-18	1.11e-18	1.27e-19	1.74e-21	8.37e-24	1.52e-24	4.04e-26	3.18e-29
2018-03-22 00:16:00	1.45e-09	6.25e-09	1.77e-08	4.26e-08	8.45e-08	1.41e-07	2.3e-07	3.12e-07	3.37e-07	3.28e-07	1.58e-07	4.84e-08	4.16e-08	2.97e-08	1.73e-08	7.95e-09	4.33e-09	1.05e-09	5.25e-11	1.84e-13	2.9e-17	1.29e-17	3.23e-18	7.23e-19	8.12e-20	1.05e-21	4.62e-24	8.41e-25	2.14e-26	1.55e-29
2018-03-22 00:36:00	2.16e-09	9.24e-09	2.53e-08	6.08e-08	1.17e-07	1.94e-07	3.09e-07	4.18e-07	4.41e-07	4.23e-07	2.05e-07	6.3e-08	5.37e-08	3.83e-08	2.23e-08	1.03e-08	5.55e-09	1.34e-09	6.9e-11	2.59e-13	4.57e-17	2.07e-17	5.21e-18	1.15e-18	1.36e-19	1.86e-21	8.99e-24	1.7e-24	4.48e-26	3.48e-29
2018-03-22 00:56:00	2.1e-09	9.45e-09	2.69e-08	6.73e-08	1.32e-07	2.25e-07	3.66e-07	5e-07	5.31e-07	5.09e-07	2.42e-07	7.11e-08	6.08e-08	4.33e-08	2.48e-08	1.1e-08	5.84e-09	1.35e-09	6.05e-11	1.84e-13	2.24e-17	9.89e-18	2.33e-18	4.7e-19	5.23e-20	5.92e-22	2.3e-24	4.02e-25	9.04e-27	5.23e-30
2018-03-22 01:16:00	1.67e-09	8.12e-09	2.51e-08	6.67e-08	1.37e-07	2.44e-07	4.21e-07	5.84e-07	6.41e-07	6.2e-07	2.87e-07	7.9e-08	6.83e-08	4.87e-08	2.73e-08	1.12e-08	5.98e-09	1.3e-09	4.78e-11	1.01e-13	6.77e-18	2.84e-18	6.08e-19	1.1e-19	1.07e-20	8.97e-23	2.35e-25	3.61e-26	6.33e-28	2.33e-31
2018-03-22 01:36:00	2.72e-09	1.36e-08	4.24e-08	1.13e-07	2.37e-07	4.21e-07	7.25e-07	1.01e-06	1.1e-06	1.06e-06	4.9e-07	1.31e-07	1.14e-07	8.07e-08	4.45e-08	1.82e-08	9.58e-09	2.07e-09	7.14e-11	1.37e-13	8.16e-18	3.29e-18	6.78e-19	1.18e-19	1.1e-20	8.47e-23	2.02e-25	3.01e-26	4.92e-28	1.65e-31
2018-03-22 01:56:00	7.66e-09	3.62e-08	1.08e-07	2.78e-07	5.74e-07	1e-06	1.69e-06	2.34e-06	2.55e-06	2.47e-06	1.17e-06	3.28e-07	2.88e-07	2.06e-07	1.15e-07	4.86e-08	2.61e-08	5.96e-09	2.32e-10	5.6e-13	4.73e-17	1.97e-17	4.32e-18	7.92e-19	8.15e-20	7.42e-22	2.21e-24	3.49e-25	6.57e-27	2.98e-30
2018-03-22 02:16:00	1.35e-08	6.47e-08	1.98e-07	5.11e-07	1.08e-06	1.9e-06	3.24e-06	4.54e-06	5e-06	4.85e-06	2.3e-06	6.43e-07	5.69e-07	4.07e-07	2.26e-07	9.51e-08	5.13e-08	1.16e-08	4.35e-10	9.85e-13	7.37e-17	3.04e-17	6.6e-18	1.17e-18	1.18e-19	1.02e-21	2.79e-24	4.26e-25	7.69e-27	3.19e-30
2018-03-22 02:36:00	1.92e-08	9.98e-08	3.29e-07	8.93e-07	1.98e-06	3.62e-06	6.43e-06	9.28e-06	1.05e-05	1.03e-05	4.76e-06	1.24e-06	1.11e-06	7.95e-07	4.33e-07	1.76e-07	9.34e-08	1.98e-08	5.95e-10	9.38e-13	3.91e-17	1.52e-17	2.99e-18	4.69e-19	4.09e-20	2.59e-22	4.86e-25	6.54e-26	9.2e-28	2.36e-31
2018-03-22 02:56:00	5.2e-08	2.87e-07	9.59e-07	2.85e-06	6.4e-06	1.18e-05	2.19e-05	3.23e-05	3.76e-05	3.62e-05	1.64e-05	3.88e-06	3.43e-06	2.35e-06	1.28e-06	4.81e-07	2.54e-07	5.47e-08	1.3e-09	1.53e-12	3.41e-17	1.28e-17	2.34e-18	3.26e-19	2.52e-20	1.29e-22	1.6e-25	1.99e-26	2.13e-28	4.17e-32
2018-03-22 03:16:00	8.32e-08	5.08e-07	1.81e-06	5.83e-06	1.36e-05	2.59e-05	5.01e-05	7.59e-05	9e-05	8.6e-05	3.75e-05	8.04e-06	7.07e-06	4.72e-06	2.51e-06	8.82e-07	4.56e-07	9.19e-08	1.69e-09	1.3e-12	1.41e-17	4.95e-18	8.1e-19	9.81e-20	6.36e-21	2.32e-23	1.81e-26	1.97e-27	1.55e-29	1.79e-33
2018-03-22 03:36:00	1.25e-07	8.6e-07	3.39e-06	1.16e-05	2.85e-05	5.67e-05	0.000114	0.000178	0.000212	0.000204	8.56e-05	1.71e-05	1.49e-05	1.01e-05	5.05e-06	1.69e-06	8.35e-07	1.48e-07	2.27e-09	1.16e-12	6.89e-18	2.27e-18	3.38e-19	3.93e-20	2.18e-21	5.77e-24	3.14e-27	2.98e-28	1.85e-30	1.34e-34
2018-03-22 03:56:00	1.36e-07	1.05e-06	4.57e-06	1.68e-05	4.35e-05	9.02e-05	0.000189	0.000305	0.00037	0.000358	0.000145	2.68e-05	2.34e-05	1.58e-05	7.68e-06	2.44e-06	1.18e-06	1.87e-07	2.24e-09	7.3e-13	2.12e-18	6.39e-19	8.43e-20	8.56e-21	3.89e-22	7.03e-25	2.4e-28	1.93e-29	8.86e-32	3.56e-36
2018-03-22 04:16:00	7.46e-08	7.08e-07	3.62e-06	1.52e-05	4.27e-05	9.5e-05	0.000215	0.000367	0.00046	0.000445	0.000169	2.65e-05	2.34e-05	1.56e-05	7.14e-06	2.06e-06	9.5e-07	1.27e-07	9.53e-10	1.37e-13	1.09e-19	2.8e-20	2.96e-21	2.31e-22	7.37e-24	6.74e-27	9.83e-31	5.94e-32	1.56e-34	2.16e-39
2018-03-22 04:36:00	5.78e-08	6.35e-07	3.64e-06	1.67e-05	5.01e-05	0.000117	0.000281	0.000499	0.000645	0.000625	0.00023	3.21e-05	2.9e-05	1.94e-05	8.64e-06	2.35e-06	1.08e-06	1.28e-07	6.83e-10	5.46e-14	1.69e-20	3.84e-21	3.37e-22	2.12e-23	5.12e-25	2.81e-28	2.17e-32	1.05e-33	1.82e-36	1.14e-41
2018-03-22 04:56:00	3.64e-08	4.61e-07	2.95e-06	1.48e-05	4.71e-05	0.000116	0.000293	0.00054	0.000714	0.000692	0.000244	3.02e-05	2.76e-05	1.85e-05	7.91e-06	2.01e-06	9.06e-07	9.54e-08	3.62e-10	1.6e-14	1.94e-21	3.91e-22	2.87e-23	1.48e-24	2.73e-26	9.1e-30	3.77e-34	1.47e-35	1.7e-38	4.86e-44
2018-03-22 05:16:00	1.85e-08	2.76e-07	2e-06	1.11e-05	3.74e-05	9.66e-05	0.00026	0.000499	0.000676	0.000653	0.000218	2.36e-05	2.19e-05	1.46e-05	5.95e-06	1.4e-06	6.17e-07	5.69e-08	1.47e-10	3.34e-15	1.41e-22	2.48e-23	1.49e-24	6.12e-26	8.38e-28	1.6e-31	3.3e-36	1.01e-37	7.4e-41	8.83e-47
2018-03-22 05:36:00	1.44e-08	2.34e-07	1.81e-06	1.06e-05	3.71e-05	9.85e-05	0.000274	0.000536	0.000737	0.00071	0.000231	2.32e-05	2.17e-05	1.44e-05	5.75e-06	1.3e-06	5.69e-07	4.88e-08	1e-10	1.58e-15	3.68e-23	5.96e-24	3.19e-25	1.14e-26	1.3e-28	1.81e-32	2.5e-37	6.69e-39	3.78e-42	2.75e-48
2018-03-22 05:56:00	1.68e-08	2.78e-07	2.18e-06	1.29e-05	4.52e-05	0.000121	0.000337	0.000663	0.000915	0.000881	0.000287	2.83e-05	2.67e-05	1.79e-05	7.13e-06	1.61e-06	7.08e-07	6.02e-08	1.18e-10	1.73e-15	3.58e-23	5.66e-24	2.93e-25	1.01e-26	1.1e-28	1.42e-32	1.8e-37	4.64e-39	2.49e-42	1.63e-48
2018-03-22 06:16:00	3e-08	4.7e-07	3.53e-06	2.01e-05	6.93e-05	0.000181	0.000497	0.000964	0.001325	0.001279	0.000429	4.44e-05	4.22e-05	2.88e-05	1.17e-05	2.74e-06	1.24e-06	1.11e-07	2.47e-10	4.55e-15	1.35e-22	2.2e-23	1.2e-24	4.41e-26	5.23e-28	8.04e-32	1.27e-36	3.53e-38	2.18e-41	1.9e-47
2018-03-22 06:36:00	3.65e-08	5.71e-07	4.29e-06	2.44e-05	8.41e-05	0.00022	0.000606	0.001179	0.00163	0.001581	0.000536	5.58e-05	5.36e-05	3.7e-05	1.52e-05	3.6e-06	1.65e-06	1.49e-07	3.33e-10	6.19e-15	1.86e-22	3.02e-23	1.64e-24	6.03e-26	7.15e-28	1.1e-31	1.74e-36	4.84e-38	3e-41	2.62e-47
2018-03-22 06:56:00	1.3e-08	2.44e-07	2.12e-06	1.36e-05	5.08e-05	0.000142	0.000423	0.000869	0.001245	0.001216	0.00039	3.52e-05	3.44e-05	2.35e-05	9.26e-06	2.02e-06	8.97e-07	7e-08	1.03e-10	9.22e-16	8.6e-24	1.23e-24	5.49e-26	1.6e-27	1.4e-29	1.18e-33	8.82e-39	1.92e-40	7.21e-44	2.42e-50
2018-03-22 07:16:00	1.23e-08	2.42e-07	2.18e-06	1.45e-05	5.54e-05	0.000159	0.000485	0.001016	0.001487	0.001473	0.000473	4.21e-05	4.17e-05	2.89e-05	1.14e-05	2.47e-06	1.11e-06	8.43e-08	1.16e-10	9.02e-16	6.72e-24	9.44e-25	4.04e-26	1.13e-27	9.38e-30	7.05e-34	4.54e-39	9.42e-41	3.2e-44	8.94e-51
2018-03-22 07:36:00	1.47e-08	2.91e-07	2.64e-06	1.77e-05	6.85e-05	0.000199	0.000612	0.001296	0.001919	0.00192	0.000625	5.61e-05	5.63e-05	3.95e-05	1.57e-05	3.45e-06	1.56e-06	1.2e-07	1.66e-10	1.3e-15	9.79e-24	1.38e-24	5.9e-26	1.66e-27	1.37e-29	1.03e-33	6.65e-39	1.38e-40	4.71e-44	1.32e-50
2018-03-22 07:56:00	1.31e-08	2.71e-07	2.55e-06	1.76e-05	6.94e-05	0.000205	0.000643	0.001383	0.002069	0.00208	0.000672	5.88e-05	5.94e-05	4.17e-05	1.65e-05	3.56e-06	1.61e-06	1.21e-07	1.53e-10	1.04e-15	6.17e-24	8.45e-25	3.48e-26	9.32e-28	7.23e-30	4.81e-34	2.66e-39	5.26e-41	1.62e-44	3.75e-51
2018-03-22 08:16:00	7.56e-09	1.72e-07	1.74e-06	1.28e-05	5.25e-05	0.00016	0.000521	0.001148	0.001738	0.001743	0.000544	4.41e-05	4.45e-05	3.09e-05	1.19e-05	2.45e-06	1.08e-06	7.51e-08	7.66e-11	3.57e-16	1.17e-24	1.5e-25	5.57e-27	1.32e-28	8.72e-31	4.27e-35	1.61e-40	2.79e-42	6.74e-46	9.59e-53
2018-03-22 08:36:00	4.64e-09	1.17e-07	1.29e-06	1.01e-05	4.36e-05	0.000139	0.000472	0.001075	0.001666	0.001687	0.000515	3.9e-05	3.98e-05	2.76e-05	1.04e-05	2.06e-06	9.01e-07	5.83e-08	4.84e-11	1.57e-16	2.86e-25	3.44e-26	1.16e-27	2.46e-29	1.39e-31	5.04e-36	1.3e-41	1.99e-43	3.77e-47	3.33e-54
2018-03-22 08:56:00	4.52e-09	1.17e-07	1.3e-06	1.04e-05	4.55e-05	0.000146	0.000503	0.001157	0.001804	0.001833	0.000558	4.18e-05	4.29e-05	2.98e-05	1.12e-05	2.21e-06	9.64e-07	6.17e-08	4.91e-11	1.48e-16	2.4e-25	2.85e-26	9.43e-28	1.95e-29	1.07e-31	3.65e-36	8.7e-42	1.31e-43	2.35e-47	1.89e-54
2018-03-22 09:16:00	3.64e-09	9.65e-08	1.1e-06	8.91e-06	3.91e-05	0.000126	0.000436	0.001003	0.001558	0.00157	0.000468	3.37e-05	3.44e-05	2.37e-05	8.74e-06	1.68e-06	7.24e-07	4.48e-08	3.25e-11	8.38e-17	1.07e-25	1.23e-26	3.89e-28	7.65e-30	3.89e-32	1.17e-36	2.39e-42	3.39e-44	5.52e-48	3.64e-55
2018-03-22 09:36:00	6.54e-09	1.62e-07	1.76e-06	1.37e-05	5.86e-05	0.000185	0.000628	0.001428	0.002207	0.002236	0.00069	5.3e-05	5.44e-05	3.8e-05	1.44e-05	2.89e-06	1.28e-06	8.46e-08	7.27e-11	2.53e-16	5.2e-25	6.3e-26	2.16e-27	4.67e-29	2.69e-31	1.03e-35	2.85e-41	4.48e-43	8.92e-47	8.64e-54
2018-03-22 09:56:00	1.34e-08	2.99e-07	2.99e-06	2.18e-05	8.98e-05	0.000274	0.000894	0.001981	0.003023	0.00307	0.000988	8.33e-05	8.55e-05	6.06e-05	2.38e-05	5.06e-06	2.3e-06	1.68e-07	1.86e-10	1.01e-15	4.23e-24	5.53e-25	2.14e-26	5.3e-28	3.68e-30	2.03e-34	8.82e-40	1.61e-41	4.32e-45	7.44e-52
2018-03-22 10:16:00	9.07e-09	2.03e-07	2.03e-06	1.47e-05	5.99e-05	0.000181	0.000582	0.001273	0.001911	0.001906	0.000602	4.97e-05	5.01e-05	3.49e-05	1.35e-05	2.81e-06	1.26e-06	9.06e-08	9.82e-11	5.27e-16	2.17e-24	2.8e-25	1.07e-26	2.62e-28	1.79e-30	9.73e-35	4.19e-40	7.54e-42	2.02e-45	3.44e-52
2018-03-22 10:36:00	5.23e-09	1.27e-07	1.34e-06	1.02e-05	4.27e-05	0.000132	0.000435	0.000964	0.001455	0.001443	0.000441	3.4e-05	3.41e-05	2.34e-05	8.76e-06	1.75e-06	7.65e-07	5.13e-08	4.66e-11	1.84e-16	4.7e-25	5.72e-26	2.01e-27	4.45e-29	2.66e-31	1.13e-35	3.57e-41	5.78e-43	1.26e-46	1.46e-53
2018-03-22 10:56:00	1.29e-09	3.93e-08	4.99e-07	4.4e-06	2.04e-05	6.87e-05	0.000249	0.000591	0.00093	0.00093	0.000264	1.72e-05	1.75e-05	1.18e-05	4.17e-06	7.5e-07	3.13e-07	1.76e-08	9.71e-12	1.59e-17	9.84e-27	1.04e-27	2.89e-29	4.89e-31	2.03e-33	4.22e-38	5.38e-44	6.52e-46	7.87e-50	2.89e-57
2018-03-22 11:16:00	1.91e-09	5.73e-08	7.2e-07	6.34e-06	2.96e-05	0.0001	0.000365	0.000876	0.001398	0.001428	0.00042	2.87e-05	2.97e-05	2.05e-05	7.46e-06	1.39e-06	5.95e-07	3.49e-08	2.13e-11	4.1e-17	3.26e-26	3.57e-27	1.05e-28	1.87e-30	8.38e-33	1.98e-37	2.97e-43	3.82e-45	5.13e-49	2.3e-56
2018-03-22 11:36:00	1.88e-09	5.64e-08	7.06e-07	6.21e-06	2.89e-05	9.76e-05	0.000355	0.00085	0.001354	0.001379	0.000405	2.77e-05	2.86e-05	1.97e-05	7.14e-06	1.33e-06	5.69e-07	3.33e-08	2.03e-11	3.9e-17	3.1e-26	3.39e-27	9.92e-29	1.77e-30	7.94e-33	1.88e-37	2.81e-43	3.61e-45	4.84e-49	2.17e-56
2018-03-22 11:56:00	2.27e-09	6.54e-08	7.96e-07	6.82e-06	3.12e-05	0.000104	0.000372	0.00088	0.001391	0.001414	0.00042	2.95e-05	3.04e-05	2.09e-05	7.67e-06	1.45e-06	6.25e-07	3.77e-08	2.5e-11	5.55e-17	5.59e-26	6.25e-27	1.9e-28	3.55e-30	1.69e-32	4.5e-37	7.83e-43	1.05e-44	1.56e-48	8.47e-56
2018-03-22 12:16:00	1.6e-09	4.91e-08	6.27e-07	5.6e-06	2.64e-05	9.03e-05	0.000332	0.000799	0.001282	0.001314	0.000388	2.66e-05	2.75e-05	1.9e-05	6.92e-06	1.29e-06	5.52e-07	3.23e-08	1.98e-11	3.8e-17	3.03e-26	3.31e-27	9.67e-29	1.73e-30	7.77e-33	1.84e-37	2.75e-43	3.54e-45	4.74e-49	2.13e-56
2018-03-22 12:36:00	1.94e-09	5.73e-08	7.12e-07	6.21e-06	2.89e-05	9.75e-05	0.000353	0.000843	0.001345	0.001379	0.000412	2.92e-05	3.02e-05	2.09e-05	7.7e-06	1.46e-06	6.32e-07	3.82e-08	2.54e-11	5.68e-17	5.72e-26	6.42e-27	1.95e-28	3.67e-30	1.75e-32	4.68e-37	8.16e-43	1.1e-44	1.63e-48	8.88e-56
2018-03-22 12:56:00	1.63e-09	4.91e-08	6.17e-07	5.44e-06	2.54e-05	8.61e-05	0.000313	0.00075	0.001197	0.001225	0.000363	2.53e-05	2.61e-05	1.8e-05	6.6e-06	1.24e-06	5.32e-07	3.16e-08	2.02e-11	4.19e-17	3.75e-26	4.15e-27	1.24e-28	2.27e-30	1.05e-32	2.65e-37	4.28e-43	5.63e-45	7.92e-49	3.92e-56
2018-03-22 13:16:00	1.58e-09	4.73e-08	5.95e-07	5.23e-06	2.44e-05	8.27e-05	0.000301	0.000718	0.001146	0.001171	0.000347	2.41e-05	2.49e-05	1.71e-05	6.25e-06	1.17e-06	5.02e-07	2.98e-08	1.9e-11	3.94e-17	3.53e-26	3.91e-27	1.16e-28	2.14e-30	9.91e-33	2.49e-37	4.03e-43	5.31e-45	7.46e-49	3.69e-56
2018-03-22 13:36:00	1.9e-09	5.49e-08	6.7e-07	5.75e-06	2.64e-05	8.81e-05	0.000315	0.000744	0.001179	0.001204	0.000361	2.58e-05	2.65e-05	1.83e-05	6.76e-06	1.29e-06	5.56e-07	3.39e-08	2.36e-11	5.67e-17	6.42e-26	7.3e-27	2.26e-28	4.35e-30	2.15e-32	6.1e-37	1.15e-42	1.59e-44	2.47e-48	1.48e-55
2018-03-22 13:56:00	2.88e-09	7.72e-08	8.88e-07	7.26e-06	3.23e-05	0.000105	0.000365	0.000844	0.001321	0.001348	0.000414	3.14e-05	3.22e-05	2.24e-05	8.43e-06	1.67e-06	7.29e-07	4.73e-08	3.9e-11	1.26e-16	2.29e-25	2.74e-26	9.19e-28	1.94e-29	1.09e-31	3.93e-36	1e-41	1.54e-43	2.9e-47	2.55e-54
2018-03-22 14:16:00	3.28e-09	8.48e-08	9.52e-07	7.61e-06	3.34e-05	0.000107	0.000368	0.000843	0.001313	0.001338	0.000416	3.25e-05	3.33e-05	2.31e-05	8.81e-06	1.77e-06	7.79e-07	5.19e-08	4.67e-11	1.75e-16	4.02e-25	4.94e-26	1.73e-27	3.81e-29	2.28e-31	9.32e-36	2.78e-41	4.47e-43	9.3e-47	9.92e-54
2018-03-22 14:36:00	8.8e-09	1.91e-07	1.87e-06	1.33e-05	5.38e-05	0.000162	0.000512	0.00111	0.001664	0.001674	0.000545	4.81e-05	4.84e-05	3.38e-05	1.34e-05	2.89e-06	1.3e-06	9.9e-08	1.28e-10	9.27e-16	6.11e-24	8.33e-25	3.46e-26	9.3e-28	7.27e-30	5.06e-34	2.96e-39	5.9e-41	1.91e-44	4.79e-51
2018-03-22 14:56:00	2.46e-09	6.3e-08	6.96e-07	5.46e-06	2.35e-05	7.38e-05	0.000246	0.00055	0.00083	0.000821	0.000246	1.87e-05	1.84e-05	1.24e-05	4.54e-06	8.8e-07	3.73e-07	2.41e-08	2.09e-11	7.54e-17	1.68e-25	2e-26	6.83e-28	1.47e-29	8.48e-32	3.36e-36	9.73e-42	1.52e-43	3.11e-47	3.2e-54
2018-03-22 15:16:00	6.2e-10	1.92e-08	2.46e-07	2.19e-06	1.02e-05	3.43e-05	0.000123	0.00029	0.000451	0.000447	0.000125	8.19e-06	8.08e-06	5.3e-06	1.84e-06	3.25e-07	1.31e-07	7.21e-09	4.13e-12	7.09e-18	4.82e-27	5.11e-28	1.43e-29	2.46e-31	1.05e-33	2.29e-38	3.11e-44	3.81e-46	4.74e-50	1.88e-57
2018-03-22 15:36:00	6.91e-10	2.07e-08	2.58e-07	2.24e-06	1.03e-05	3.43e-05	0.000122	0.000285	0.000441	0.000438	0.000124	8.4e-06	8.28e-06	5.44e-06	1.91e-06	3.44e-07	1.39e-07	7.9e-09	4.94e-12	9.86e-18	8.51e-27	9.31e-28	2.73e-29	4.94e-31	2.26e-33	5.6e-38	8.91e-44	1.15e-45	1.58e-49	7.63e-57
2018-03-22 15:56:00	2.29e-09	5.6e-08	5.98e-07	4.57e-06	1.94e-05	6.04e-05	0.000199	0.000441	0.000664	0.000662	0.000202	1.61e-05	1.59e-05	1.07e-05	3.98e-06	7.93e-07	3.37e-07	2.26e-08	2.27e-11	1.03e-16	3.26e-25	4.13e-26	1.52e-27	3.56e-29	2.31e-31	1.12e-35	4.13e-41	7.06e-43	1.68e-46	2.33e-53
2018-03-22 16:16:00	2.01e-09	4.88e-08	5.19e-07	3.96e-06	1.68e-05	5.24e-05	0.000172	0.000382	0.000576	0.000577	0.000177	1.44e-05	1.41e-05	9.49e-06	3.57e-06	7.17e-07	3.04e-07	2.07e-08	2.18e-11	1.06e-16	3.8e-25	4.92e-26	1.86e-27	4.5e-29	3.06e-31	1.58e-35	6.36e-41	1.12e-42	2.81e-46	4.32e-53
2018-03-22 16:36:00	2.28e-09	5.25e-08	5.36e-07	3.96e-06	1.64e-05	5.04e-05	0.000163	0.000356	0.000534	0.000536	0.000168	1.43e-05	1.4e-05	9.41e-06	3.6e-06	7.43e-07	3.17e-07	2.25e-08	2.72e-11	1.66e-16	8.48e-25	1.15e-25	4.67e-27	1.22e-28	9.27e-31	5.8e-35	2.96e-40	5.67e-42	1.65e-45	3.41e-52
2018-03-22 16:56:00	1.51e-09	3.55e-08	3.68e-07	2.76e-06	1.16e-05	3.57e-05	0.000117	0.000257	0.000385	0.000388	0.00012	1.01e-05	9.82e-06	6.56e-06	2.49e-06	5.09e-07	2.15e-07	1.49e-08	1.75e-11	9.92e-17	4.51e-25	6.15e-26	2.47e-27	6.41e-29	4.79e-31	2.86e-35	1.37e-40	2.58e-42	7.18e-46	1.36e-52
2018-03-22 17:16:00	3.85e-09	7.48e-08	6.71e-07	4.46e-06	1.73e-05	5.01e-05	0.000152	0.000318	0.000464	0.000466	0.000153	1.5e-05	1.44e-05	9.77e-06	3.92e-06	8.74e-07	3.81e-07	3.08e-08	5.56e-11	6.65e-16	9.88e-24	1.55e-24	7.7e-26	2.56e-27	2.67e-29	2.96e-33	3.07e-38	7.53e-40	3.45e-43	1.73e-49
2018-03-22 17:36:00	9.22e-09	1.48e-07	1.15e-06	6.78e-06	2.43e-05	6.59e-05	0.000185	0.00037	0.000521	0.000523	0.000182	2.06e-05	1.96e-05	1.34e-05	5.68e-06	1.38e-06	6.23e-07	5.87e-08	1.63e-10	4.1e-15	1.98e-22	3.59e-23	2.2e-24	9.38e-26	1.36e-27	2.79e-31	6.3e-36	2e-37	1.52e-40	2.01e-46
2018-03-22 17:56:00	3.39e-09	5.89e-08	4.83e-07	2.99e-06	1.1e-05	3.07e-05	8.87e-05	0.00018	0.000254	0.000254	8.45e-05	8.99e-06	8.43e-06	5.63e-06	2.3e-06	5.35e-07	2.31e-07	2.03e-08	4.82e-11	8.97e-16	2.7e-23	4.76e-24	2.74e-25	1.09e-26	1.44e-28	2.38e-32	4.02e-37	1.18e-38	7.4e-42	6.79e-48
2018-03-22 18:16:00	1.17e-09	2.18e-08	1.88e-07	1.21e-06	4.6e-06	1.31e-05	3.86e-05	7.94e-05	0.000112	0.000111	3.54e-05	3.52e-06	3.25e-06	2.11e-06	8.33e-07	1.84e-07	7.69e-08	6.28e-09	1.27e-11	1.74e-16	3.25e-24	5.54e-25	3e-26	1.11e-27	1.32e-29	1.75e-33	2.22e-38	6e-40	3.11e-43	1.97e-49
2018-03-22 18:36:00	4.31e-10	8.41e-09	7.55e-08	5.04e-07	1.95e-06	5.63e-06	1.69e-05	3.52e-05	4.98e-05	4.92e-05	1.51e-05	1.43e-06	1.3e-06	8.28e-07	3.19e-07	6.79e-08	2.76e-08	2.14e-09	3.8e-12	4.17e-17	5.42e-25	9.02e-26	4.65e-27	1.63e-28	1.8e-30	2.01e-34	2.05e-39	5.2e-41	2.35e-44	1.12e-50
2018-03-22 18:56:00	4.28e-10	7.25e-09	5.83e-08	3.56e-07	1.3e-06	3.58e-06	1.02e-05	2.04e-05	2.82e-05	2.78e-05	8.84e-06	9.25e-07	8.29e-07	5.25e-07	2.07e-07	4.67e-08	1.93e-08	1.67e-09	3.95e-12	7.28e-17	2.15e-24	3.95e-25	2.38e-26	9.86e-28	1.37e-29	2.36e-33	4.16e-38	1.27e-39	8.23e-43	7.79e-49
2018-03-22 19:16:00	6.64e-10	9.08e-09	6.21e-08	3.35e-07	1.12e-06	2.87e-06	7.61e-06	1.44e-05	1.94e-05	1.91e-05	6.52e-06	7.84e-07	7.06e-07	4.53e-07	1.9e-07	4.67e-08	2.05e-08	2.1e-09	7.61e-12	2.95e-16	2.86e-23	5.97e-24	4.42e-25	2.24e-26	4.14e-28	1.31e-31	4.94e-36	1.94e-37	2.07e-40	5.06e-46
2018-03-22 19:36:00	1.43e-09	1.48e-08	8.2e-08	3.72e-07	1.11e-06	2.59e-06	6.21e-06	1.09e-05	1.41e-05	1.39e-05	5.23e-06	7.71e-07	6.96e-07	4.58e-07	2.09e-07	5.83e-08	2.74e-08	3.53e-09	2.3e-11	2.52e-15	1.29e-21	3.2e-22	3.13e-23	2.15e-24	6.05e-26	4.41e-29	4.85e-33	2.69e-34	5.8e-37	5.34e-42
2018-03-22 19:56:00	1.7e-09	1.28e-08	5.61e-08	1.94e-07	5.06e-07	1.06e-06	2.18e-06	3.47e-06	4.19e-06	4.17e-06	1.75e-06	3.57e-07	3.22e-07	2.25e-07	1.13e-07	3.91e-08	1.94e-08	3.17e-09	4.66e-11	2.08e-14	1.17e-19	3.66e-20	5.14e-21	5.48e-22	2.82e-23	6.42e-26	3.33e-29	2.93e-30	1.77e-32	8.99e-37
2018-03-22 20:16:00	2.95e-09	1.83e-08	6.96e-08	2.14e-07	5.16e-07	1.01e-06	1.93e-06	2.93e-06	3.45e-06	3.43e-06	1.53e-06	3.65e-07	3.28e-07	2.33e-07	1.23e-07	4.7e-08	2.43e-08	4.6e-09	1.04e-10	9.87e-14	1.8e-18	6.42e-19	1.11e-19	1.5e-20	1.05e-21	4.44e-24	4.92e-27	5.6e-28	5.53e-30	7.39e-34
2018-03-22 20:36:00	5.35e-09	2.76e-08	9.06e-08	2.47e-07	5.48e-07	1e-06	1.77e-06	2.56e-06	2.91e-06	2.88e-06	1.36e-06	3.76e-07	3.36e-07	2.42e-07	1.35e-07	5.63e-08	3.03e-08	6.66e-09	2.31e-10	4.58e-13	2.71e-17	1.1e-17	2.31e-18	3.96e-19	3.77e-20	2.91e-22	6.91e-25	1.01e-25	1.64e-27	5.7e-31
2018-03-22 20:56:00	8.06e-09	3.56e-08	1.02e-07	2.5e-07	5.06e-07	8.69e-07	1.43e-06	1.96e-06	2.13e-06	2.08e-06	1.03e-06	3.2e-07	2.82e-07	2.03e-07	1.18e-07	5.32e-08	2.93e-08	7.38e-09	3.72e-10	1.41e-12	2.42e-16	1.09e-16	2.72e-17	5.72e-18	7.05e-19	9.33e-21	4.41e-23	8.11e-24	2.07e-25	1.65e-28
2018-03-22 21:16:00	1.07e-08	4.33e-08	1.15e-07	2.68e-07	5.17e-07	8.61e-07	1.36e-06	1.83e-06	1.97e-06	1.92e-06	9.82e-07	3.31e-07	2.91e-07	2.12e-07	1.28e-07	6e-08	3.38e-08	9.09e-09	5.75e-10	3.18e-12	9.87e-16	4.81e-16	1.34e-16	3.19e-17	4.69e-18	8.45e-20	5.94e-22	1.25e-22	4.15e-24	5.27e-27
2018-03-22 21:36:00	1.08e-08	4.1e-08	1.04e-07	2.36e-07	4.39e-07	7.19e-07	1.11e-06	1.46e-06	1.55e-06	1.51e-06	7.84e-07	2.76e-07	2.42e-07	1.77e-07	1.09e-07	5.31e-08	3.01e-08	8.4e-09	6.04e-10	4.18e-12	1.87e-15	9.41e-16	2.78e-16	7.18e-17	1.15e-17	2.5e-19	2.22e-21	5.09e-22	1.98e-23	3.29e-26
2018-03-22 21:56:00	1.47e-08	4.97e-08	1.16e-07	2.43e-07	4.27e-07	6.72e-07	9.74e-07	1.25e-06	1.28e-06	1.24e-06	6.7e-07	2.56e-07	2.22e-07	1.65e-07	1.04e-07	5.5e-08	3.16e-08	9.56e-09	8.81e-10	9.52e-12	8.74e-15	4.68e-15	1.56e-15	4.67e-16	8.83e-17	2.76e-18	3.89e-20	1.05e-20	5.54e-22	1.59e-24
2018-03-22 22:16:00	2.32e-08	6.83e-08	1.42e-07	2.71e-07	4.48e-07	6.69e-07	9.14e-07	1.12e-06	1.11e-06	1.07e-06	6.02e-07	2.51e-07	2.16e-07	1.61e-07	1.06e-07	5.9e-08	3.47e-08	1.18e-08	1.43e-09	2.58e-11	5.45e-14	3.21e-14	1.2e-14	4.25e-15	9.73e-16	4.74e-17	1.12e-18	3.66e-19	2.7e-20	1.53e-22
2018-03-22 22:36:00	2.66e-08	7.38e-08	1.46e-07	2.69e-07	4.32e-07	6.27e-07	8.36e-07	1.01e-06	9.95e-07	9.48e-07	5.45e-07	2.36e-07	2.02e-07	1.51e-07	1e-07	5.83e-08	3.46e-08	1.21e-08	1.69e-09	3.8e-11	1.15e-13	7.03e-14	2.79e-14	1.06e-14	2.63e-15	1.54e-16	4.6e-18	1.61e-18	1.38e-19	1.04e-21
2018-03-22 22:56:00	2.85e-08	7.61e-08	1.46e-07	2.64e-07	4.18e-07	5.95e-07	7.85e-07	9.43e-07	9.31e-07	8.88e-07	5.19e-07	2.33e-07	1.99e-07	1.48e-07	1e-07	6.03e-08	3.62e-08	1.3e-08	2e-09	5.25e-11	2.03e-13	1.26e-13	5.28e-14	2.12e-14	5.56e-15	3.63e-16	1.27e-17	4.64e-18	4.44e-19	4.08e-21
2018-03-22 23:16:00	2.05e-08	5.58e-08	1.1e-07	1.99e-07	3.25e-07	4.65e-07	6.32e-07	7.6e-07	7.65e-07	7.43e-07	4.3e-07	1.93e-07	1.65e-07	1.25e-07	8.43e-08	4.97e-08	3.04e-08	1.1e-08	1.64e-09	3.97e-11	1.37e-13	8.42e-14	3.53e-14	1.41e-14	3.56e-15	2.2e-16	7.03e-18	2.47e-18	2.29e-19	1.97e-21
2018-03-22 23:36:00	1.64e-08	4.64e-08	9.36e-08	1.74e-07	2.87e-07	4.18e-07	5.73e-07	6.98e-07	7.03e-07	6.83e-07	3.91e-07	1.69e-07	1.46e-07	1.09e-07	7.33e-08	4.23e-08	2.55e-08	8.88e-09	1.22e-09	2.56e-11	6.94e-14	4.16e-14	1.66e-14	6.34e-15	1.51e-15	8.2e-17	2.29e-18	7.65e-19	6.38e-20	4.5e-22
2018-03-22 23:56:00	1.25e-08	3.8e-08	8.06e-08	1.57e-07	2.66e-07	4.01e-07	5.62e-07	6.96e-07	7.07e-07	6.86e-07	3.83e-07	1.56e-07	1.35e-07	9.97e-08	6.57e-08	3.63e-08	2.14e-08	6.96e-09	8.02e-10	1.27e-11	2.11e-14	1.21e-14	4.45e-15	1.53e-15	3.29e-16	1.39e-17	2.9e-19	8.78e-20	5.89e-21	2.85e-23
2018-03-23 00:16:00	1.46e-08	4.6e-08	1.01e-07	1.99e-07	3.44e-07	5.3e-07	7.58e-07	9.41e-07	9.63e-07	9.42e-07	5.19e-07	2.06e-07	1.79e-07	1.32e-07	8.62e-08	4.62e-08	2.7e-08	8.68e-09	9.2e-10	1.25e-11	1.62e-14	9.21e-15	3.27e-15	1.07e-15	2.18e-16	8.24e-18	1.46e-19	4.19e-20	2.52e-21	1.04e-23
2018-03-23 00:36:00	1.9e-08	6.12e-08	1.36e-07	2.7e-07	4.69e-07	7.16e-07	1.04e-06	1.29e-06	1.31e-06	1.27e-06	6.86e-07	2.69e-07	2.32e-07	1.72e-07	1.09e-07	5.78e-08	3.32e-08	1.07e-08	1.07e-09	1.33e-11	1.53e-14	8.53e-15	2.92e-15	9.09e-16	1.83e-16	6.36e-18	1.05e-19	2.94e-20	1.69e-21	6.12e-24
2018-03-23 00:56:00	1.5e-08	5.31e-08	1.27e-07	2.68e-07	4.83e-07	7.56e-07	1.13e-06	1.45e-06	1.49e-06	1.44e-06	7.51e-07	2.73e-07	2.35e-07	1.73e-07	1.06e-07	5.32e-08	3.01e-08	8.94e-09	7.18e-10	6.11e-12	3.9e-15	2.03e-15	6.26e-16	1.71e-16	2.99e-17	7.6e-19	8.51e-21	2.11e-21	9.47e-23	2.1e-25
2018-03-23 01:16:00	9.51e-09	3.83e-08	1.01e-07	2.33e-07	4.46e-07	7.34e-07	1.15e-06	1.53e-06	1.62e-06	1.56e-06	7.91e-07	2.59e-07	2.23e-07	1.63e-07	9.65e-08	4.47e-08	2.52e-08	6.63e-09	3.97e-10	2.01e-12	5.6e-16	2.66e-16	7.14e-17	1.69e-17	2.37e-18	3.97e-20	2.57e-22	5.33e-23	1.68e-24	1.94e-27
2018-03-23 01:36:00	8.66e-09	3.89e-08	1.12e-07	2.77e-07	5.56e-07	9.53e-07	1.57e-06	2.15e-06	2.3e-06	2.22e-06	1.08e-06	3.24e-07	2.82e-07	2.03e-07	1.15e-07	5.05e-08	2.77e-08	6.73e-09	3.1e-10	9.95e-13	1.35e-16	5.89e-17	1.39e-17	2.8e-18	3.19e-19	3.68e-21	1.49e-23	2.6e-24	5.98e-26	3.9e-29
2018-03-23 01:56:00	1.12e-08	5.45e-08	1.69e-07	4.42e-07	9.41e-07	1.67e-06	2.89e-06	4.07e-06	4.52e-06	4.41e-06	2.1e-06	5.93e-07	5.24e-07	3.76e-07	2.1e-07	8.91e-08	4.83e-08	1.1e-08	4.11e-10	9.3e-13	7e-17	2.87e-17	6.28e-18	1.11e-18	1.11e-19	9.55e-22	2.64e-24	4.04e-25	7.23e-27	3.03e-30
2018-03-23 02:16:00	4.96e-08	2.18e-07	6.35e-07	1.56e-06	3.23e-06	5.6e-06	9.38e-06	1.3e-05	1.45e-05	1.43e-05	7.11e-06	2.18e-06	1.94e-06	1.42e-06	8.25e-07	3.69e-07	2.06e-07	5.1e-08	2.36e-09	7.89e-12	1.07e-15	4.71e-16	1.15e-16	2.29e-17	2.73e-18	3.18e-20	1.29e-22	2.23e-23	5.13e-25	3.53e-28
2018-03-23 02:36:00	1.27e-07	6.01e-07	1.71e-06	4.62e-06	1e-05	1.78e-05	3.14e-05	4.42e-05	5.1e-05	4.98e-05	2.46e-05	6.64e-06	5.96e-06	4.25e-06	2.43e-06	9.9e-07	5.58e-07	1.48e-07	5.01e-09	1.09e-11	6.33e-16	2.66e-16	5.77e-17	9.12e-18	9e-19	7.46e-21	1.6e-23	2.43e-24	3.84e-26	1.63e-29
2018-03-23 02:56:00	1e-07	6.05e-07	2.14e-06	6.78e-06	1.61e-05	3.1e-05	5.98e-05	9.05e-05	0.000108	0.000105	4.74e-05	1.07e-05	9.5e-06	6.62e-06	3.52e-06	1.28e-06	6.71e-07	1.38e-07	2.89e-09	2.58e-12	3.59e-17	1.29e-17	2.2e-18	2.87e-19	2e-20	8.07e-23	7.28e-26	8.2e-27	7.09e-29	9.91e-33
2018-03-23 03:16:00	3.31e-08	2.78e-07	1.3e-06	5.06e-06	1.37e-05	2.95e-05	6.42e-05	0.000106	0.000132	0.000129	5.14e-05	8.98e-06	7.95e-06	5.35e-06	2.57e-06	7.97e-07	3.83e-07	5.77e-08	5.97e-10	1.49e-13	2.77e-19	8.01e-20	9.68e-21	9.01e-22	3.76e-23	5.43e-26	1.38e-29	1.02e-30	3.77e-33	1.04e-37
2018-03-23 03:36:00	6.65e-09	7.69e-08	4.6e-07	2.2e-06	6.78e-06	1.62e-05	3.99e-05	7.18e-05	9.31e-05	9.05e-05	3.22e-05	4.35e-06	3.86e-06	2.5e-06	1.09e-06	2.88e-07	1.28e-07	1.45e-08	7.38e-11	5.2e-15	1.29e-21	3e-22	2.58e-23	1.65e-24	4.07e-26	2.11e-29	1.48e-33	7.16e-35	1.14e-37	6.18e-43
2018-03-23 03:56:00	3.19e-09	4.54e-08	3.19e-07	1.74e-06	5.83e-06	1.5e-05	3.98e-05	7.57e-05	0.000101	9.89e-05	3.29e-05	3.8e-06	3.41e-06	2.19e-06	9.06e-07	2.18e-07	9.31e-08	8.92e-09	2.85e-11	8.87e-16	6.01e-23	1.2e-23	8.22e-25	4.03e-26	6.97e-28	1.84e-31	5.51e-36	2.01e-37	1.83e-40	3.43e-46
2018-03-23 04:16:00	2.17e-09	3.66e-08	2.92e-07	1.77e-06	6.36e-06	1.73e-05	4.91e-05	9.77e-05	0.000135	0.000131	4.16e-05	4.22e-06	3.83e-06	2.46e-06	9.75e-07	2.17e-07	9.03e-08	7.54e-09	1.65e-11	2.63e-16	6.15e-24	1.08e-24	6.16e-26	2.42e-27	3.12e-29	4.7e-33	7.02e-38	2.02e-39	1.16e-42	9.09e-49
2018-03-23 04:36:00	1.76e-09	3.38e-08	2.98e-07	1.96e-06	7.43e-06	2.12e-05	6.32e-05	0.00013	0.000185	0.000182	5.61e-05	5.14e-06	4.78e-06	3.1e-06	1.2e-06	2.54e-07	1.05e-07	7.95e-09	1.28e-11	1.22e-16	1.25e-24	1.96e-25	9.42e-27	3.04e-28	3.02e-30	2.89e-34	2.46e-39	5.79e-41	2.32e-44	9.05e-51
2018-03-23 04:56:00	3.65e-09	6.75e-08	5.79e-07	3.71e-06	1.39e-05	3.91e-05	0.000115	0.000237	0.000337	0.000332	0.000106	1e-05	9.47e-06	6.28e-06	2.47e-06	5.4e-07	2.3e-07	1.82e-08	3.16e-11	3.49e-16	4.57e-24	7.2e-25	3.55e-26	1.17e-27	1.21e-29	1.28e-33	1.25e-38	3.03e-40	1.33e-43	6.18e-50
2018-03-23 05:16:00	1.88e-08	2.89e-07	2.15e-06	1.23e-05	4.27e-05	0.000113	0.000312	0.000612	0.000855	0.000848	0.000293	3.25e-05	3.11e-05	2.14e-05	9e-06	2.18e-06	9.91e-07	9.24e-08	2.44e-10	5.7e-15	2.45e-22	4.31e-23	2.56e-24	1.05e-25	1.44e-27	2.75e-31	5.66e-36	1.74e-37	1.25e-40	1.5e-46
2018-03-23 05:36:00	1.24e-08	2.12e-07	1.72e-06	1.06e-05	3.84e-05	0.000106	0.000307	0.000621	0.00089	0.000888	0.000299	3.06e-05	2.98e-05	2.06e-05	8.51e-06	1.98e-06	8.97e-07	7.68e-08	1.59e-10	2.42e-15	5.2e-23	8.43e-24	4.38e-25	1.56e-26	1.78e-28	2.37e-32	3.1e-37	8.21e-39	4.34e-42	2.93e-48
2018-03-23 05:56:00	6.97e-09	1.36e-07	1.22e-06	8.12e-06	3.13e-05	9.05e-05	0.000277	0.000582	0.000857	0.00086	0.000281	2.6e-05	2.57e-05	1.78e-05	7.17e-06	1.58e-06	7.06e-07	5.46e-08	8.46e-11	7.74e-16	7.36e-24	1.09e-24	4.89e-26	1.48e-27	1.36e-29	1.18e-33	9.09e-39	2.03e-40	7.54e-44	2.6e-50
2018-03-23 06:16:00	1.05e-08	2.02e-07	1.79e-06	1.18e-05	4.53e-05	0.000131	0.000399	0.00084	0.001248	0.001264	0.000421	3.99e-05	4e-05	2.82e-05	1.15e-05	2.6e-06	1.18e-06	9.4e-08	1.52e-10	1.51e-15	1.63e-23	2.43e-24	1.11e-25	3.43e-27	3.24e-29	2.99e-33	2.47e-38	5.62e-40	2.2e-43	8.37e-50
2018-03-23 06:36:00	3.48e-08	5.76e-07	4.56e-06	2.75e-05	9.94e-05	0.000274	0.000792	0.001612	0.002355	0.002395	0.000849	9.1e-05	9.19e-05	6.65e-05	2.85e-05	6.98e-06	3.32e-06	3.02e-07	6.81e-10	1.23e-14	3.42e-22	5.6e-23	3e-24	1.1e-25	1.32e-27	1.95e-31	2.94e-36	8.12e-38	4.75e-41	3.87e-47
2018-03-23 06:56:00	6.03e-08	9.46e-07	7.19e-06	4.19e-05	0.000148	0.000401	0.00114	0.002293	0.003332	0.003395	0.001234	0.000139	0.000141	0.000103	4.5e-05	1.14e-05	5.52e-06	5.31e-07	1.35e-09	3.04e-14	1.21e-21	2.04e-22	1.16e-23	4.53e-25	5.87e-27	1.04e-30	1.95e-35	5.77e-37	3.93e-40	4.26e-46
2018-03-23 07:16:00	2.38e-08	4.41e-07	3.81e-06	2.47e-05	9.37e-05	0.000269	0.000814	0.001711	0.002548	0.002595	0.00089	8.73e-05	8.9e-05	6.4e-05	2.66e-05	6.2e-06	2.91e-06	2.44e-07	4.21e-10	4.85e-15	6.64e-23	9.99e-24	4.73e-25	1.5e-26	1.46e-28	1.49e-32	1.41e-37	3.32e-39	1.45e-42	6.6e-49
2018-03-23 07:36:00	2.81e-08	5.21e-07	4.51e-06	2.92e-05	0.000111	0.000319	0.000967	0.002038	0.003038	0.003097	0.001065	0.000105	0.000107	7.71e-05	3.22e-05	7.49e-06	3.53e-06	2.98e-07	5.11e-10	5.89e-15	8.06e-23	1.21e-23	5.71e-25	1.8e-26	1.74e-28	1.77e-32	1.67e-37	3.92e-39	1.71e-42	7.79e-49
2018-03-23 07:56:00	2.57e-08	4.93e-07	4.38e-06	2.9e-05	0.000112	0.000325	0.001001	0.002129	0.003189	0.003249	0.001104	0.000105	0.000108	7.75e-05	3.19e-05	7.31e-06	3.43e-06	2.81e-07	4.42e-10	4.39e-15	4.73e-23	6.89e-24	3.13e-25	9.38e-27	8.47e-29	7.61e-33	6.14e-38	1.37e-39	5.44e-43	2.04e-49
2018-03-23 08:16:00	1.84e-08	3.78e-07	3.53e-06	2.44e-05	9.63e-05	0.000285	0.0009	0.001947	0.002937	0.002982	0.000985	8.82e-05	9.04e-05	6.45e-05	2.6e-05	5.73e-06	2.64e-06	2.04e-07	2.7e-10	1.99e-15	1.33e-23	1.84e-24	7.71e-26	2.1e-27	1.67e-29	1.17e-33	6.96e-39	1.4e-40	4.57e-44	1.16e-50
2018-03-23 08:36:00	1.24e-08	2.74e-07	2.7e-06	1.95e-05	7.95e-05	0.000241	0.000781	0.001722	0.002621	0.002657	0.000854	7.19e-05	7.38e-05	5.23e-05	2.06e-05	4.37e-06	1.99e-06	1.44e-07	1.61e-10	8.78e-16	3.67e-24	4.8e-25	1.85e-26	4.6e-28	3.21e-30	1.77e-34	7.72e-40	1.41e-41	3.77e-45	6.52e-52
2018-03-23 08:56:00	3.1e-09	8.5e-08	9.94e-07	8.25e-06	3.68e-05	0.00012	0.000423	0.000986	0.001547	0.001564	0.000463	3.25e-05	3.35e-05	2.31e-05	8.48e-06	1.61e-06	6.93e-07	4.18e-08	2.79e-11	6.25e-17	6.3e-26	7.08e-27	2.15e-28	4.04e-30	1.94e-32	5.18e-37	9.04e-43	1.22e-44	1.8e-48	9.86e-56
2018-03-23 09:16:00	4.22e-09	1.11e-07	1.26e-06	1.02e-05	4.49e-05	0.000145	0.000502	0.00116	0.001809	0.001829	0.000549	3.97e-05	4.09e-05	2.83e-05	1.05e-05	2.03e-06	8.86e-07	5.52e-08	4.01e-11	1.04e-16	1.33e-25	1.53e-26	4.83e-28	9.48e-30	4.82e-32	1.45e-36	2.95e-42	4.19e-44	6.84e-48	4.52e-55
2018-03-23 09:36:00	3.64e-09	9.64e-08	1.1e-06	8.93e-06	3.93e-05	0.000127	0.000443	0.001029	0.001608	0.001626	0.000486	3.48e-05	3.58e-05	2.48e-05	9.19e-06	1.77e-06	7.7e-07	4.78e-08	3.44e-11	8.88e-17	1.13e-25	1.3e-26	4.11e-28	8.07e-30	4.1e-32	1.23e-36	2.5e-42	3.55e-44	5.79e-48	3.83e-55
2018-03-23 09:56:00	2.79e-09	7.56e-08	8.77e-07	7.26e-06	3.23e-05	0.000106	0.000373	0.000874	0.001373	0.001388	0.00041	2.86e-05	2.94e-05	2.03e-05	7.46e-06	1.42e-06	6.14e-07	3.74e-08	2.55e-11	6.08e-17	6.88e-26	7.79e-27	2.41e-28	4.62e-30	2.27e-32	6.42e-37	1.21e-42	1.67e-44	2.59e-48	1.56e-55
2018-03-23 10:16:00	3.81e-09	9.96e-08	1.12e-06	9.08e-06	3.98e-05	0.000128	0.000447	0.001037	0.001619	0.001637	0.00049	3.53e-05	3.63e-05	2.52e-05	9.37e-06	1.81e-06	7.94e-07	5e-08	3.71e-11	1.03e-16	1.47e-25	1.71e-26	5.5e-28	1.1e-29	5.74e-32	1.83e-36	4e-42	5.81e-44	9.99e-48	7.26e-55
2018-03-23 10:36:00	4.43e-09	1.14e-07	1.26e-06	1.01e-05	4.39e-05	0.00014	0.000485	0.00112	0.001743	0.001761	0.000531	3.88e-05	4e-05	2.78e-05	1.04e-05	2.03e-06	8.91e-07	5.7e-08	4.41e-11	1.31e-16	2.12e-25	2.49e-26	8.17e-28	1.67e-29	8.99e-32	3.04e-36	7.18e-42	1.07e-43	1.93e-47	1.54e-54
2018-03-23 10:56:00	8.55e-08	1.41e-06	1.12e-05	6.77e-05	0.000245	0.000677	0.001974	0.004065	0.005944	0.006024	0.002143	0.000225	0.000231	0.000169	7.24e-05	1.77e-05	8.7e-06	8.14e-07	1.72e-09	3.05e-14	8.41e-22	1.34e-22	7.08e-24	2.51e-25	2.83e-27	4.07e-31	5.95e-36	1.6e-37	9.57e-41	7.64e-47
2018-03-23 11:16:00	4.82e-08	8.7e-07	7.38e-06	4.7e-05	0.000176	0.000501	0.001507	0.003169	0.004684	0.004737	0.00163	0.000159	0.000163	0.000118	4.93e-05	1.15e-05	5.53e-06	4.78e-07	8.23e-10	1.01e-14	1.54e-22	2.29e-23	1.1e-24	3.48e-26	3.36e-28	3.57e-32	3.56e-37	8.48e-39	3.95e-42	1.95e-48
2018-03-23 11:36:00	8.96e-08	1.47e-06	1.16e-05	7e-05	0.000252	0.000694	0.002015	0.004134	0.006026	0.006095	0.002171	0.000228	0.000234	0.000171	7.35e-05	1.8e-05	8.84e-06	8.28e-07	1.76e-09	3.12e-14	8.61e-22	1.37e-22	7.24e-24	2.57e-25	2.89e-27	4.15e-31	6.06e-36	1.63e-37	9.74e-41	7.76e-47
2018-03-23 11:56:00	6.96e-08	1.19e-06	9.63e-06	5.91e-05	0.000217	0.000602	0.001772	0.003668	0.005373	0.00543	0.001906	0.000194	0.000199	0.000145	6.15e-05	1.48e-05	7.19e-06	6.52e-07	1.27e-09	1.94e-14	4.24e-22	6.56e-23	3.34e-24	1.13e-25	1.2e-27	1.52e-31	1.91e-36	4.89e-38	2.64e-41	1.74e-47
2018-03-23 12:16:00	1.75e-08	3.65e-07	3.45e-06	2.41e-05	9.58e-05	0.000285	0.000905	0.001971	0.002968	0.002994	0.000973	8.4e-05	8.61e-05	6.12e-05	2.43e-05	5.27e-06	2.43e-06	1.85e-07	2.28e-10	1.54e-15	9.11e-24	1.23e-24	5.01e-26	1.32e-27	9.93e-30	6.51e-34	3.54e-39	6.91e-41	2.16e-44	4.93e-51
2018-03-23 12:36:00	1.16e-08	2.56e-07	2.52e-06	1.82e-05	7.4e-05	0.000224	0.000726	0.001603	0.002432	0.00245	0.000779	6.43e-05	6.58e-05	4.65e-05	1.81e-05	3.82e-06	1.74e-06	1.26e-07	1.36e-10	7.37e-16	3.06e-24	3.97e-25	1.53e-26	3.75e-28	2.58e-30	1.41e-34	6.12e-40	1.11e-41	2.98e-45	5.11e-52
2018-03-23 12:56:00	2.82e-08	5.46e-07	4.88e-06	3.24e-05	0.000125	0.000361	0.001114	0.002376	0.003538	0.003567	0.001193	0.00011	0.000112	8.04e-05	3.27e-05	7.36e-06	3.45e-06	2.8e-07	4.09e-10	3.72e-15	3.55e-23	5.03e-24	2.22e-25	6.42e-27	5.49e-29	4.59e-33	3.39e-38	7.3e-40	2.78e-43	9.33e-50
2018-03-23 13:16:00	1.3e-07	2.06e-06	1.57e-05	9.17e-05	0.000325	0.000877	0.002495	0.005038	0.007286	0.007368	0.002673	0.000293	0.0003	0.00022	9.57e-05	2.4e-05	1.19e-05	1.15e-06	2.7e-09	5.59e-14	1.96e-21	3.21e-22	1.77e-23	6.59e-25	7.92e-27	1.29e-30	2.19e-35	6.22e-37	4.09e-40	3.95e-46
2018-03-23 13:36:00	1.48e-08	3.26e-07	3.23e-06	2.33e-05	9.49e-05	0.000288	0.000931	0.002051	0.003112	0.003147	0.00101	8.48e-05	8.7e-05	6.15e-05	2.41e-05	5.11e-06	2.32e-06	1.7e-07	1.87e-10	1.02e-15	4.24e-24	5.53e-25	2.13e-26	5.27e-28	3.64e-30	2e-34	8.7e-40	1.58e-41	4.26e-45	7.32e-52
2018-03-23 13:56:00	1.26e-08	2.83e-07	2.85e-06	2.09e-05	8.61e-05	0.000263	0.00086	0.001909	0.00291	0.002947	0.000941	7.79e-05	7.99e-05	5.64e-05	2.2e-05	4.62e-06	2.09e-06	1.5e-07	1.59e-10	8.03e-16	2.98e-24	3.84e-25	1.46e-26	3.52e-28	2.37e-30	1.23e-34	4.95e-40	8.79e-42	2.25e-45	3.52e-52
2018-03-23 14:16:00	3e-08	5.83e-07	5.24e-06	3.5e-05	0.000135	0.000394	0.001217	0.002599	0.003882	0.003937	0.001326	0.000124	0.000127	9.09e-05	3.71e-05	8.4e-06	3.93e-06	3.2e-07	4.76e-10	4.36e-15	4.17e-23	5.97e-24	2.66e-25	7.74e-27	6.68e-29	5.62e-33	4.18e-38	9.06e-40	3.45e-43	1.17e-49
2018-03-23 14:36:00	1.58e-07	2.31e-06	1.66e-05	9.26e-05	0.000317	0.000833	0.002299	0.004539	0.006469	0.006526	0.002417	0.000281	0.000285	0.00021	9.26e-05	2.4e-05	1.19e-05	1.23e-06	3.41e-09	9.5e-14	5.34e-21	9.21e-22	5.53e-23	2.26e-24	3.1e-26	6.42e-30	1.49e-34	4.68e-36	3.76e-39	5.33e-45
2018-03-23 14:56:00	3.13e-07	4.01e-06	2.6e-05	0.000132	0.000425	0.001061	0.002765	0.00524	0.007266	0.007275	0.002797	0.000358	0.000359	0.000265	0.000121	3.32e-05	1.69e-05	1.92e-06	7.14e-09	3.32e-13	4.24e-20	7.96e-21	5.49e-22	2.63e-23	4.46e-25	1.41e-28	5.54e-33	2.06e-34	2.35e-37	6.49e-43
2018-03-23 15:16:00	1.61e-07	2.27e-06	1.59e-05	8.64e-05	0.000291	0.000756	0.002052	0.004009	0.005661	0.005694	0.002122	0.000253	0.000255	0.000186	8.29e-05	2.17e-05	1.08e-05	1.14e-06	3.44e-09	1.11e-13	7.83e-21	1.39e-21	8.74e-23	3.77e-24	5.5e-26	1.29e-29	3.49e-34	1.15e-35	1.03e-38	1.77e-44
2018-03-23 15:36:00	9.7e-08	1.45e-06	1.07e-05	6.02e-05	0.000208	0.000553	0.001537	0.003051	0.004351	0.004384	0.001599	0.000183	0.000184	0.000133	5.82e-05	1.48e-05	7.23e-06	7.24e-07	1.94e-09	4.99e-14	2.48e-21	4.26e-22	2.53e-23	1.02e-24	1.37e-26	2.69e-30	5.83e-35	1.79e-36	1.38e-39	1.78e-45
2018-03-23 15:56:00	3.53e-06	3e-05	0.000143	0.000563	0.001541	0.003379	0.007572	0.012984	0.017111	0.017341	0.007817	0.001427	0.001425	0.001104	0.000575	0.000196	0.000109	1.78e-05	1.77e-07	4.57e-11	8.9e-17	2.28e-17	2.52e-18	2.08e-19	7.36e-21	9.39e-24	2.16e-27	1.44e-28	5.15e-31	1.31e-35
2018-03-23 16:16:00	3.86e-09	8.8e-08	8.92e-07	6.58e-06	2.71e-05	8.3e-05	0.000271	0.000598	0.000903	0.000907	0.00028	2.26e-05	2.25e-05	1.54e-05	5.87e-06	1.19e-06	5.17e-07	3.55e-08	3.65e-11	1.69e-16	5.49e-25	7.15e-26	2.7e-27	6.52e-29	4.37e-31	2.17e-35	8.24e-41	1.45e-42	3.52e-46	5.06e-53
2018-03-23 16:36:00	3.77e-09	8.26e-08	8.11e-07	5.82e-06	2.35e-05	7.09e-05	0.000227	0.000495	0.00074	0.00074	0.00023	1.91e-05	1.89e-05	1.29e-05	4.93e-06	1.02e-06	4.4e-07	3.09e-08	3.48e-11	1.86e-16	7.65e-25	1.03e-25	4.05e-27	1.03e-28	7.39e-31	4.16e-35	1.85e-40	3.42e-42	9.18e-46	1.6e-52
2018-03-23 16:56:00	1.2e-08	2.1e-07	1.73e-06	1.08e-05	3.95e-05	0.00011	0.000322	0.000659	0.000948	0.000945	0.000316	3.12e-05	3.05e-05	2.11e-05	8.62e-06	1.97e-06	8.89e-07	7.49e-08	1.4e-10	1.83e-15	3.09e-23	4.87e-24	2.45e-25	8.26e-27	8.72e-29	1.02e-32	1.13e-37	2.84e-39	1.38e-42	7.68e-49
2018-03-23 17:16:00	2.41e-07	2.58e-06	1.45e-05	6.56e-05	0.000196	0.00046	0.001111	0.001995	0.002664	0.002658	0.001058	0.000157	0.000152	0.00011	5.22e-05	1.53e-05	7.71e-06	9.86e-07	5.82e-09	5.65e-13	2.33e-19	5.21e-20	4.53e-21	2.87e-22	7.11e-24	4.26e-27	3.73e-31	1.84e-32	3.43e-35	2.56e-40
2018-03-23 17:36:00	1.5e-06	1.15e-05	5.02e-05	0.000184	0.000477	0.000996	0.00211	0.003461	0.004372	0.004344	0.001931	0.000373	0.000355	0.000265	0.000138	4.74e-05	2.55e-05	4.3e-06	5.42e-08	2e-11	6.89e-17	1.95e-17	2.44e-18	2.36e-19	1.03e-20	1.83e-23	6.35e-27	4.91e-28	2.24e-30	9.44e-35
2018-03-23 17:56:00	3.95e-07	3.43e-06	1.65e-05	6.52e-05	0.000178	0.000385	0.000849	0.001427	0.001807	0.001773	0.000734	0.000126	0.000117	8.38e-05	4.11e-05	1.3e-05	6.57e-06	9.74e-07	9.11e-09	1.97e-12	2.92e-18	7.65e-19	8.41e-20	7e-21	2.49e-22	2.95e-25	6.04e-29	3.95e-30	1.28e-32	2.76e-37
2018-03-23 18:16:00	3.17e-08	3.7e-07	2.22e-06	1.06e-05	3.26e-05	7.79e-05	0.000192	0.000347	0.000454	0.000442	0.000161	2.16e-05	1.98e-05	1.34e-05	5.93e-06	1.59e-06	7.33e-07	8.36e-08	3.99e-10	2.6e-14	5.76e-21	1.25e-21	1.02e-22	5.97e-24	1.32e-25	6.04e-29	3.71e-33	1.66e-34	2.44e-37	1.15e-42
2018-03-23 18:36:00	6.64e-08	6.32e-07	3.25e-06	1.36e-05	3.85e-05	8.6e-05	0.000196	0.000335	0.000424	0.000413	0.00016	2.53e-05	2.29e-05	1.56e-05	7.3e-06	2.15e-06	1.02e-06	1.38e-07	1.05e-09	1.54e-13	1.24e-19	3.15e-20	3.24e-21	2.48e-22	7.79e-24	7.01e-27	1.01e-30	5.96e-32	1.53e-34	2.08e-39
2018-03-23 18:56:00	3.01e-07	2.02e-06	7.87e-06	2.64e-05	6.46e-05	0.000128	0.000255	0.000398	0.000478	0.000466	0.000203	4.26e-05	3.78e-05	2.64e-05	1.36e-05	4.73e-06	2.42e-06	4.42e-07	7.41e-09	4.43e-12	3.36e-17	1.1e-17	1.68e-18	2.01e-19	1.16e-20	3.31e-23	2.04e-26	1.96e-27	1.32e-29	1.12e-33
2018-03-23 19:16:00	1.35e-07	8.91e-07	3.42e-06	1.14e-05	2.77e-05	5.48e-05	0.000109	0.000168	0.000202	0.000197	8.53e-05	1.78e-05	1.57e-05	1.09e-05	5.61e-06	1.95e-06	9.93e-07	1.85e-07	3.07e-09	1.83e-12	1.4e-17	4.57e-18	6.88e-19	8.21e-20	4.69e-21	1.34e-23	8.17e-27	7.89e-28	5.34e-30	4.5e-34
2018-03-23 19:36:00	1.97e-07	1.08e-06	3.58e-06	1.06e-05	2.39e-05	4.44e-05	8.25e-05	0.000122	0.000144	0.00014	6.5e-05	1.54e-05	1.37e-05	9.61e-06	5.17e-06	1.96e-06	1.07e-06	2.37e-07	5.67e-09	6.73e-12	1.49e-16	5.56e-17	9.57e-18	1.42e-18	1.04e-19	5.01e-22	6.07e-25	7.26e-26	7.67e-28	1.51e-31
2018-03-23 19:56:00	7.56e-08	4.13e-07	1.35e-06	3.92e-06	8.91e-06	1.65e-05	3.08e-05	4.63e-05	5.45e-05	5.39e-05	2.51e-05	5.82e-06	5.27e-06	3.68e-06	1.94e-06	7.41e-07	4.29e-07	9.79e-08	2.21e-09	2.51e-12	4.99e-17	1.89e-17	2.95e-18	4.37e-19	2.94e-20	1.29e-22	1.47e-25	1.66e-26	1.64e-28	2.82e-32
2018-03-23 20:16:00	7.99e-08	3.84e-07	1.17e-06	3.08e-06	6.64e-06	1.18e-05	2.07e-05	2.97e-05	3.37e-05	3.33e-05	1.61e-05	4.37e-06	3.93e-06	2.81e-06	1.57e-06	6.53e-07	3.7e-07	8.88e-08	2.99e-09	6.28e-12	3.67e-16	1.52e-16	3.02e-17	5.29e-18	4.89e-19	3.71e-21	8.58e-24	1.23e-24	1.95e-26	7.36e-30
2018-03-23 20:36:00	2.59e-07	9.39e-07	2.35e-06	5.11e-06	9.77e-06	1.59e-05	2.46e-05	3.24e-05	3.49e-05	3.44e-05	1.83e-05	6.52e-06	5.81e-06	4.33e-06	2.66e-06	1.3e-06	7.57e-07	2.19e-07	1.55e-08	1.09e-10	4.81e-14	2.41e-14	7.16e-15	1.8e-15	2.92e-16	6.21e-18	5.35e-20	1.19e-20	4.51e-22	8.04e-25
2018-03-23 20:56:00	3.51e-07	1.08e-06	2.4e-06	4.7e-06	8.31e-06	1.27e-05	1.84e-05	2.32e-05	2.43e-05	2.39e-05	1.33e-05	5.41e-06	4.76e-06	3.6e-06	2.31e-06	1.22e-06	7.4e-07	2.43e-07	2.55e-08	3.46e-10	4.43e-13	2.51e-13	8.93e-14	2.77e-14	5.97e-15	2.19e-16	3.79e-18	1.05e-18	6.29e-20	2.6e-22
2018-03-23 21:16:00	5.48e-07	1.48e-06	2.88e-06	5.16e-06	8.42e-06	1.21e-05	1.64e-05	1.96e-05	1.96e-05	1.9e-05	1.1e-05	4.97e-06	4.31e-06	3.28e-06	2.18e-06	1.24e-06	7.6e-07	2.84e-07	4.06e-08	9.79e-10	3.25e-12	2e-12	8.15e-13	3.04e-13	8.07e-14	4.74e-15	1.5e-16	5.1e-17	4.54e-18	3.96e-20
2018-03-23 21:36:00	7.2e-07	1.74e-06	3.1e-06	5.22e-06	8.08e-06	1.13e-05	1.46e-05	1.7e-05	1.68e-05	1.62e-05	9.84e-06	4.84e-06	4.19e-06	3.24e-06	2.25e-06	1.34e-06	8.48e-07	3.45e-07	6.42e-08	2.44e-09	1.65e-11	1.11e-11	5.1e-12	2.22e-12	7.12e-13	6.11e-14	3.06e-15	1.23e-15	1.48e-16	2.29e-18
2018-03-23 21:56:00	3.59e-07	8.92e-07	1.66e-06	2.86e-06	4.52e-06	6.47e-06	8.69e-06	1.02e-05	1.03e-05	1.01e-05	6.09e-06	2.95e-06	2.57e-06	1.99e-06	1.4e-06	8.12e-07	5.2e-07	2.01e-07	3.56e-08	1.2e-09	6.39e-12	4.31e-12	1.93e-12	8.27e-13	2.54e-13	1.98e-14	8.66e-16	3.33e-16	3.66e-17	4.75e-19
2018-03-23 22:16:00	2.74e-07	6.84e-07	1.28e-06	2.16e-06	3.47e-06	5e-06	6.64e-06	7.89e-06	7.93e-06	7.79e-06	4.71e-06	2.28e-06	1.99e-06	1.53e-06	1.08e-06	6.3e-07	4.02e-07	1.56e-07	2.75e-08	9.19e-10	4.88e-12	3.29e-12	1.48e-12	6.44e-13	1.97e-13	1.51e-14	6.75e-16	2.59e-16	2.82e-17	3.7e-19
2018-03-23 22:36:00	2.27e-07	5.69e-07	1.06e-06	1.79e-06	2.88e-06	4.16e-06	5.53e-06	6.54e-06	6.58e-06	6.51e-06	3.93e-06	1.9e-06	1.66e-06	1.27e-06	8.95e-07	5.3e-07	3.34e-07	1.3e-07	2.31e-08	7.73e-10	4.11e-12	2.75e-12	1.25e-12	5.46e-13	1.65e-13	1.26e-14	5.65e-16	2.16e-16	2.34e-17	3.12e-19
2018-03-23 22:56:00	1.53e-07	4.01e-07	7.66e-07	1.33e-06	2.16e-06	3.15e-06	4.26e-06	5.03e-06	5.08e-06	5.05e-06	2.99e-06	1.4e-06	1.22e-06	9.21e-07	6.42e-07	3.78e-07	2.33e-07	8.81e-08	1.45e-08	4.17e-10	1.75e-12	1.14e-12	4.99e-13	2.07e-13	5.8e-14	3.97e-15	1.52e-16	5.48e-17	5.4e-18	5.97e-20
2018-03-23 23:16:00	7.72e-08	2.22e-07	4.53e-07	8.4e-07	1.39e-06	2.08e-06	2.87e-06	3.47e-06	3.5e-06	3.42e-06	1.95e-06	8.33e-07	7.23e-07	5.39e-07	3.61e-07	2.02e-07	1.21e-07	4.21e-08	5.49e-09	1.08e-10	2.54e-13	1.53e-13	6e-14	2.2e-14	5.24e-15	2.68e-16	6.93e-18	2.25e-18	1.73e-19	1.15e-21
2018-03-23 23:36:00	3.37e-08	1.11e-07	2.47e-07	5.03e-07	8.69e-07	1.34e-06	1.93e-06	2.43e-06	2.47e-06	2.39e-06	1.29e-06	4.96e-07	4.26e-07	3.14e-07	2e-07	1.06e-07	6.09e-08	1.87e-08	1.8e-09	2.09e-11	2.15e-14	1.19e-14	4.02e-15	1.24e-15	2.38e-16	7.97e-18	1.22e-19	3.34e-20	1.83e-21	6e-24
2018-03-23 23:56:00	1.59e-08	5.94e-08	1.46e-07	3.25e-07	5.89e-07	9.45e-07	1.42e-06	1.86e-06	1.92e-06	1.85e-06	9.51e-07	3.31e-07	2.83e-07	2.06e-07	1.26e-07	6.26e-08	3.49e-08	9.54e-09	6.8e-10	4.69e-12	2.1e-15	1.06e-15	3.13e-16	8.15e-17	1.27e-17	2.77e-19	2.5e-21	5.77e-22	2.24e-23	3.68e-26
2018-03-24 00:16:00	8.29e-09	3.49e-08	9.54e-08	2.3e-07	4.41e-07	7.45e-07	1.18e-06	1.6e-06	1.69e-06	1.63e-06	7.99e-07	2.51e-07	2.18e-07	1.57e-07	9.22e-08	4.28e-08	2.32e-08	5.71e-09	3.05e-10	1.26e-12	2.46e-16	1.12e-16	2.9e-17	6.46e-18	8.2e-19	1.17e-20	6.15e-23	1.2e-23	3.31e-25	2.75e-28
2018-03-24 00:36:00	5.36e-09	2.51e-08	7.48e-08	1.92e-07	3.92e-07	6.86e-07	1.15e-06	1.59e-06	1.74e-06	1.69e-06	7.99e-07	2.3e-07	2.01e-07	1.43e-07	8.19e-08	3.51e-08	1.87e-08	4.26e-09	1.78e-10	4.69e-13	4.53e-17	1.93e-17	4.42e-18	8.6e-19	9.19e-20	9.17e-22	3.02e-24	5.04e-25	1.02e-26	4.94e-30
2018-03-24 00:56:00	4.84e-09	2.44e-08	7.68e-08	2.07e-07	4.35e-07	7.78e-07	1.35e-06	1.89e-06	2.08e-06	2.02e-06	9.3e-07	2.5e-07	2.19e-07	1.54e-07	8.59e-08	3.51e-08	1.84e-08	3.98e-09	1.38e-10	2.68e-13	1.61e-17	6.5e-18	1.36e-18	2.39e-19	2.24e-20	1.74e-22	4.18e-25	6.27e-26	1.03e-27	3.44e-31
2018-03-24 01:16:00	5.4e-09	2.9e-08	9.47e-08	2.64e-07	5.65e-07	1.02e-06	1.79e-06	2.53e-06	2.78e-06	2.67e-06	1.2e-06	3.04e-07	2.65e-07	1.85e-07	9.98e-08	3.95e-08	2.04e-08	4.23e-09	1.26e-10	1.91e-13	7.97e-18	3.03e-18	5.81e-19	9.32e-20	7.75e-21	4.89e-23	9.16e-26	1.26e-26	1.75e-28	4.39e-32
2018-03-24 01:36:00	6.23e-09	3.56e-08	1.25e-07	3.62e-07	8.18e-07	1.53e-06	2.8e-06	4.1e-06	4.65e-06	4.53e-06	2.02e-06	4.92e-07	4.35e-07	3.05e-07	1.62e-07	6.26e-08	3.24e-08	6.33e-09	1.62e-10	1.88e-13	4.87e-18	1.8e-18	3.29e-19	4.77e-20	3.67e-21	1.83e-23	2.57e-26	3.16e-27	3.63e-29	6.36e-33
2018-03-24 01:56:00	5.52e-09	3.5e-08	1.35e-07	4.19e-07	1.01e-06	1.97e-06	3.79e-06	5.75e-06	6.72e-06	6.59e-06	2.85e-06	6.42e-07	5.72e-07	4e-07	2.07e-07	7.59e-08	3.86e-08	6.92e-09	1.38e-10	1.03e-13	1.32e-18	4.53e-19	7.37e-20	9.28e-21	5.97e-22	2.08e-24	1.84e-27	1.94e-28	1.66e-30	1.65e-34
2018-03-24 02:16:00	5.51e-09	3.84e-08	1.59e-07	5.26e-07	1.32e-06	2.69e-06	5.37e-06	8.37e-06	9.97e-06	9.82e-06	4.12e-06	8.68e-07	7.78e-07	5.41e-07	2.73e-07	9.6e-08	4.79e-08	8.02e-09	1.29e-10	6.67e-14	4.71e-19	1.51e-19	2.22e-20	2.48e-21	1.36e-22	3.52e-25	2.1e-28	1.95e-29	1.3e-31	8.02e-36
2018-03-24 02:36:00	1.32e-08	9.49e-08	3.86e-07	1.36e-06	3.49e-06	7.11e-06	1.47e-05	2.31e-05	2.81e-05	2.77e-05	1.16e-05	2.24e-06	1.96e-06	1.33e-06	6.61e-07	2.19e-07	1.11e-07	1.94e-08	2.57e-10	1.11e-13	4.69e-19	1.47e-19	2.02e-20	2.08e-21	1.02e-22	2.2e-25	9.38e-29	8.24e-30	4.35e-32	2.25e-36
2018-03-24 02:56:00	2.46e-08	1.85e-07	7.84e-07	2.85e-06	7.43e-06	1.54e-05	3.22e-05	5.14e-05	6.29e-05	6.16e-05	2.54e-05	4.75e-06	4.14e-06	2.78e-06	1.37e-06	4.4e-07	2.18e-07	3.67e-08	4.53e-10	1.68e-13	5.55e-19	1.71e-19	2.29e-20	2.31e-21	1.09e-22	2.11e-25	7.77e-29	6.52e-30	3.12e-32	1.38e-36
2018-03-24 03:16:00	3.96e-08	3.14e-07	1.4e-06	5.25e-06	1.39e-05	2.93e-05	6.22e-05	0.000101	0.000124	0.000121	4.88e-05	8.87e-06	7.74e-06	5.18e-06	2.5e-06	7.88e-07	3.78e-07	6.01e-08	6.95e-10	2.19e-13	5.63e-19	1.71e-19	2.21e-20	2.19e-21	9.86e-23	1.71e-25	5.47e-29	4.37e-30	1.9e-32	7.03e-37
2018-03-24 03:36:00	6.13e-08	5.32e-07	2.55e-06	1.01e-05	2.77e-05	6.02e-05	0.000132	0.000221	0.000274	0.000268	0.000106	1.82e-05	1.6e-05	1.08e-05	5.13e-06	1.57e-06	7.42e-07	1.09e-07	1.08e-09	2.47e-13	4.03e-19	1.15e-19	1.37e-20	1.25e-21	4.98e-23	6.7e-26	1.57e-29	1.12e-30	3.97e-33	9.94e-38
2018-03-24 03:56:00	5.36e-08	5.32e-07	2.82e-06	1.22e-05	3.51e-05	7.98e-05	0.000184	0.000319	0.000405	0.000396	0.000151	2.35e-05	2.1e-05	1.41e-05	6.51e-06	1.88e-06	8.75e-07	1.15e-07	8.52e-10	1.16e-13	8.32e-20	2.13e-20	2.19e-21	1.68e-22	5.33e-24	4.63e-27	6.29e-31	3.72e-32	9.17e-35	1.16e-39
2018-03-24 04:16:00	3.03e-08	3.61e-07	2.2e-06	1.07e-05	3.32e-05	8.02e-05	0.000199	0.00036	0.000472	0.000462	0.000166	2.24e-05	2.02e-05	1.35e-05	5.95e-06	1.58e-06	7.12e-07	8e-08	3.9e-10	2.53e-14	5.59e-21	1.25e-21	1.03e-22	6.22e-24	1.43e-25	6.68e-29	4.18e-33	1.9e-34	2.81e-37	1.35e-42
2018-03-24 04:36:00	2.04e-08	2.81e-07	1.92e-06	1.02e-05	3.37e-05	8.57e-05	0.000225	0.000426	0.000576	0.000566	0.000197	2.36e-05	2.18e-05	1.46e-05	6.22e-06	1.55e-06	6.91e-07	6.9e-08	2.38e-10	8.61e-15	7.41e-22	1.46e-22	1.01e-23	4.91e-25	8.52e-27	2.41e-30	8.04e-35	2.94e-36	2.88e-39	6.29e-45
2018-03-24 04:56:00	1.52e-08	2.33e-07	1.74e-06	9.88e-06	3.43e-05	9.06e-05	0.000249	0.000487	0.000675	0.000667	0.000227	2.5e-05	2.36e-05	1.59e-05	6.66e-06	1.6e-06	7.09e-07	6.49e-08	1.76e-10	4.13e-15	1.78e-22	3.23e-23	1.94e-24	8.21e-26	1.18e-27	2.32e-31	4.91e-36	1.54e-37	1.11e-40	1.35e-46
2018-03-24 05:16:00	2.82e-08	4.17e-07	3.02e-06	1.68e-05	5.75e-05	0.000151	0.000411	0.000799	0.001116	0.001113	0.000391	4.5e-05	4.33e-05	3.01e-05	1.3e-05	3.24e-06	1.48e-06	1.41e-07	4.24e-10	1.18e-14	6.61e-22	1.23e-22	7.6e-24	3.37e-25	5.23e-27	1.16e-30	2.9e-35	9.65e-37	7.59e-40	1.13e-45
2018-03-24 05:36:00	8.12e-08	1.08e-06	7.17e-06	3.74e-05	0.000123	0.000311	0.00082	0.001559	0.002172	0.002189	0.000816	0.000104	0.000102	7.29e-05	3.29e-05	8.82e-06	4.24e-06	4.5e-07	1.73e-09	7.58e-14	8.7e-21	1.72e-21	1.2e-22	6.02e-24	1.1e-25	3.49e-29	1.36e-33	5.2e-35	5.51e-38	1.45e-43
2018-03-24 05:56:00	7.92e-08	1.1e-06	7.58e-06	4.07e-05	0.000137	0.000354	0.000953	0.001843	0.002608	0.002648	0.000986	0.000123	0.000121	8.78e-05	3.95e-05	1.05e-05	5.06e-06	5.27e-07	1.85e-09	6.99e-14	6.35e-21	1.21e-21	8.07e-23	3.84e-24	6.51e-26	1.81e-29	5.98e-34	2.16e-35	2.08e-38	4.49e-44
2018-03-24 06:16:00	5.8e-09	1.24e-07	1.19e-06	8.43e-06	3.4e-05	0.000103	0.000327	0.00071	0.001076	0.001099	0.000357	3.2e-05	3.21e-05	2.24e-05	8.94e-06	1.94e-06	8.59e-07	6.39e-08	8.8e-11	6.48e-16	4.35e-24	6.25e-25	2.67e-26	7.59e-28	6.41e-30	4.68e-34	2.88e-39	5.99e-41	1.93e-44	5.03e-51
2018-03-24 06:36:00	4.81e-09	1.09e-07	1.1e-06	8.15e-06	3.38e-05	0.000104	0.000341	0.000755	0.001158	0.001186	0.00038	3.27e-05	3.3e-05	2.3e-05	9.06e-06	1.92e-06	8.48e-07	6.07e-08	7.3e-11	4.3e-16	2.03e-24	2.78e-25	1.11e-26	2.93e-28	2.22e-30	1.34e-34	6.52e-40	1.25e-41	3.48e-45	6.77e-52
2018-03-24 06:56:00	3.97e-09	9.55e-08	1.01e-06	7.75e-06	3.3e-05	0.000104	0.000348	0.000783	0.001213	0.001243	0.000392	3.23e-05	3.28e-05	2.28e-05	8.85e-06	1.83e-06	8.03e-07	5.52e-08	5.81e-11	2.74e-16	9.04e-25	1.19e-25	4.47e-27	1.09e-28	7.43e-31	3.73e-35	1.43e-40	2.53e-42	6.09e-46	8.85e-53
2018-03-24 07:16:00	4.68e-09	1.13e-07	1.19e-06	9.16e-06	3.91e-05	0.000123	0.000413	0.000932	0.001445	0.001483	0.000469	3.87e-05	3.94e-05	2.76e-05	1.07e-05	2.22e-06	9.79e-07	6.78e-08	7.09e-11	3.34e-16	1.1e-24	1.44e-25	5.4e-27	1.31e-28	8.85e-31	4.41e-35	1.68e-40	2.97e-42	7.16e-46	1.04e-52
2018-03-24 07:36:00	6.14e-09	1.45e-07	1.52e-06	1.15e-05	4.88e-05	0.000153	0.00051	0.001147	0.001776	0.001824	0.000583	4.88e-05	4.99e-05	3.51e-05	1.37e-05	2.88e-06	1.28e-06	9.07e-08	9.84e-11	4.99e-16	1.85e-24	2.44e-25	9.33e-27	2.3e-28	1.59e-30	8.4e-35	3.45e-40	6.2e-42	1.58e-45	2.5e-52
2018-03-24 07:56:00	5.23e-09	1.29e-07	1.4e-06	1.09e-05	4.71e-05	0.00015	0.000508	0.001158	0.001806	0.001857	0.000588	4.78e-05	4.91e-05	3.44e-05	1.34e-05	2.75e-06	1.22e-06	8.41e-08	8.35e-11	3.65e-16	1.07e-24	1.37e-25	5.03e-27	1.18e-28	7.63e-31	3.56e-35	1.25e-40	2.13e-42	4.91e-46	6.42e-53
2018-03-24 08:16:00	4.54e-09	1.16e-07	1.3e-06	1.04e-05	4.55e-05	0.000147	0.000506	0.001166	0.001832	0.001891	0.000598	4.8e-05	4.95e-05	3.49e-05	1.35e-05	2.76e-06	1.23e-06	8.35e-08	7.92e-11	3.22e-16	8.39e-25	1.06e-25	3.8e-27	8.69e-29	5.42e-31	2.37e-35	7.69e-41	1.28e-42	2.81e-46	3.33e-53
2018-03-24 08:36:00	5.47e-09	1.38e-07	1.52e-06	1.2e-05	5.25e-05	0.000169	0.000577	0.001325	0.002077	0.002145	0.000684	5.58e-05	5.76e-05	4.07e-05	1.58e-05	3.28e-06	1.47e-06	1.02e-07	1e-10	4.39e-16	1.29e-24	1.64e-25	6.01e-27	1.4e-28	8.98e-31	4.16e-35	1.45e-40	2.47e-42	5.72e-46	7.45e-53
2018-03-24 08:56:00	1.4e-08	3.07e-07	3.04e-06	2.2e-05	9.07e-05	0.000278	0.000901	0.001997	0.003065	0.003158	0.001053	9.5e-05	9.8e-05	7.02e-05	2.84e-05	6.26e-06	2.89e-06	2.25e-07	2.95e-10	2.17e-15	1.46e-23	2.02e-24	8.49e-26	2.32e-27	1.83e-29	1.29e-33	7.67e-39	1.55e-40	5.08e-44	1.29e-50
2018-03-24 09:16:00	1.86e-08	3.86e-07	3.65e-06	2.55e-05	0.000102	0.000305	0.000968	0.002112	0.003204	0.003277	0.001097	0.0001	0.000103	7.36e-05	2.98e-05	6.65e-06	3.09e-06	2.46e-07	3.46e-10	2.92e-15	2.47e-23	3.48e-24	1.52e-25	4.33e-27	3.62e-29	2.87e-33	1.97e-38	4.17e-40	1.51e-43	4.64e-50
2018-03-24 09:36:00	1.67e-08	3.52e-07	3.37e-06	2.37e-05	9.54e-05	0.000287	0.000915	0.002004	0.003043	0.003107	0.00103	9.23e-05	9.47e-05	6.75e-05	2.72e-05	5.98e-06	2.77e-06	2.16e-07	2.9e-10	2.26e-15	1.69e-23	2.35e-24	1.01e-25	2.79e-27	2.26e-29	1.68e-33	1.07e-38	2.2e-40	7.59e-44	2.12e-50
2018-03-24 09:56:00	1.1e-08	2.46e-07	2.47e-06	1.81e-05	7.49e-05	0.00023	0.000751	0.001673	0.002559	0.002605	0.000838	7.05e-05	7.23e-05	5.11e-05	2e-05	4.25e-06	1.93e-06	1.41e-07	1.6e-10	9.24e-16	4.31e-24	5.69e-25	2.24e-26	5.67e-28	4.04e-30	2.36e-34	1.11e-39	2.06e-41	5.82e-45	1.1e-51
2018-03-24 10:16:00	9.22e-09	2.13e-07	2.18e-06	1.63e-05	6.76e-05	0.000208	0.000688	0.001538	0.002351	0.002374	0.000744	5.94e-05	6.07e-05	4.24e-05	1.63e-05	3.35e-06	1.5e-06	1.05e-07	1.04e-10	4.79e-16	1.56e-24	1.98e-25	7.34e-27	1.73e-28	1.12e-30	5.45e-35	2.03e-40	3.51e-42	8.54e-46	1.21e-52
2018-03-24 10:36:00	8.57e-09	2.01e-07	2.08e-06	1.56e-05	6.5e-05	0.000201	0.000667	0.001495	0.002287	0.002305	0.000716	5.62e-05	5.73e-05	4e-05	1.53e-05	3.1e-06	1.38e-06	9.48e-08	8.99e-11	3.85e-16	1.11e-24	1.39e-25	5.06e-27	1.16e-28	7.3e-31	3.34e-35	1.15e-40	1.94e-42	4.5e-46	5.8e-53
2018-03-24 10:56:00	5.29e-09	1.33e-07	1.46e-06	1.15e-05	4.93e-05	0.000156	0.000532	0.001216	0.001877	0.00189	0.000571	4.21e-05	4.3e-05	2.97e-05	1.11e-05	2.17e-06	9.47e-07	6.1e-08	4.88e-11	1.55e-16	2.8e-25	3.32e-26	1.11e-27	2.33e-29	1.29e-31	4.65e-36	1.18e-41	1.8e-43	3.42e-47	3.01e-54
2018-03-24 11:16:00	4.65e-09	1.19e-07	1.32e-06	1.05e-05	4.55e-05	0.000145	0.000497	0.001141	0.001765	0.001775	0.000532	3.86e-05	3.94e-05	2.72e-05	1.01e-05	1.95e-06	8.48e-07	5.38e-08	4.12e-11	1.21e-16	1.94e-25	2.28e-26	7.49e-28	1.53e-29	8.23e-32	2.78e-36	6.55e-42	9.73e-44	1.76e-47	1.41e-54
2018-03-24 11:36:00	6.7e-09	1.62e-07	1.72e-06	1.32e-05	5.59e-05	0.000175	0.000586	0.001324	0.002031	0.002042	0.000624	4.74e-05	4.83e-05	3.35e-05	1.26e-05	2.51e-06	1.11e-06	7.35e-08	6.39e-11	2.35e-16	5.37e-25	6.53e-26	2.28e-27	4.99e-29	2.94e-31	1.19e-35	3.52e-41	5.63e-43	1.18e-46	1.26e-53
2018-03-24 11:56:00	5.78e-09	1.43e-07	1.54e-06	1.2e-05	5.1e-05	0.00016	0.000542	0.00123	0.001893	0.001902	0.000577	4.32e-05	4.4e-05	3.04e-05	1.14e-05	2.25e-06	9.85e-07	6.43e-08	5.37e-11	1.83e-16	3.72e-25	4.47e-26	1.52e-27	3.26e-29	1.86e-31	7.11e-36	1.95e-41	3.04e-43	6.06e-47	5.86e-54
2018-03-24 12:16:00	4.79e-09	1.21e-07	1.33e-06	1.05e-05	4.53e-05	0.000144	0.00049	0.00112	0.001729	0.00174	0.000525	3.88e-05	3.95e-05	2.72e-05	1.01e-05	1.98e-06	8.65e-07	5.56e-08	4.45e-11	1.41e-16	2.55e-25	3.02e-26	1.01e-27	2.12e-29	1.17e-31	4.21e-36	1.07e-41	1.63e-43	3.09e-47	2.71e-54
2018-03-24 12:36:00	5.21e-09	1.3e-07	1.4e-06	1.09e-05	4.67e-05	0.000147	0.000498	0.001129	0.001738	0.001748	0.000531	3.98e-05	4.05e-05	2.8e-05	1.05e-05	2.06e-06	9.03e-07	5.89e-08	4.93e-11	1.69e-16	3.42e-25	4.11e-26	1.4e-27	3.01e-29	1.72e-31	6.56e-36	1.8e-41	2.81e-43	5.6e-47	5.41e-54
2018-03-24 12:56:00	4.47e-09	1.14e-07	1.25e-06	9.89e-06	4.26e-05	0.000135	0.000461	0.001051	0.001623	0.001634	0.000494	3.67e-05	3.73e-05	2.57e-05	9.6e-06	1.88e-06	8.2e-07	5.28e-08	4.26e-11	1.36e-16	2.45e-25	2.92e-26	9.77e-28	2.05e-29	1.14e-31	4.1e-36	1.04e-41	1.59e-43	3.01e-47	2.65e-54
2018-03-24 13:16:00	3.44e-09	9.21e-08	1.06e-06	8.64e-06	3.82e-05	0.000124	0.00043	0.000993	0.001548	0.001567	0.000472	3.45e-05	3.53e-05	2.44e-05	9.06e-06	1.75e-06	7.62e-07	4.79e-08	3.61e-11	1e-16	1.44e-25	1.67e-26	5.4e-28	1.08e-29	5.69e-32	1.82e-36	3.99e-42	5.81e-44	9.96e-48	7.25e-55
2018-03-24 13:36:00	3.7e-09	9.75e-08	1.11e-06	8.93e-06	3.92e-05	0.000126	0.000435	0.001	0.001555	0.001573	0.000477	3.55e-05	3.63e-05	2.51e-05	9.36e-06	1.83e-06	7.97e-07	5.09e-08	4.01e-11	1.2e-16	1.94e-25	2.29e-26	7.54e-28	1.55e-29	8.42e-32	2.86e-36	6.78e-42	1.01e-43	1.82e-47	1.46e-54
2018-03-24 13:56:00	4.43e-09	1.12e-07	1.24e-06	9.73e-06	4.2e-05	0.000133	0.000452	0.001027	0.001586	0.001602	0.000491	3.76e-05	3.83e-05	2.65e-05	9.99e-06	1.99e-06	8.69e-07	5.71e-08	4.91e-11	1.7e-16	3.48e-25	4.21e-26	1.44e-27	3.11e-29	1.8e-31	6.93e-36	1.91e-41	3e-43	5.96e-47	5.79e-54
2018-03-24 14:16:00	5.87e-09	1.41e-07	1.48e-06	1.12e-05	4.73e-05	0.000147	0.000487	0.001088	0.001664	0.001678	0.000524	4.18e-05	4.24e-05	2.95e-05	1.13e-05	2.3e-06	1.02e-06	6.96e-08	6.8e-11	2.95e-16	8.57e-25	1.08e-25	3.93e-27	9.09e-29	5.78e-31	2.67e-35	9.25e-41	1.57e-42	3.6e-46	4.67e-53
2018-03-24 14:36:00	5.12e-09	1.22e-07	1.27e-06	9.5e-06	3.95e-05	0.000121	0.000396	0.000872	0.001312	0.001304	0.0004	3.15e-05	3.14e-05	2.15e-05	8.09e-06	1.62e-06	7.06e-07	4.78e-08	4.6e-11	1.97e-16	5.66e-25	7.05e-26	2.54e-27	5.82e-29	3.67e-31	1.67e-35	5.75e-41	9.65e-43	2.21e-46	2.83e-53
2018-03-24 14:56:00	3.9e-09	9.37e-08	9.8e-07	7.35e-06	3.04e-05	9.24e-05	0.000299	0.00065	0.000961	0.000936	0.000279	2.11e-05	2.06e-05	1.37e-05	4.99e-06	9.68e-07	4.08e-07	2.65e-08	2.39e-11	9.23e-17	2.29e-25	2.76e-26	9.54e-28	2.09e-29	1.24e-31	5.22e-36	1.62e-41	2.59e-43	5.52e-47	6.27e-54
2018-03-24 15:16:00	3.52e-09	8.46e-08	8.87e-07	6.67e-06	2.76e-05	8.42e-05	0.000273	0.000594	0.00088	0.000857	0.000255	1.94e-05	1.88e-05	1.25e-05	4.55e-06	8.82e-07	3.7e-07	2.4e-08	2.17e-11	8.39e-17	2.08e-25	2.52e-26	8.73e-28	1.92e-29	1.15e-31	4.83e-36	1.51e-41	2.41e-43	5.15e-47	5.86e-54
2018-03-24 15:36:00	2.43e-09	6.08e-08	6.58e-07	5.08e-06	2.14e-05	6.64e-05	0.000219	0.000482	0.000719	0.000702	0.000206	1.52e-05	1.47e-05	9.72e-06	3.51e-06	6.66e-07	2.76e-07	1.73e-08	1.44e-11	4.82e-17	9.42e-26	1.12e-26	3.75e-28	7.89e-30	4.48e-32	1.68e-36	4.52e-42	6.91e-44	1.34e-47	1.26e-54
2018-03-24 15:56:00	2.1e-09	5.27e-08	5.72e-07	4.43e-06	1.88e-05	5.84e-05	0.000193	0.000426	0.000637	0.000623	0.000182	1.35e-05	1.31e-05	8.59e-06	3.1e-06	5.88e-07	2.43e-07	1.51e-08	1.27e-11	4.25e-17	8.31e-26	9.93e-27	3.35e-28	7.1e-30	4.06e-32	1.53e-36	4.14e-42	6.37e-44	1.24e-47	1.17e-54
2018-03-24 16:16:00	2.52e-09	6.02e-08	6.28e-07	4.72e-06	1.96e-05	5.99e-05	0.000194	0.000423	0.000628	0.000616	0.000184	1.42e-05	1.37e-05	9.06e-06	3.32e-06	6.47e-07	2.69e-07	1.75e-08	1.68e-11	7e-17	1.95e-25	2.44e-26	8.8e-28	2.02e-29	1.28e-31	5.83e-36	1.99e-41	3.32e-43	7.47e-47	9.49e-54
2018-03-24 16:36:00	2.99e-09	6.76e-08	6.78e-07	4.93e-06	2e-05	6.03e-05	0.000192	0.000414	0.00061	0.0006	0.000182	1.48e-05	1.42e-05	9.41e-06	3.51e-06	7.01e-07	2.93e-07	1.99e-08	2.19e-11	1.14e-16	4.54e-25	5.96e-26	2.3e-27	5.7e-29	4.02e-31	2.22e-35	9.6e-41	1.74e-42	4.55e-46	7.76e-53
2018-03-24 16:56:00	3.39e-09	7.26e-08	6.99e-07	4.92e-06	1.96e-05	5.82e-05	0.000182	0.000387	0.000567	0.000559	0.000172	1.47e-05	1.41e-05	9.32e-06	3.53e-06	7.24e-07	3.04e-07	2.16e-08	2.72e-11	1.78e-16	1.01e-24	1.39e-25	5.74e-27	1.55e-28	1.22e-30	8.13e-35	4.46e-40	8.78e-42	2.68e-45	6.14e-52
2018-03-24 17:16:00	3.11e-09	6.43e-08	6.03e-07	4.16e-06	1.63e-05	4.8e-05	0.000148	0.000312	0.000454	0.000449	0.00014	1.23e-05	1.17e-05	7.71e-06	2.95e-06	6.14e-07	2.57e-07	1.87e-08	2.6e-11	1.97e-16	1.41e-24	2.03e-25	8.83e-27	2.53e-28	2.16e-30	1.65e-34	1.07e-39	2.23e-41	7.52e-45	2.11e-51
2018-03-24 17:36:00	3.24e-09	6.34e-08	5.69e-07	3.78e-06	1.45e-05	4.18e-05	0.000126	0.000263	0.000378	0.000373	0.000117	1.08e-05	1.02e-05	6.71e-06	2.6e-06	5.55e-07	2.33e-07	1.77e-08	2.81e-11	2.67e-16	2.73e-24	4.14e-25	1.93e-26	6.02e-28	5.75e-30	5.33e-34	4.39e-39	1e-40	3.94e-44	1.49e-50
2018-03-24 17:56:00	1.39e-08	2.05e-07	1.48e-06	8.23e-06	2.81e-05	7.35e-05	0.000199	0.000385	0.000528	0.000521	0.000179	2.06e-05	1.92e-05	1.29e-05	5.41e-06	1.32e-06	5.85e-07	5.58e-08	1.69e-10	4.9e-15	2.96e-22	5.52e-23	3.54e-24	1.59e-25	2.47e-27	5.73e-31	1.5e-35	5.03e-37	4.22e-40	6.8e-46
2018-03-24 18:16:00	1.16e-08	1.62e-07	1.12e-06	6.01e-06	2e-05	5.12e-05	0.000135	0.000257	0.000346	0.00034	0.000117	1.4e-05	1.28e-05	8.51e-06	3.6e-06	8.92e-07	3.94e-07	3.93e-08	1.35e-10	4.88e-15	4.18e-22	8.25e-23	5.72e-24	2.8e-25	4.87e-27	1.38e-30	4.61e-35	1.69e-36	1.66e-39	3.63e-45
2018-03-24 18:36:00	1.74e-08	2.1e-07	1.29e-06	6.31e-06	1.97e-05	4.79e-05	0.000119	0.000217	0.000284	0.000278	9.96e-05	1.34e-05	1.2e-05	8e-06	3.5e-06	9.26e-07	4.17e-07	4.7e-08	2.27e-10	1.47e-14	3.23e-21	7.16e-22	5.92e-23	3.53e-24	7.96e-26	3.71e-29	2.31e-33	1.04e-34	1.55e-37	7.36e-43
2018-03-24 18:56:00	4.35e-09	5.75e-08	3.8e-07	1.96e-06	6.39e-06	1.6e-05	4.1e-05	7.6e-05	0.0001	9.7e-05	3.29e-05	4.06e-06	3.58e-06	2.3e-06	9.61e-07	2.39e-07	1.02e-07	1.06e-08	4.11e-11	1.81e-15	2.19e-22	4.61e-23	3.52e-24	1.91e-25	3.75e-27	1.32e-30	5.69e-35	2.32e-36	2.73e-39	8.15e-45
2018-03-24 19:16:00	3.29e-09	3.99e-08	2.46e-07	1.21e-06	3.81e-06	9.25e-06	2.3e-05	4.17e-05	5.41e-05	5.25e-05	1.82e-05	2.37e-06	2.08e-06	1.33e-06	5.67e-07	1.45e-07	6.32e-08	6.99e-09	3.18e-11	1.88e-15	3.65e-22	8.1e-23	6.7e-24	3.97e-25	8.83e-27	3.97e-30	2.33e-34	1.06e-35	1.54e-38	6.72e-44
2018-03-24 19:36:00	6.19e-09	6.02e-08	3.12e-07	1.35e-06	3.87e-06	8.72e-06	2e-05	3.43e-05	4.32e-05	4.19e-05	1.57e-05	2.39e-06	2.09e-06	1.36e-06	6.19e-07	1.75e-07	8.06e-08	1.08e-08	7.71e-11	1.04e-14	7.5e-21	1.91e-21	1.96e-22	1.47e-23	4.54e-25	3.97e-28	5.38e-32	3.21e-33	8.15e-36	1.01e-40
2018-03-24 19:56:00	1.01e-08	7.73e-08	3.34e-07	1.26e-06	3.3e-06	6.89e-06	1.45e-05	2.36e-05	2.89e-05	2.8e-05	1.15e-05	2.05e-06	1.79e-06	1.19e-06	5.89e-07	1.85e-07	9.22e-08	1.51e-08	1.69e-10	5.34e-14	1.44e-19	4.18e-20	5.24e-21	4.89e-22	2.04e-23	3.46e-26	1.07e-29	8.33e-31	3.72e-33	1.25e-37
2018-03-24 20:16:00	1.16e-08	7.91e-08	3.18e-07	1.06e-06	2.63e-06	5.29e-06	1.05e-05	1.64e-05	1.96e-05	1.91e-05	8.11e-06	1.68e-06	1.49e-06	1.02e-06	5.2e-07	1.81e-07	9.13e-08	1.59e-08	2.52e-10	1.36e-13	9.55e-19	3.07e-19	4.5e-20	5.03e-21	2.73e-22	7.2e-25	4.22e-28	3.94e-29	2.63e-31	1.73e-35
2018-03-24 20:36:00	1.04e-08	6.57e-08	2.52e-07	7.75e-07	1.85e-06	3.62e-06	6.92e-06	1.05e-05	1.22e-05	1.18e-05	5.11e-06	1.15e-06	1.02e-06	7.13e-07	3.67e-07	1.35e-07	6.86e-08	1.24e-08	2.44e-10	1.81e-13	2.32e-18	7.86e-19	1.27e-19	1.58e-20	9.95e-22	3.45e-24	3e-27	3.13e-28	2.69e-30	2.64e-34
2018-03-24 20:56:00	1.05e-07	4.26e-07	1.14e-06	2.63e-06	5.12e-06	8.43e-06	1.34e-05	1.77e-05	1.88e-05	1.8e-05	9.1e-06	2.92e-06	2.54e-06	1.85e-06	1.08e-06	4.93e-07	2.78e-07	7.44e-08	4.15e-09	1.92e-11	4.64e-15	2.13e-15	5.54e-16	1.21e-16	1.6e-17	2.44e-19	1.41e-21	2.71e-22	8.04e-24	8.59e-27
2018-03-24 21:16:00	2.13e-07	7.03e-07	1.61e-06	3.29e-06	5.9e-06	9.19e-06	1.36e-05	1.72e-05	1.8e-05	1.76e-05	9.57e-06	3.67e-06	3.22e-06	2.4e-06	1.5e-06	7.74e-07	4.55e-07	1.44e-07	1.3e-08	1.4e-10	1.26e-13	6.8e-14	2.23e-14	6.48e-15	1.25e-15	3.82e-17	5.22e-19	1.35e-19	6.95e-21	2.14e-23
2018-03-24 21:36:00	1.02e-07	3.49e-07	8.2e-07	1.73e-06	3.14e-06	4.96e-06	7.43e-06	9.56e-06	1.01e-05	9.85e-06	5.3e-06	1.98e-06	1.73e-06	1.29e-06	8.03e-07	4.05e-07	2.37e-07	7.15e-08	6.05e-09	5.63e-11	4.03e-14	2.14e-14	6.8e-15	1.92e-15	3.51e-16	9.63e-18	1.14e-19	2.85e-20	1.33e-21	3.38e-24
2018-03-24 21:56:00	7.41e-08	2.5e-07	5.82e-07	1.21e-06	2.16e-06	3.38e-06	5.03e-06	6.41e-06	6.65e-06	6.47e-06	3.51e-06	1.32e-06	1.15e-06	8.57e-07	5.37e-07	2.71e-07	1.6e-07	4.84e-08	4.3e-09	4.29e-11	3.47e-14	1.88e-14	6.08e-15	1.78e-15	3.34e-16	9.73e-18	1.26e-19	3.25e-20	1.6e-21	4.44e-24
2018-03-24 22:16:00	8.67e-09	3.83e-08	1.1e-07	2.74e-07	5.42e-07	9.24e-07	1.53e-06	2.06e-06	2.21e-06	2.13e-06	1.03e-06	3.07e-07	2.64e-07	1.9e-07	1.08e-07	4.79e-08	2.58e-08	6.26e-09	2.91e-10	9.44e-13	1.29e-16	5.76e-17	1.38e-17	2.82e-18	3.3e-19	3.91e-21	1.63e-23	2.89e-24	6.83e-26	4.4e-29
2018-03-24 22:36:00	2.91e-10	2.08e-09	8.65e-09	2.91e-08	7.05e-08	1.43e-07	2.83e-07	4.35e-07	5e-07	4.84e-07	1.96e-07	3.98e-08	3.46e-08	2.34e-08	1.17e-08	4.07e-09	1.94e-09	3.09e-10	4.86e-12	2.31e-15	1.45e-20	4.65e-21	6.76e-22	7.69e-23	4.02e-24	9.97e-27	5.75e-30	5.42e-31	3.52e-33	1.85e-37
2018-03-24 22:56:00	8.31e-11	7.06e-10	3.32e-09	1.24e-08	3.24e-08	7.03e-08	1.47e-07	2.39e-07	2.82e-07	2.74e-07	1.04e-07	1.87e-08	1.64e-08	1.09e-08	5.19e-09	1.68e-09	7.71e-10	1.04e-10	1.14e-12	2.8e-16	6.09e-22	1.73e-22	2.12e-23	1.99e-24	7.87e-26	1.14e-28	3.31e-32	2.51e-33	1.04e-35	2.31e-40
2018-03-24 23:16:00	1.28e-10	1.01e-09	4.47e-09	1.61e-08	4e-08	8.34e-08	1.67e-07	2.66e-07	3.07e-07	2.94e-07	1.14e-07	2.15e-08	1.87e-08	1.25e-08	6.03e-09	2.03e-09	9.41e-10	1.35e-10	1.72e-12	5.62e-16	1.97e-21	5.83e-22	7.62e-23	7.75e-24	3.44e-25	6.31e-28	2.5e-31	2.1e-32	1.07e-34	3.39e-39
2018-03-24 23:36:00	3.84e-10	2.62e-09	1.04e-08	3.36e-08	7.89e-08	1.54e-07	2.95e-07	4.49e-07	5.03e-07	4.8e-07	1.95e-07	4.12e-08	3.55e-08	2.41e-08	1.2e-08	4.34e-09	2.06e-09	3.42e-10	6.03e-12	3.53e-15	3.19e-20	1.05e-20	1.57e-21	1.89e-22	1.08e-23	3.15e-26	2.3e-29	2.34e-30	1.77e-32	1.21e-36
2018-03-24 23:56:00	1.32e-09	7.62e-09	2.67e-08	7.71e-08	1.7e-07	3.14e-07	5.71e-07	8.27e-07	9.09e-07	8.72e-07	3.76e-07	9.11e-08	7.85e-08	5.45e-08	2.85e-08	1.11e-08	5.51e-09	1.07e-09	2.75e-11	3.15e-14	8.2e-19	3.07e-19	5.47e-20	8.03e-21	6.09e-22	3.07e-24	4.41e-27	5.61e-28	6.57e-30	1.09e-33
2018-03-25 00:16:00	3.01e-09	1.54e-08	4.99e-08	1.36e-07	2.88e-07	5.2e-07	9.15e-07	1.29e-06	1.42e-06	1.38e-06	6.29e-07	1.68e-07	1.46e-07	1.03e-07	5.76e-08	2.32e-08	1.23e-08	2.56e-09	8.67e-11	1.58e-13	8.33e-18	3.41e-18	6.96e-19	1.2e-19	1.1e-20	8.13e-23	1.82e-25	2.68e-26	4.22e-28	1.27e-31
2018-03-25 00:36:00	5.32e-09	2.65e-08	8.29e-08	2.21e-07	4.61e-07	8.22e-07	1.41e-06	1.97e-06	2.17e-06	2.09e-06	9.7e-07	2.65e-07	2.31e-07	1.63e-07	9.12e-08	3.77e-08	1.99e-08	4.34e-09	1.58e-10	3.32e-13	2.21e-17	9.09e-18	1.93e-18	3.45e-19	3.31e-20	2.73e-22	7.08e-25	1.08e-25	1.88e-27	6.86e-31
2018-03-25 00:56:00	5.49e-09	2.9e-08	9.45e-08	2.61e-07	5.59e-07	1.02e-06	1.79e-06	2.54e-06	2.81e-06	2.71e-06	1.24e-06	3.24e-07	2.83e-07	1.99e-07	1.08e-07	4.37e-08	2.28e-08	4.78e-09	1.53e-10	2.54e-13	1.18e-17	4.64e-18	9.25e-19	1.53e-19	1.33e-20	9.06e-23	1.87e-25	2.62e-26	3.9e-28	1.07e-31
2018-03-25 01:16:00	6.01e-09	3.34e-08	1.14e-07	3.25e-07	7.2e-07	1.34e-06	2.42e-06	3.51e-06	3.92e-06	3.81e-06	1.72e-06	4.33e-07	3.81e-07	2.68e-07	1.43e-07	5.62e-08	2.92e-08	5.86e-09	1.65e-10	2.19e-13	7.19e-18	2.72e-18	5.1e-19	7.81e-20	6.29e-21	3.56e-23	5.81e-26	7.52e-27	9.59e-29	2.01e-32
2018-03-25 01:36:00	6.34e-09	3.82e-08	1.41e-07	4.24e-07	9.94e-07	1.91e-06	3.59e-06	5.37e-06	6.21e-06	6.11e-06	2.69e-06	6.36e-07	5.66e-07	3.97e-07	2.09e-07	7.92e-08	4.07e-08	7.62e-09	1.73e-10	1.63e-13	2.96e-18	1.06e-18	1.82e-19	2.47e-20	1.73e-21	7.33e-24	8.11e-27	9.28e-28	9.14e-30	1.22e-33
2018-03-25 01:56:00	9.1e-09	5.74e-08	2.21e-07	6.83e-07	1.64e-06	3.22e-06	6.17e-06	9.39e-06	1.1e-05	1.08e-05	4.69e-06	1.06e-06	9.47e-07	6.65e-07	3.44e-07	1.27e-07	6.47e-08	1.17e-08	2.32e-10	1.75e-13	2.23e-18	7.64e-19	1.24e-19	1.56e-20	9.99e-22	3.5e-24	3.08e-27	3.26e-28	2.77e-30	2.76e-34
2018-03-25 02:16:00	1.17e-08	7.91e-08	3.19e-07	1.03e-06	2.55e-06	5.12e-06	1.01e-05	1.56e-05	1.83e-05	1.8e-05	7.61e-06	1.61e-06	1.45e-06	1.01e-06	5.09e-07	1.81e-07	9.04e-08	1.54e-08	2.56e-10	1.43e-13	1.14e-18	3.69e-19	5.51e-20	6.26e-21	3.54e-22	9.66e-25	6.26e-28	5.97e-29	4.18e-31	2.79e-35
2018-03-25 02:36:00	1.5e-08	1.13e-07	4.83e-07	1.75e-06	4.53e-06	9.46e-06	1.96e-05	3.13e-05	3.79e-05	3.71e-05	1.51e-05	2.76e-06	2.44e-06	1.62e-06	7.86e-07	2.54e-07	1.25e-07	2e-08	2.37e-10	7.87e-14	2.31e-19	7.05e-20	8.8e-21	8.66e-22	3.89e-23	6.88e-26	2.36e-29	1.88e-30	8.6e-33	3.3e-37
2018-03-25 02:56:00	8.12e-09	7.7e-08	3.91e-07	1.64e-06	4.67e-06	1.05e-05	2.37e-05	4.02e-05	5.04e-05	4.91e-05	1.83e-05	2.8e-06	2.46e-06	1.59e-06	7.21e-07	2.05e-07	9.48e-08	1.26e-08	9.04e-11	1.23e-14	8.69e-21	2.26e-21	2.28e-22	1.73e-23	5.43e-25	4.71e-28	6.46e-32	3.85e-33	9.66e-36	1.21e-40
2018-03-25 03:16:00	7.13e-09	7.81e-08	4.46e-07	2.04e-06	6.14e-06	1.44e-05	3.44e-05	6.06e-05	7.73e-05	7.49e-05	2.66e-05	3.67e-06	3.22e-06	2.07e-06	8.97e-07	2.38e-07	1.05e-07	1.24e-08	6.63e-11	5.31e-15	1.63e-21	3.83e-22	3.46e-23	2.27e-24	5.76e-26	3.29e-29	2.65e-33	1.33e-34	2.36e-37	1.52e-42
2018-03-25 03:36:00	9.35e-09	1.13e-07	7.01e-07	3.43e-06	1.07e-05	2.6e-05	6.45e-05	0.000117	0.000152	0.000147	5.1e-05	6.58e-06	5.82e-06	3.76e-06	1.6e-06	4.08e-07	1.78e-07	1.93e-08	8.43e-11	4.62e-15	7.92e-22	1.73e-22	1.41e-23	8.2e-25	1.76e-26	7.36e-30	4e-34	1.75e-35	2.4e-38	9.5e-44
2018-03-25 03:56:00	1.01e-08	1.35e-07	8.93e-07	4.62e-06	1.5e-05	3.74e-05	9.64e-05	0.000179	0.000237	0.00023	7.79e-05	9.35e-06	8.37e-06	5.44e-06	2.27e-06	5.59e-07	2.42e-07	2.44e-08	8.64e-11	3.28e-15	3.13e-22	6.37e-23	4.63e-24	2.36e-25	4.26e-27	1.3e-30	4.78e-35	1.82e-36	1.93e-39	4.68e-45
2018-03-25 04:16:00	8.1e-09	1.22e-07	8.86e-07	4.96e-06	1.69e-05	4.4e-05	0.000119	0.000229	0.000309	0.000299	9.8e-05	1.06e-05	9.65e-06	6.27e-06	2.54e-06	5.91e-07	2.52e-07	2.28e-08	6.03e-11	1.37e-15	5.75e-23	1.06e-23	6.57e-25	2.81e-26	4.04e-28	7.98e-32	1.7e-36	5.37e-38	3.97e-41	4.87e-47
2018-03-25 04:36:00	6.66e-09	1.11e-07	8.83e-07	5.29e-06	1.89e-05	5.11e-05	0.000145	0.000287	0.000398	0.000388	0.000125	1.24e-05	1.15e-05	7.57e-06	3.01e-06	6.73e-07	2.86e-07	2.38e-08	4.89e-11	7.2e-16	1.5e-23	2.5e-24	1.35e-25	4.92e-27	5.76e-29	7.79e-33	1.03e-37	2.77e-39	1.5e-42	1.02e-48
2018-03-25 04:56:00	6.02e-09	1.08e-07	9.06e-07	5.69e-06	2.09e-05	5.8e-05	0.000169	0.000343	0.000483	0.000472	0.000149	1.41e-05	1.32e-05	8.71e-06	3.41e-06	7.41e-07	3.15e-07	2.47e-08	4.27e-11	4.7e-16	6.13e-24	9.61e-25	4.71e-26	1.55e-27	1.58e-29	1.67e-33	1.61e-38	3.9e-40	1.71e-43	7.86e-50
2018-03-25 05:16:00	6.4e-09	1.19e-07	1.02e-06	6.56e-06	2.45e-05	6.86e-05	0.000203	0.000415	0.00059	0.000576	0.000181	1.66e-05	1.57e-05	1.05e-05	4.07e-06	8.75e-07	3.73e-07	2.87e-08	4.52e-11	4.29e-16	4.45e-24	6.72e-25	3.13e-26	9.71e-28	9.19e-30	8.49e-34	7.03e-39	1.6e-40	6.34e-44	2.39e-50
2018-03-25 05:36:00	7.87e-09	1.49e-07	1.3e-06	8.42e-06	3.16e-05	8.92e-05	0.000266	0.000546	0.000781	0.000764	0.000241	2.17e-05	2.08e-05	1.39e-05	5.41e-06	1.16e-06	5e-07	3.81e-08	5.69e-11	5.02e-16	4.63e-24	6.79e-25	3.06e-26	9.14e-28	8.2e-30	7.02e-34	5.32e-39	1.17e-40	4.39e-44	1.48e-50
2018-03-25 05:56:00	9.15e-09	1.76e-07	1.56e-06	1.03e-05	3.9e-05	0.000111	0.000335	0.000695	0.001006	0.000991	0.000314	2.82e-05	2.74e-05	1.86e-05	7.28e-06	1.57e-06	6.84e-07	5.2e-08	7.47e-11	6.19e-16	5.14e-24	7.42e-25	3.27e-26	9.51e-28	8.24e-30	6.64e-34	4.66e-39	9.98e-41	3.56e-44	1.09e-50
2018-03-25 06:16:00	1.15e-08	2.22e-07	1.98e-06	1.31e-05	4.99e-05	0.000143	0.000438	0.000919	0.001352	0.001352	0.000438	3.99e-05	3.96e-05	2.75e-05	1.1e-05	2.41e-06	1.08e-06	8.31e-08	1.22e-10	1.03e-15	8.7e-24	1.26e-24	5.59e-26	1.64e-27	1.43e-29	1.17e-33	8.27e-39	1.79e-40	6.4e-44	1.98e-50
2018-03-25 06:36:00	1.11e-08	2.24e-07	2.06e-06	1.4e-05	5.48e-05	0.000161	0.000502	0.001072	0.001603	0.001617	0.000524	4.67e-05	4.7e-05	3.3e-05	1.31e-05	2.87e-06	1.29e-06	9.73e-08	1.31e-10	9.61e-16	6.48e-24	9.17e-25	3.89e-26	1.09e-27	8.91e-30	6.41e-34	3.9e-39	8.01e-41	2.6e-44	6.64e-51
2018-03-25 06:56:00	1.05e-08	2.21e-07	2.09e-06	1.47e-05	5.83e-05	0.000174	0.000553	0.001199	0.00181	0.001833	0.00059	5.12e-05	5.19e-05	3.65e-05	1.44e-05	3.1e-06	1.39e-06	1.03e-07	1.27e-10	8.04e-16	4.28e-24	5.88e-25	2.4e-26	6.36e-28	4.87e-30	3.09e-34	1.61e-39	3.14e-41	9.23e-45	1.95e-51
2018-03-25 07:16:00	9.83e-09	2.14e-07	2.09e-06	1.5e-05	6.08e-05	0.000183	0.000591	0.001295	0.001965	0.001987	0.000632	5.32e-05	5.4e-05	3.78e-05	1.48e-05	3.12e-06	1.4e-06	1e-07	1.13e-10	6.15e-16	2.58e-24	3.43e-25	1.34e-26	3.37e-28	2.4e-30	1.34e-34	5.96e-40	1.1e-41	2.94e-45	5.09e-52
2018-03-25 07:36:00	9.74e-09	2.16e-07	2.14e-06	1.55e-05	6.29e-05	0.000191	0.000618	0.00136	0.002064	0.002083	0.000658	5.45e-05	5.54e-05	3.88e-05	1.51e-05	3.15e-06	1.41e-06	9.98e-08	1.07e-10	5.41e-16	2.01e-24	2.63e-25	1e-26	2.46e-28	1.68e-30	8.82e-35	3.61e-40	6.47e-42	1.65e-45	2.58e-52
2018-03-25 07:56:00	1.17e-08	2.54e-07	2.47e-06	1.77e-05	7.11e-05	0.000214	0.000686	0.001501	0.002265	0.00228	0.000725	6.07e-05	6.18e-05	4.33e-05	1.69e-05	3.57e-06	1.61e-06	1.16e-07	1.29e-10	7e-16	2.93e-24	3.85e-25	1.5e-26	3.73e-28	2.62e-30	1.45e-34	6.37e-40	1.17e-41	3.13e-45	5.39e-52
2018-03-25 08:16:00	1.14e-08	2.49e-07	2.43e-06	1.73e-05	6.95e-05	0.000208	0.000666	0.001453	0.002181	0.002185	0.000693	5.78e-05	5.85e-05	4.09e-05	1.59e-05	3.35e-06	1.5e-06	1.09e-07	1.2e-10	6.49e-16	2.7e-24	3.54e-25	1.37e-26	3.4e-28	2.36e-30	1.3e-34	5.68e-40	1.04e-41	2.78e-45	4.77e-52
2018-03-25 08:36:00	8.66e-09	1.99e-07	2.03e-06	1.5e-05	6.19e-05	0.000189	0.000619	0.001372	0.002079	0.002085	0.000649	5.18e-05	5.26e-05	3.67e-05	1.41e-05	2.88e-06	1.28e-06	8.85e-08	8.59e-11	3.72e-16	1.09e-24	1.37e-25	4.98e-27	1.15e-28	7.26e-31	3.34e-35	1.16e-40	1.96e-42	4.53e-46	5.83e-53
2018-03-25 08:56:00	9.56e-09	2.17e-07	2.19e-06	1.61e-05	6.62e-05	0.000202	0.000661	0.001467	0.002227	0.002239	0.000702	5.66e-05	5.77e-05	4.04e-05	1.56e-05	3.22e-06	1.44e-06	1.01e-07	1.02e-10	4.74e-16	1.56e-24	1.98e-25	7.38e-27	1.74e-28	1.13e-30	5.53e-35	2.07e-40	3.58e-42	8.74e-46	1.24e-52
2018-03-25 09:16:00	8.11e-09	1.81e-07	1.81e-06	1.33e-05	5.47e-05	0.000168	0.000553	0.001237	0.001893	0.001913	0.0006	4.84e-05	4.95e-05	3.48e-05	1.35e-05	2.81e-06	1.27e-06	9.05e-08	9.62e-11	5.11e-16	2.12e-24	2.77e-25	1.07e-26	2.65e-28	1.83e-30	1.01e-34	4.39e-40	7.98e-42	2.15e-45	3.68e-52
2018-03-25 09:36:00	8.77e-09	1.94e-07	1.93e-06	1.41e-05	5.83e-05	0.000179	0.000592	0.001327	0.002036	0.002064	0.00065	5.28e-05	5.43e-05	3.83e-05	1.49e-05	3.13e-06	1.42e-06	1.03e-07	1.13e-10	6.4e-16	2.99e-24	3.95e-25	1.56e-26	3.94e-28	2.8e-30	1.64e-34	7.7e-40	1.44e-41	4.07e-45	7.67e-52
2018-03-25 09:56:00	9.27e-09	2.05e-07	2.04e-06	1.5e-05	6.21e-05	0.000191	0.000632	0.001421	0.002183	0.002214	0.000698	5.66e-05	5.82e-05	4.11e-05	1.6e-05	3.35e-06	1.52e-06	1.1e-07	1.2e-10	6.82e-16	3.18e-24	4.21e-25	1.66e-26	4.19e-28	2.98e-30	1.74e-34	8.17e-40	1.52e-41	4.32e-45	8.14e-52
2018-03-25 10:16:00	8.28e-09	1.86e-07	1.88e-06	1.4e-05	5.82e-05	0.00018	0.000601	0.001358	0.00209	0.002116	0.000659	5.22e-05	5.37e-05	3.78e-05	1.46e-05	3.02e-06	1.36e-06	9.67e-08	1e-10	5.24e-16	2.17e-24	2.82e-25	1.09e-26	2.69e-28	1.85e-30	1.01e-34	4.41e-40	8.01e-42	2.16e-45	3.69e-52
2018-03-25 10:36:00	9.34e-09	2.06e-07	2.05e-06	1.5e-05	6.21e-05	0.000191	0.000631	0.001417	0.002174	0.002198	0.000688	5.52e-05	5.67e-05	3.99e-05	1.55e-05	3.23e-06	1.46e-06	1.05e-07	1.13e-10	6.36e-16	2.95e-24	3.89e-25	1.53e-26	3.86e-28	2.73e-30	1.59e-34	7.46e-40	1.39e-41	3.93e-45	7.39e-52
2018-03-25 10:56:00	1.07e-08	2.31e-07	2.27e-06	1.64e-05	6.71e-05	0.000205	0.000671	0.001496	0.002286	0.002309	0.000728	5.92e-05	6.08e-05	4.29e-05	1.67e-05	3.52e-06	1.6e-06	1.17e-07	1.31e-10	7.93e-16	4.14e-24	5.51e-25	2.21e-26	5.7e-28	4.16e-30	2.57e-34	1.3e-39	2.47e-41	7.36e-45	1.52e-51
2018-03-25 11:16:00	8.9e-09	1.99e-07	2e-06	1.47e-05	6.09e-05	0.000187	0.000621	0.001394	0.002136	0.002155	0.000671	5.32e-05	5.45e-05	3.83e-05	1.48e-05	3.05e-06	1.38e-06	9.79e-08	1.02e-10	5.3e-16	2.19e-24	2.84e-25	1.09e-26	2.69e-28	1.85e-30	1.01e-34	4.38e-40	7.95e-42	2.14e-45	3.66e-52
2018-03-25 11:36:00	1.16e-08	2.5e-07	2.44e-06	1.76e-05	7.15e-05	0.000217	0.00071	0.001577	0.002403	0.002424	0.000765	6.25e-05	6.4e-05	4.51e-05	1.76e-05	3.71e-06	1.69e-06	1.24e-07	1.39e-10	8.44e-16	4.41e-24	5.87e-25	2.35e-26	6.06e-28	4.42e-30	2.73e-34	1.38e-39	2.63e-41	7.82e-45	1.62e-51
2018-03-25 11:56:00	1.29e-08	2.73e-07	2.63e-06	1.87e-05	7.56e-05	0.000228	0.000739	0.001633	0.00248	0.002499	0.000793	6.57e-05	6.72e-05	4.74e-05	1.86e-05	3.95e-06	1.8e-06	1.34e-07	1.57e-10	1.02e-15	6.02e-24	8.11e-25	3.32e-26	8.74e-28	6.58e-30	4.31e-34	2.35e-39	4.59e-41	1.44e-44	3.27e-51
2018-03-25 12:16:00	1.07e-08	2.28e-07	2.22e-06	1.59e-05	6.45e-05	0.000195	0.000636	0.001409	0.00214	0.002152	0.000676	5.49e-05	5.6e-05	3.94e-05	1.53e-05	3.21e-06	1.46e-06	1.06e-07	1.2e-10	7.21e-16	3.76e-24	5e-25	2.01e-26	5.16e-28	3.77e-30	2.33e-34	1.18e-39	2.24e-41	6.67e-45	1.38e-51
2018-03-25 12:36:00	9.24e-09	2.01e-07	1.98e-06	1.44e-05	5.86e-05	0.000178	0.000584	0.0013	0.001978	0.001988	0.000619	4.95e-05	5.05e-05	3.54e-05	1.37e-05	2.84e-06	1.28e-06	9.17e-08	9.9e-11	5.55e-16	2.57e-24	3.38e-25	1.33e-26	3.35e-28	2.37e-30	1.38e-34	6.46e-40	1.2e-41	3.4e-45	6.4e-52
2018-03-25 12:56:00	6.38e-09	1.48e-07	1.53e-06	1.16e-05	4.84e-05	0.00015	0.000503	0.001134	0.001738	0.001744	0.000531	4.05e-05	4.12e-05	2.86e-05	1.08e-05	2.18e-06	9.67e-07	6.54e-08	6.06e-11	2.55e-16	7.39e-25	9.26e-26	3.36e-27	7.73e-29	4.85e-31	2.22e-35	7.67e-41	1.29e-42	3e-46	3.84e-53
2018-03-25 13:16:00	6.16e-09	1.5e-07	1.59e-06	1.22e-05	5.17e-05	0.000162	0.000545	0.001232	0.001888	0.001891	0.000571	4.27e-05	4.35e-05	3.01e-05	1.13e-05	2.23e-06	9.78e-07	6.41e-08	5.38e-11	1.84e-16	3.76e-25	4.54e-26	1.56e-27	3.34e-29	1.91e-31	7.31e-36	2.01e-41	3.15e-43	6.3e-47	6.06e-54
2018-03-25 13:36:00	4.62e-09	1.17e-07	1.29e-06	1.02e-05	4.35e-05	0.000137	0.000468	0.001063	0.001631	0.001627	0.000483	3.48e-05	3.53e-05	2.42e-05	8.93e-06	1.72e-06	7.43e-07	4.66e-08	3.47e-11	9.57e-17	1.37e-25	1.59e-26	5.14e-28	1.03e-29	5.37e-32	1.72e-36	3.76e-42	5.46e-44	9.42e-48	6.79e-55
2018-03-25 13:56:00	5.88e-09	1.43e-07	1.51e-06	1.16e-05	4.84e-05	0.00015	0.000499	0.001115	0.001692	0.001682	0.000506	3.77e-05	3.81e-05	2.61e-05	9.73e-06	1.91e-06	8.3e-07	5.37e-08	4.38e-11	1.4e-16	2.54e-25	3.03e-26	1.02e-27	2.13e-29	1.18e-31	4.27e-36	1.09e-41	1.66e-43	3.16e-47	2.76e-54
2018-03-25 14:16:00	1.01e-08	2.22e-07	2.19e-06	1.57e-05	6.3e-05	0.000188	0.000603	0.001312	0.001958	0.001941	0.000601	4.82e-05	4.84e-05	3.34e-05	1.28e-05	2.61e-06	1.16e-06	8.06e-08	8.11e-11	3.76e-16	1.23e-24	1.56e-25	5.78e-27	1.36e-28	8.84e-31	4.3e-35	1.61e-40	2.78e-42	6.75e-46	9.51e-53
2018-03-25 14:36:00	2.84e-08	5.32e-07	4.61e-06	2.97e-05	0.000111	0.000314	0.000942	0.001957	0.002843	0.002809	0.00092	8.41e-05	8.39e-05	5.87e-05	2.35e-05	5.2e-06	2.38e-06	1.91e-07	2.79e-10	2.52e-15	2.38e-23	3.37e-24	1.49e-25	4.32e-27	3.7e-29	3.09e-33	2.28e-38	4.92e-40	1.87e-43	6.23e-50
2018-03-25 14:56:00	2.36e-08	4.5e-07	3.96e-06	2.59e-05	9.76e-05	0.000277	0.000836	0.001743	0.002531	0.002495	0.000808	7.25e-05	7.2e-05	5e-05	1.98e-05	4.33e-06	1.96e-06	1.54e-07	2.15e-10	1.79e-15	1.5e-23	2.1e-24	9.13e-26	2.58e-27	2.14e-29	1.68e-33	1.15e-38	2.42e-40	8.75e-44	2.65e-50
2018-03-25 15:16:00	1.16e-08	2.44e-07	2.31e-06	1.61e-05	6.34e-05	0.000186	0.000585	0.001255	0.001853	0.001834	0.000575	4.8e-05	4.77e-05	3.28e-05	1.26e-05	2.64e-06	1.17e-06	8.47e-08	9.67e-11	5.56e-16	2.57e-24	3.41e-25	1.35e-26	3.42e-28	2.45e-30	1.43e-34	6.73e-40	1.25e-41	3.56e-45	6.68e-52
2018-03-25 15:36:00	8.9e-09	1.91e-07	1.85e-06	1.31e-05	5.2e-05	0.000155	0.000491	0.00106	0.001574	0.001562	0.000486	4.01e-05	3.99e-05	2.74e-05	1.05e-05	2.17e-06	9.55e-07	6.81e-08	7.5e-11	4.01e-16	1.65e-24	2.17e-25	8.49e-27	2.12e-28	1.48e-30	8.21e-35	3.6e-40	6.58e-42	1.78e-45	3.05e-52
2018-03-25 15:56:00	7.34e-09	1.58e-07	1.53e-06	1.08e-05	4.33e-05	0.000129	0.000409	0.000885	0.001315	0.001306	0.000406	3.35e-05	3.33e-05	2.28e-05	8.74e-06	1.81e-06	7.89e-07	5.62e-08	6.21e-11	3.32e-16	1.37e-24	1.81e-25	7.12e-27	1.79e-28	1.26e-30	7.02e-35	3.09e-40	5.69e-42	1.54e-45	2.65e-52
2018-03-25 16:16:00	7.93e-09	1.61e-07	1.48e-06	1.01e-05	3.91e-05	0.000114	0.000351	0.000745	0.001088	0.001074	0.000337	2.9e-05	2.84e-05	1.94e-05	7.5e-06	1.58e-06	6.93e-07	5.14e-08	6.44e-11	4.28e-16	2.5e-24	3.46e-25	1.45e-26	3.91e-28	3.03e-30	2.03e-34	1.13e-39	2.23e-41	7.04e-45	1.62e-51
2018-03-25 16:36:00	1.66e-08	2.9e-07	2.39e-06	1.47e-05	5.37e-05	0.000148	0.00043	0.000874	0.001244	0.001223	0.000402	3.88e-05	3.77e-05	2.59e-05	1.04e-05	2.35e-06	1.05e-06	8.81e-08	1.55e-10	1.85e-15	2.78e-23	4.28e-24	2.11e-25	6.89e-27	6.89e-29	7.51e-33	7.69e-38	1.87e-39	8.76e-43	4.36e-49
2018-03-25 16:56:00	1.66e-08	2.8e-07	2.24e-06	1.35e-05	4.84e-05	0.000131	0.000376	0.000755	0.001064	0.001044	0.000344	3.41e-05	3.29e-05	2.24e-05	9.07e-06	2.07e-06	9.25e-07	7.9e-08	1.52e-10	2.1e-15	3.98e-23	6.35e-24	3.29e-25	1.14e-26	1.23e-28	1.52e-32	1.83e-37	4.7e-39	2.44e-42	1.48e-48
2018-03-25 17:16:00	7.71e-09	1.41e-07	1.19e-06	7.58e-06	2.81e-05	7.86e-05	0.000232	0.000476	0.000678	0.000667	0.000213	1.99e-05	1.91e-05	1.28e-05	5.07e-06	1.11e-06	4.83e-07	3.85e-08	6.34e-11	6.53e-16	7.7e-24	1.19e-24	5.77e-26	1.85e-27	1.81e-29	1.79e-33	1.61e-38	3.81e-40	1.62e-43	6.81e-50
2018-03-25 17:36:00	3.89e-09	7.49e-08	6.62e-07	4.34e-06	1.64e-05	4.66e-05	0.00014	0.000289	0.000412	0.000403	0.000125	1.11e-05	1.05e-05	6.92e-06	2.66e-06	5.62e-07	2.37e-07	1.79e-08	2.61e-11	2.14e-16	1.76e-24	2.64e-25	1.21e-26	3.67e-28	3.3e-30	2.75e-34	1.99e-39	4.39e-41	1.61e-44	5.08e-51
2018-03-25 17:56:00	2.31e-09	4.51e-08	4.03e-07	2.66e-06	1.01e-05	2.86e-05	8.58e-05	0.000177	0.000249	0.000241	7.22e-05	6.26e-06	5.79e-06	3.72e-06	1.4e-06	2.87e-07	1.17e-07	8.53e-09	1.2e-11	9.02e-17	6.53e-25	9.79e-26	4.43e-27	1.32e-28	1.17e-30	9.3e-35	6.29e-40	1.36e-41	4.74e-45	1.36e-51
2018-03-25 18:16:00	2.02e-09	3.77e-08	3.25e-07	2.09e-06	7.78e-06	2.17e-05	6.38e-05	0.00013	0.00018	0.000173	5.2e-05	4.69e-06	4.25e-06	2.68e-06	1.01e-06	2.1e-07	8.53e-08	6.43e-09	1.02e-11	9.53e-17	9.73e-25	1.53e-25	7.45e-27	2.41e-28	2.39e-30	2.3e-34	1.97e-39	4.65e-41	1.89e-44	7.28e-51
2018-03-25 18:36:00	1.05e-09	2e-08	1.75e-07	1.14e-06	4.31e-06	1.21e-05	3.58e-05	7.31e-05	0.000101	9.71e-05	2.86e-05	2.52e-06	2.25e-06	1.4e-06	5.19e-07	1.06e-07	4.18e-08	3.07e-09	4.69e-12	4.04e-17	3.64e-25	5.75e-26	2.77e-27	8.93e-29	8.78e-31	8.08e-35	6.54e-40	1.53e-41	5.96e-45	2.12e-51
2018-03-25 18:56:00	3.59e-10	7.26e-09	6.65e-08	4.5e-07	1.74e-06	4.99e-06	1.5e-05	3.1e-05	4.3e-05	4.12e-05	1.16e-05	9.8e-07	8.59e-07	5.17e-07	1.87e-07	3.64e-08	1.39e-08	9.64e-10	1.31e-12	8.95e-18	5.65e-26	8.8e-27	4.06e-28	1.26e-29	1.17e-31	9.27e-36	6.14e-41	1.37e-42	4.64e-46	1.26e-52
2018-03-25 19:16:00	1.89e-10	3.73e-09	3.33e-08	2.23e-07	8.53e-07	2.43e-06	7.26e-06	1.49e-05	2.05e-05	1.96e-05	5.53e-06	4.7e-07	4.07e-07	2.44e-07	8.77e-08	1.72e-08	6.53e-09	4.62e-10	6.46e-13	4.75e-18	3.35e-26	5.31e-27	2.51e-28	7.93e-30	7.61e-32	6.44e-36	4.61e-41	1.06e-42	3.8e-46	1.14e-52
2018-03-25 19:36:00	4e-10	6.29e-09	4.68e-08	2.7e-07	9.46e-07	2.5e-06	6.84e-06	1.32e-05	1.76e-05	1.69e-05	5.16e-06	5.23e-07	4.52e-07	2.76e-07	1.06e-07	2.33e-08	9.37e-09	8.1e-10	1.86e-12	3.4e-17	9.9e-25	1.82e-25	1.09e-26	4.47e-28	6.25e-30	1.09e-33	1.94e-38	6.01e-40	3.94e-43	3.74e-49
2018-03-25 19:56:00	8.78e-09	7.52e-08	3.44e-07	1.33e-06	3.7e-06	7.93e-06	1.73e-05	2.87e-05	3.51e-05	3.41e-05	1.32e-05	2.15e-06	1.89e-06	1.24e-06	5.71e-07	1.74e-07	8.32e-08	1.24e-08	1.07e-10	2.25e-14	2.92e-20	7.93e-21	8.79e-22	7.27e-23	2.75e-24	3.25e-27	6.48e-31	4.45e-32	1.43e-34	2.86e-39
2018-03-25 20:16:00	4.92e-08	2.87e-07	9.64e-07	2.92e-06	7e-06	1.32e-05	2.51e-05	3.82e-05	4.56e-05	4.47e-05	2.02e-05	4.33e-06	3.91e-06	2.69e-06	1.41e-06	5.39e-07	2.81e-07	6.13e-08	1.17e-09	1.02e-12	1.28e-17	4.57e-18	7.02e-19	8.74e-20	5.53e-21	2.01e-23	1.67e-26	1.78e-27	1.51e-29	1.8e-33
2018-03-25 20:36:00	5.4e-08	2.7e-07	8e-07	2.18e-06	4.93e-06	8.85e-06	1.58e-05	2.32e-05	2.74e-05	2.7e-05	1.3e-05	3.14e-06	2.86e-06	2.01e-06	1.12e-06	4.67e-07	2.52e-07	6.36e-08	1.69e-09	2.68e-12	8.74e-17	3.47e-17	6.17e-18	9.14e-19	7.22e-20	4.2e-22	6.41e-25	8.21e-26	1.05e-27	2.61e-31
2018-03-25 20:56:00	7.29e-09	3.74e-08	1.22e-07	3.29e-07	7.28e-07	1.32e-06	2.35e-06	3.38e-06	3.84e-06	3.76e-06	1.76e-06	4.69e-07	4.17e-07	2.98e-07	1.64e-07	6.74e-08	3.61e-08	7.74e-09	2.45e-10	4.18e-13	1.96e-17	7.68e-18	1.57e-18	2.54e-19	2.29e-20	1.55e-22	3.16e-25	4.38e-26	6.44e-28	1.87e-31
2018-03-25 21:16:00	2.43e-09	1.34e-08	4.65e-08	1.32e-07	2.97e-07	5.53e-07	9.99e-07	1.46e-06	1.66e-06	1.62e-06	7.26e-07	1.82e-07	1.6e-07	1.13e-07	6.04e-08	2.37e-08	1.24e-08	2.46e-09	6.63e-11	8.34e-14	2.42e-18	9.06e-19	1.7e-19	2.52e-20	2e-21	1.07e-23	1.6e-26	2.01e-27	2.43e-29	4.72e-33
2018-03-25 21:36:00	8.17e-10	5e-09	1.84e-08	5.56e-08	1.28e-07	2.45e-07	4.56e-07	6.76e-07	7.68e-07	7.42e-07	3.18e-07	7.29e-08	6.39e-08	4.42e-08	2.28e-08	8.47e-09	4.28e-09	7.82e-10	1.7e-11	1.45e-14	2.32e-19	8.13e-20	1.36e-20	1.8e-21	1.21e-22	4.75e-25	4.87e-28	5.43e-29	5.1e-31	6.03e-35
2018-03-25 21:56:00	2.02e-09	1.04e-08	3.29e-08	8.91e-08	1.87e-07	3.34e-07	5.75e-07	8.04e-07	8.77e-07	8.4e-07	3.82e-07	1e-07	8.68e-08	6.09e-08	3.32e-08	1.34e-08	7.01e-09	1.49e-09	4.86e-11	8.54e-14	4.52e-18	1.76e-18	3.53e-19	5.95e-20	5.28e-21	3.76e-23	8.23e-26	1.19e-26	1.84e-28	5.56e-32
2018-03-25 22:16:00	3.33e-09	1.62e-08	4.91e-08	1.28e-07	2.63e-07	4.61e-07	7.74e-07	1.07e-06	1.17e-06	1.12e-06	5.17e-07	1.42e-07	1.23e-07	8.68e-08	4.82e-08	2.01e-08	1.07e-08	2.38e-09	8.84e-11	1.96e-13	1.48e-17	6.07e-18	1.3e-18	2.38e-19	2.35e-20	2.02e-22	5.63e-25	8.85e-26	1.61e-27	6.42e-31
2018-03-25 22:36:00	2.24e-09	1.12e-08	3.52e-08	9.36e-08	1.95e-07	3.43e-07	5.86e-07	8.18e-07	8.89e-07	8.48e-07	3.86e-07	1.03e-07	8.87e-08	6.19e-08	3.43e-08	1.41e-08	7.36e-09	1.57e-09	5.4e-11	1.03e-13	6.14e-18	2.47e-18	5.09e-19	8.83e-20	8.24e-21	6.31e-23	1.51e-25	2.29e-26	3.76e-28	1.22e-31
2018-03-25 22:56:00	1.52e-09	7.72e-09	2.47e-08	6.63e-08	1.38e-07	2.45e-07	4.24e-07	5.92e-07	6.45e-07	6.16e-07	2.77e-07	7.3e-08	6.3e-08	4.37e-08	2.44e-08	9.89e-09	5.11e-09	1.06e-09	3.55e-11	6.38e-14	3.34e-18	1.35e-18	2.72e-19	4.59e-20	4.18e-21	3.06e-23	6.82e-26	1.01e-26	1.58e-28	4.64e-32
2018-03-25 23:16:00	8.65e-10	4.54e-09	1.49e-08	4.15e-08	8.89e-08	1.63e-07	2.91e-07	4.12e-07	4.61e-07	4.48e-07	2.02e-07	5.26e-08	4.58e-08	3.24e-08	1.79e-08	7.06e-09	3.73e-09	7.53e-10	2.36e-11	3.75e-14	1.56e-18	6.26e-19	1.23e-19	2.04e-20	1.77e-21	1.17e-23	2.24e-26	3.13e-27	4.48e-29	1.13e-32
2018-03-25 23:36:00	5.15e-10	2.91e-09	1.01e-08	2.95e-08	6.53e-08	1.23e-07	2.25e-07	3.25e-07	3.69e-07	3.59e-07	1.58e-07	3.88e-08	3.39e-08	2.37e-08	1.28e-08	4.88e-09	2.52e-09	4.81e-10	1.27e-11	1.5e-14	3.9e-19	1.48e-19	2.71e-20	4.11e-21	3.14e-22	1.63e-24	2.32e-27	2.93e-28	3.42e-30	5.9e-34
2018-03-25 23:56:00	2.89e-10	1.8e-09	6.74e-09	2.09e-08	4.84e-08	9.37e-08	1.78e-07	2.65e-07	3.04e-07	2.96e-07	1.27e-07	2.88e-08	2.52e-08	1.73e-08	9.11e-09	3.32e-09	1.67e-09	2.95e-10	6.32e-12	5.08e-15	7.38e-20	2.6e-20	4.32e-21	5.84e-22	3.84e-23	1.47e-25	1.43e-28	1.59e-29	1.44e-31	1.54e-35
2018-03-26 00:16:00	1.51e-10	1.06e-09	4.35e-09	1.46e-08	3.55e-08	7.18e-08	1.43e-07	2.22e-07	2.58e-07	2.53e-07	1.06e-07	2.26e-08	1.98e-08	1.37e-08	6.95e-09	2.42e-09	1.21e-09	1.96e-10	3.43e-12	1.9e-15	1.52e-20	5.1e-21	7.66e-22	9.19e-23	5.25e-24	1.48e-26	9.83e-30	9.68e-31	6.81e-33	4.57e-37
2018-03-26 00:36:00	1.31e-10	9.94e-10	4.32e-09	1.49e-08	3.77e-08	7.75e-08	1.57e-07	2.47e-07	2.88e-07	2.79e-07	1.12e-07	2.22e-08	1.94e-08	1.32e-08	6.43e-09	2.15e-09	1.04e-09	1.62e-10	2.33e-12	9.37e-16	4.65e-21	1.44e-21	1.97e-22	2.11e-23	1.03e-24	2.22e-27	1.07e-30	9.45e-32	5.38e-34	2.45e-38
2018-03-26 00:56:00	1.54e-10	1.21e-09	5.42e-09	1.91e-08	4.93e-08	1.02e-07	2.11e-07	3.34e-07	3.94e-07	3.81e-07	1.51e-07	2.89e-08	2.55e-08	1.72e-08	8.3e-09	2.75e-09	1.32e-09	2.01e-10	2.61e-12	9.09e-16	3.55e-21	1.06e-21	1.4e-22	1.41e-23	6.44e-25	1.22e-27	5.04e-31	4.18e-32	2.15e-34	8.09e-39
2018-03-26 01:16:00	3.44e-10	2.54e-09	1.1e-08	3.74e-08	9.54e-08	1.96e-07	3.98e-07	6.29e-07	7.48e-07	7.33e-07	3.02e-07	6.11e-08	5.45e-08	3.74e-08	1.86e-08	6.37e-09	3.13e-09	4.98e-10	7.43e-12	3.31e-15	1.84e-20	5.83e-21	8.26e-22	8.89e-23	4.63e-24	1.06e-26	5.55e-30	4.93e-31	2.98e-33	1.51e-37
2018-03-26 01:36:00	6.22e-10	4.64e-09	2.03e-08	6.98e-08	1.81e-07	3.76e-07	7.7e-07	1.22e-06	1.47e-06	1.45e-06	5.96e-07	1.2e-07	1.08e-07	7.43e-08	3.68e-08	1.26e-08	6.18e-09	9.8e-10	1.39e-11	5.8e-15	2.86e-20	8.87e-21	1.23e-21	1.29e-22	6.49e-24	1.4e-26	6.69e-30	5.8e-31	3.31e-33	1.55e-37
2018-03-26 01:56:00	2.49e-09	1.83e-08	7.87e-08	2.85e-07	7.36e-07	1.54e-06	3.21e-06	5.09e-06	6.25e-06	6.17e-06	2.56e-06	4.7e-07	4.26e-07	2.85e-07	1.42e-07	4.6e-08	2.33e-08	4.13e-09	4.61e-11	1.61e-14	5.03e-20	1.47e-20	1.74e-21	1.68e-22	7.17e-24	1.27e-26	4.08e-30	3.25e-31	1.55e-33	5.62e-38
2018-03-26 02:16:00	4.83e-09	3.84e-08	1.74e-07	6.69e-07	1.78e-06	3.83e-06	8.24e-06	1.33e-05	1.66e-05	1.64e-05	6.61e-06	1.12e-06	1.02e-06	6.69e-07	3.27e-07	1e-07	5.03e-08	8.57e-09	7.62e-11	1.89e-14	3.26e-20	8.92e-21	9.44e-22	8.12e-23	2.95e-24	3.91e-27	8.42e-31	5.93e-32	2.22e-34	5.12e-39
2018-03-26 02:36:00	1.16e-08	9.48e-08	4.32e-07	1.66e-06	4.46e-06	9.51e-06	2.05e-05	3.34e-05	4.14e-05	4.03e-05	1.59e-05	2.75e-06	2.42e-06	1.59e-06	7.62e-07	2.35e-07	1.14e-07	1.81e-08	1.77e-10	4.48e-14	8.45e-20	2.39e-20	2.76e-21	2.48e-22	9.74e-24	1.38e-26	3.39e-30	2.48e-31	9.52e-34	2.52e-38
2018-03-26 02:56:00	8.73e-09	8.51e-08	4.43e-07	1.9e-06	5.45e-06	1.23e-05	2.82e-05	4.82e-05	6.08e-05	5.89e-05	2.19e-05	3.37e-06	2.94e-06	1.9e-06	8.63e-07	2.45e-07	1.12e-07	1.51e-08	1.08e-10	1.45e-14	1.04e-20	2.68e-21	2.75e-22	2.09e-23	6.53e-25	5.74e-28	7.82e-32	4.7e-33	1.2e-35	1.49e-40
2018-03-26 03:16:00	7.44e-09	8.36e-08	4.87e-07	2.28e-06	6.95e-06	1.65e-05	3.98e-05	7.08e-05	9.09e-05	8.8e-05	3.13e-05	4.34e-06	3.79e-06	2.43e-06	1.06e-06	2.8e-07	1.23e-07	1.46e-08	7.79e-11	6.16e-15	1.91e-21	4.51e-22	4.08e-23	2.68e-24	6.72e-26	3.88e-29	3.12e-33	1.57e-34	2.8e-37	1.79e-42
2018-03-26 03:36:00	1.15e-08	1.38e-07	8.44e-07	4.1e-06	1.28e-05	3.08e-05	7.61e-05	0.000138	0.000178	0.000173	6.08e-05	8.06e-06	7.12e-06	4.61e-06	1.98e-06	5.13e-07	2.25e-07	2.53e-08	1.19e-10	7.47e-15	1.62e-21	3.61e-22	3.05e-23	1.83e-24	4.08e-26	1.91e-29	1.2e-33	5.49e-35	8.37e-38	3.95e-43
2018-03-26 03:56:00	1.65e-08	2.05e-07	1.29e-06	6.4e-06	2.01e-05	4.9e-05	0.000123	0.000223	0.00029	0.00028	9.71e-05	1.23e-05	1.09e-05	7.12e-06	3.02e-06	7.64e-07	3.35e-07	3.6e-08	1.48e-10	7.43e-15	1.13e-21	2.38e-22	1.87e-23	1.02e-24	2.04e-26	7.82e-30	3.85e-34	1.6e-35	2.09e-38	7.27e-44
2018-03-26 04:16:00	1.81e-08	2.41e-07	1.59e-06	8.2e-06	2.63e-05	6.51e-05	0.000167	0.000307	0.000403	0.000385	0.00013	1.52e-05	1.36e-05	8.84e-06	3.65e-06	8.86e-07	3.85e-07	3.84e-08	1.26e-10	4.39e-15	3.69e-22	7.19e-23	5.01e-24	2.41e-25	4.02e-27	1.12e-30	3.69e-35	1.34e-36	1.35e-39	2.86e-45
2018-03-26 04:36:00	1.59e-08	2.3e-07	1.63e-06	8.83e-06	2.94e-05	7.49e-05	0.000199	0.000377	0.000505	0.000485	0.000161	1.76e-05	1.62e-05	1.07e-05	4.36e-06	1.03e-06	4.52e-07	4.25e-08	1.14e-10	2.76e-15	1.31e-22	2.37e-23	1.48e-24	6.3e-26	8.89e-28	1.82e-31	4.08e-36	1.3e-37	1.02e-40	1.35e-46
2018-03-26 04:56:00	1.22e-08	1.92e-07	1.46e-06	8.37e-06	2.89e-05	7.61e-05	0.000209	0.000408	0.000558	0.000538	0.000175	1.79e-05	1.67e-05	1.11e-05	4.44e-06	1.02e-06	4.44e-07	3.91e-08	8.45e-11	1.43e-15	3.79e-23	6.38e-24	3.59e-25	1.35e-26	1.61e-28	2.42e-32	3.71e-37	1.04e-38	6.36e-42	5.16e-48
2018-03-26 05:16:00	1.59e-08	2.5e-07	1.89e-06	1.09e-05	3.75e-05	9.87e-05	0.000272	0.000532	0.000732	0.000708	0.000234	2.4e-05	2.27e-05	1.53e-05	6.19e-06	1.43e-06	6.38e-07	5.67e-08	1.22e-10	2.08e-15	5.56e-23	9.26e-24	5.15e-25	1.91e-26	2.26e-28	3.36e-32	5.1e-37	1.42e-38	8.65e-42	6.96e-48
2018-03-26 05:36:00	1.91e-08	3.07e-07	2.36e-06	1.38e-05	4.81e-05	0.000128	0.000358	0.000708	0.000984	0.00096	0.00032	3.25e-05	3.13e-05	2.14e-05	8.74e-06	2.03e-06	9.22e-07	8.21e-08	1.69e-10	2.7e-15	6.45e-23	1.05e-23	5.7e-25	2.05e-26	2.31e-28	3.21e-32	4.48e-37	1.21e-38	7.03e-42	5.11e-48
2018-03-26 05:56:00	2.15e-08	3.53e-07	2.76e-06	1.63e-05	5.76e-05	0.000155	0.000438	0.000875	0.001227	0.001202	0.000402	4.05e-05	3.94e-05	2.72e-05	1.11e-05	2.58e-06	1.18e-06	1.05e-07	2.06e-10	3.07e-15	6.56e-23	1.05e-23	5.54e-25	1.93e-26	2.1e-28	2.73e-32	3.5e-37	9.17e-39	5.09e-42	3.35e-48
2018-03-26 06:16:00	7.55e-09	1.49e-07	1.34e-06	8.95e-06	3.42e-05	9.79e-05	0.000298	0.000626	0.000905	0.000888	0.000279	2.43e-05	2.38e-05	1.63e-05	6.31e-06	1.34e-06	5.93e-07	4.51e-08	5.82e-11	4.13e-16	2.71e-24	3.8e-25	1.63e-26	4.49e-28	3.55e-30	2.51e-34	1.5e-39	3.04e-41	1.03e-44	2.57e-51
2018-03-26 06:36:00	2.15e-09	5.29e-08	5.65e-07	4.32e-06	1.81e-05	5.58e-05	0.000185	0.000412	0.000616	0.000604	0.000176	1.28e-05	1.26e-05	8.45e-06	3.08e-06	5.87e-07	2.48e-07	1.57e-08	1.22e-11	3.55e-17	5.64e-26	6.74e-27	2.26e-28	4.7e-30	2.54e-32	8.69e-37	2.07e-42	3.11e-44	5.76e-48	4.55e-55
2018-03-26 06:56:00	1.56e-09	4.13e-08	4.65e-07	3.73e-06	1.61e-05	5.08e-05	0.000173	0.000393	0.000593	0.000581	0.000165	1.13e-05	1.12e-05	7.48e-06	2.67e-06	4.92e-07	2.05e-07	1.22e-08	7.98e-12	1.73e-17	1.72e-26	1.94e-27	6e-29	1.13e-30	5.37e-33	1.44e-37	2.52e-43	3.41e-45	5.16e-49	2.77e-56
2018-03-26 07:16:00	1.97e-09	5.1e-08	5.65e-07	4.46e-06	1.9e-05	5.95e-05	0.000201	0.000453	0.000682	0.000668	0.000192	1.33e-05	1.32e-05	8.86e-06	3.18e-06	5.93e-07	2.5e-07	1.51e-08	1.03e-11	2.4e-17	2.69e-26	3.06e-27	9.59e-29	1.84e-30	8.96e-33	2.53e-37	4.78e-43	6.61e-45	1.05e-48	6.17e-56
2018-03-26 07:36:00	3.61e-09	8.67e-08	9.08e-07	6.84e-06	2.83e-05	8.65e-05	0.000284	0.00063	0.00094	0.000922	0.000273	2.01e-05	2.01e-05	1.36e-05	5.01e-06	9.73e-07	4.19e-07	2.72e-08	2.18e-11	6.89e-17	1.24e-25	1.48e-26	5e-28	1.05e-29	5.76e-32	2.06e-36	5.26e-42	8.02e-44	1.55e-47	1.34e-54
2018-03-26 07:56:00	5.1e-09	1.18e-07	1.2e-06	8.86e-06	3.61e-05	0.000109	0.000354	0.000778	0.001156	0.001135	0.000342	2.6e-05	2.61e-05	1.78e-05	6.64e-06	1.32e-06	5.75e-07	3.86e-08	3.36e-11	1.23e-16	2.82e-25	3.44e-26	1.21e-27	2.65e-29	1.54e-31	6.23e-36	1.85e-41	2.95e-43	6.31e-47	6.58e-54
2018-03-26 08:16:00	5.56e-09	1.28e-07	1.3e-06	9.58e-06	3.9e-05	0.000118	0.000382	0.00084	0.001251	0.00123	0.000371	2.83e-05	2.84e-05	1.94e-05	7.27e-06	1.45e-06	6.33e-07	4.25e-08	3.71e-11	1.36e-16	3.12e-25	3.8e-26	1.33e-27	2.91e-29	1.69e-31	6.82e-36	2.02e-41	3.23e-43	6.88e-47	7.16e-54
2018-03-26 08:36:00	5.32e-09	1.25e-07	1.29e-06	9.62e-06	3.96e-05	0.00012	0.000394	0.000873	0.001306	0.001286	0.000387	2.91e-05	2.93e-05	2.01e-05	7.47e-06	1.48e-06	6.45e-07	4.27e-08	3.57e-11	1.22e-16	2.49e-25	2.99e-26	1.02e-27	2.19e-29	1.23e-31	4.67e-36	1.28e-41	1.99e-43	4.05e-47	3.82e-54
2018-03-26 08:56:00	3.98e-09	9.94e-08	1.07e-06	8.29e-06	3.5e-05	0.000109	0.000364	0.000819	0.001238	0.001221	0.00036	2.6e-05	2.62e-05	1.79e-05	6.57e-06	1.26e-06	5.47e-07	3.46e-08	2.55e-11	6.98e-17	9.97e-26	1.15e-26	3.72e-28	7.41e-30	3.8e-32	1.2e-36	2.62e-42	3.79e-44	6.62e-48	4.69e-55
2018-03-26 09:16:00	5.5e-09	1.33e-07	1.4e-06	1.06e-05	4.41e-05	0.000136	0.000449	0.001004	0.001512	0.001495	0.000449	3.34e-05	3.38e-05	2.32e-05	8.65e-06	1.7e-06	7.44e-07	4.87e-08	3.91e-11	1.24e-16	2.25e-25	2.67e-26	8.97e-28	1.87e-29	1.02e-31	3.63e-36	9.21e-42	1.4e-43	2.7e-47	2.32e-54
2018-03-26 09:36:00	8.14e-09	1.86e-07	1.87e-06	1.37e-05	5.57e-05	0.000168	0.000546	0.001202	0.001798	0.001779	0.000546	4.25e-05	4.3e-05	2.98e-05	1.13e-05	2.28e-06	1.02e-06	6.98e-08	6.35e-11	2.52e-16	6.53e-25	8.03e-26	2.86e-27	6.38e-29	3.81e-31	1.63e-35	5.18e-41	8.46e-43	1.9e-46	2.17e-53
2018-03-26 09:56:00	8.06e-09	1.84e-07	1.86e-06	1.36e-05	5.55e-05	0.000168	0.000546	0.001203	0.001803	0.001786	0.000549	4.27e-05	4.33e-05	3.01e-05	1.14e-05	2.31e-06	1.03e-06	7.05e-08	6.42e-11	2.55e-16	6.61e-25	8.12e-26	2.89e-27	6.43e-29	3.84e-31	1.64e-35	5.22e-41	8.52e-43	1.91e-46	2.18e-53
2018-03-26 10:16:00	6.64e-09	1.57e-07	1.62e-06	1.21e-05	5.02e-05	0.000154	0.000507	0.001128	0.001703	0.001693	0.000519	3.99e-05	4.06e-05	2.82e-05	1.06e-05	2.14e-06	9.48e-07	6.42e-08	5.6e-11	2.07e-16	4.77e-25	5.79e-26	2.02e-27	4.39e-29	2.54e-31	1.02e-35	3.01e-41	4.8e-43	1.02e-46	1.06e-53
2018-03-26 10:36:00	9.48e-09	2.12e-07	2.11e-06	1.53e-05	6.19e-05	0.000187	0.000602	0.001323	0.001983	0.001974	0.000618	4.98e-05	5.07e-05	3.54e-05	1.36e-05	2.82e-06	1.27e-06	9.01e-08	8.93e-11	4.13e-16	1.36e-24	1.71e-25	6.32e-27	1.47e-28	9.34e-31	4.5e-35	1.67e-40	2.86e-42	7.08e-46	9.78e-53
2018-03-26 10:56:00	6.62e-09	1.57e-07	1.63e-06	1.22e-05	5.05e-05	0.000155	0.000511	0.00114	0.001722	0.001714	0.000526	4.05e-05	4.12e-05	2.86e-05	1.08e-05	2.18e-06	9.68e-07	6.56e-08	5.73e-11	2.12e-16	4.88e-25	5.91e-26	2.06e-27	4.48e-29	2.59e-31	1.04e-35	3.07e-41	4.89e-43	1.04e-46	1.08e-53
2018-03-26 11:16:00	3.21e-09	8.49e-08	9.6e-07	7.72e-06	3.36e-05	0.000107	0.000368	0.000845	0.001297	0.00129	0.00038	2.68e-05	2.73e-05	1.87e-05	6.83e-06	1.3e-06	5.62e-07	3.46e-08	2.35e-11	5.56e-17	6.3e-26	7.08e-27	2.19e-28	4.15e-30	1.99e-32	5.57e-37	1.04e-42	1.43e-44	2.26e-48	1.32e-55
2018-03-26 11:36:00	2.87e-09	7.71e-08	8.84e-07	7.19e-06	3.15e-05	0.000101	0.000349	0.000805	0.001239	0.001232	0.00036	2.5e-05	2.55e-05	1.74e-05	6.33e-06	1.19e-06	5.13e-07	3.11e-08	2.02e-11	4.44e-17	4.47e-26	4.96e-27	1.5e-28	2.79e-30	1.3e-32	3.42e-37	5.92e-43	7.92e-45	1.19e-48	6.31e-56
2018-03-26 11:56:00	2.86e-09	7.71e-08	8.85e-07	7.21e-06	3.16e-05	0.000101	0.000352	0.000812	0.00125	0.001243	0.000364	2.52e-05	2.57e-05	1.76e-05	6.39e-06	1.2e-06	5.18e-07	3.15e-08	2.04e-11	4.49e-17	4.52e-26	5.02e-27	1.52e-28	2.82e-30	1.31e-32	3.46e-37	5.99e-43	8.02e-45	1.21e-48	6.4e-56
2018-03-26 12:16:00	2.46e-09	6.83e-08	8.02e-07	6.67e-06	2.96e-05	9.62e-05	0.000337	0.000786	0.001216	0.001213	0.000353	2.42e-05	2.47e-05	1.69e-05	6.11e-06	1.14e-06	4.89e-07	2.93e-08	1.83e-11	3.73e-17	3.33e-26	3.65e-27	1.09e-28	1.97e-30	8.89e-33	2.21e-37	3.55e-43	4.63e-45	6.64e-49	3.2e-56
2018-03-26 12:36:00	1.45e-09	4.35e-08	5.42e-07	4.72e-06	2.17e-05	7.22e-05	0.00026	0.000618	0.000967	0.000965	0.000273	1.76e-05	1.8e-05	1.22e-05	4.31e-06	7.74e-07	3.26e-07	1.83e-08	9.65e-12	1.46e-17	8.14e-27	8.49e-28	2.33e-29	3.86e-31	1.54e-33	3.01e-38	3.56e-44	4.22e-46	4.95e-50	1.63e-57
2018-03-26 12:56:00	8.67e-10	2.79e-08	3.68e-07	3.36e-06	1.59e-05	5.43e-05	0.000202	0.000488	0.000771	0.000769	0.000212	1.29e-05	1.31e-05	8.81e-06	3.04e-06	5.26e-07	2.17e-07	1.15e-08	5.1e-12	5.74e-18	1.99e-27	1.97e-28	5.01e-30	7.56e-32	2.67e-34	4.1e-39	3.58e-45	3.84e-47	3.7e-51	8.28e-59
2018-03-26 13:16:00	1.11e-09	3.44e-08	4.42e-07	3.95e-06	1.84e-05	6.23e-05	0.000228	0.000547	0.000862	0.00086	0.00024	1.5e-05	1.54e-05	1.04e-05	3.62e-06	6.37e-07	2.66e-07	1.44e-08	7.01e-12	9.15e-18	4.02e-27	4.1e-28	1.08e-29	1.71e-31	6.44e-34	1.12e-38	1.14e-44	1.28e-46	1.36e-50	3.7e-58
2018-03-26 13:36:00	1.07e-09	3.32e-08	4.27e-07	3.82e-06	1.78e-05	6.02e-05	0.000221	0.00053	0.000835	0.000833	0.000233	1.46e-05	1.49e-05	1e-05	3.5e-06	6.16e-07	2.57e-07	1.39e-08	6.77e-12	8.84e-18	3.88e-27	3.96e-28	1.05e-29	1.66e-31	6.25e-34	1.08e-38	1.11e-44	1.25e-46	1.33e-50	3.61e-58
2018-03-26 13:56:00	1.64e-09	4.74e-08	5.76e-07	4.93e-06	2.23e-05	7.37e-05	0.000263	0.000619	0.000966	0.000965	0.000277	1.84e-05	1.88e-05	1.28e-05	4.56e-06	8.33e-07	3.53e-07	2.04e-08	1.17e-11	2.06e-17	1.45e-26	1.56e-27	4.49e-29	7.8e-31	3.33e-33	7.36e-38	1.02e-43	1.27e-45	1.65e-49	6.58e-57
2018-03-26 14:16:00	2.72e-09	7.22e-08	8.21e-07	6.64e-06	2.91e-05	9.32e-05	0.000322	0.000742	0.001143	0.001144	0.00034	2.44e-05	2.48e-05	1.7e-05	6.26e-06	1.2e-06	5.19e-07	3.24e-08	2.3e-11	5.88e-17	7.49e-26	8.59e-27	2.73e-28	5.33e-30	2.66e-32	7.96e-37	1.61e-42	2.28e-44	3.8e-48	2.45e-55
2018-03-26 14:36:00	1.21e-09	3.6e-08	4.47e-07	3.89e-06	1.78e-05	5.95e-05	0.000215	0.000509	0.000798	0.000799	0.000227	1.49e-05	1.52e-05	1.03e-05	3.65e-06	6.59e-07	2.77e-07	1.57e-08	8.68e-12	1.42e-17	8.88e-27	9.46e-28	2.67e-29	4.55e-31	1.9e-33	3.96e-38	5.11e-44	6.23e-46	7.67e-50	2.79e-57
2018-03-26 14:56:00	1.91e-09	5.29e-08	6.23e-07	5.19e-06	2.32e-05	7.57e-05	0.000266	0.000619	0.000963	0.000967	0.000283	1.97e-05	2.01e-05	1.37e-05	4.96e-06	9.32e-07	3.97e-07	2.39e-08	1.57e-11	3.45e-17	3.48e-26	3.91e-27	1.2e-28	2.25e-30	1.06e-32	2.84e-37	4.98e-43	6.72e-45	1.01e-48	5.38e-56
2018-03-26 15:16:00	1.97e-09	5.51e-08	6.54e-07	5.5e-06	2.47e-05	8.12e-05	0.000287	0.00067	0.001046	0.001054	0.000309	2.16e-05	2.2e-05	1.5e-05	5.44e-06	1.02e-06	4.34e-07	2.6e-08	1.72e-11	3.79e-17	3.81e-26	4.31e-27	1.32e-28	2.49e-30	1.19e-32	3.18e-37	5.58e-43	7.57e-45	1.13e-48	6.07e-56
2018-03-26 15:36:00	1.79e-09	5.02e-08	5.95e-07	4.99e-06	2.24e-05	7.34e-05	0.000258	0.000602	0.000938	0.000942	0.000274	1.91e-05	1.93e-05	1.31e-05	4.75e-06	8.87e-07	3.74e-07	2.23e-08	1.48e-11	3.24e-17	3.26e-26	3.68e-27	1.13e-28	2.13e-30	1.02e-32	2.73e-37	4.81e-43	6.52e-45	9.75e-49	5.23e-56
2018-03-26 15:56:00	1.36e-09	3.84e-08	4.6e-07	3.89e-06	1.75e-05	5.74e-05	0.000203	0.000472	0.000732	0.000732	0.00021	1.43e-05	1.44e-05	9.64e-06	3.45e-06	6.33e-07	2.63e-07	1.53e-08	9.73e-12	1.97e-17	1.75e-26	1.96e-27	5.89e-29	1.09e-30	5.05e-33	1.28e-37	2.08e-43	2.75e-45	3.91e-49	1.9e-56
2018-03-26 16:16:00	1.07e-09	3.01e-08	3.59e-07	3.01e-06	1.35e-05	4.4e-05	0.000154	0.000356	0.000549	0.000544	0.000154	1.05e-05	1.04e-05	6.89e-06	2.44e-06	4.44e-07	1.82e-07	1.05e-08	6.65e-12	1.34e-17	1.18e-26	1.32e-27	3.97e-29	7.33e-31	3.42e-33	8.63e-38	1.41e-43	1.86e-45	2.63e-49	1.28e-56
2018-03-26 16:36:00	1.14e-09	3.1e-08	3.59e-07	2.95e-06	1.3e-05	4.2e-05	0.000145	0.000332	0.000508	0.000504	0.000144	1.01e-05	9.94e-06	6.57e-06	2.35e-06	4.33e-07	1.78e-07	1.05e-08	7.26e-12	1.69e-17	1.88e-26	2.17e-27	6.83e-29	1.33e-30	6.66e-33	1.91e-37	3.64e-43	5.09e-45	7.92e-49	4.69e-56
2018-03-26 16:56:00	1.2e-09	3.16e-08	3.57e-07	2.87e-06	1.25e-05	4e-05	0.000137	0.000311	0.000473	0.000471	0.000136	9.81e-06	9.62e-06	6.36e-06	2.29e-06	4.29e-07	1.76e-07	1.06e-08	8.08e-12	2.18e-17	3.08e-26	3.68e-27	1.21e-28	2.49e-30	1.34e-32	4.38e-37	9.79e-43	1.45e-44	2.49e-48	1.8e-55
2018-03-26 17:16:00	1.33e-09	3.3e-08	3.58e-07	2.79e-06	1.19e-05	3.74e-05	0.000125	0.00028	0.000423	0.000421	0.000123	9.3e-06	9.04e-06	5.96e-06	2.18e-06	4.17e-07	1.71e-07	1.07e-08	9.34e-12	3.15e-17	6.3e-26	7.91e-27	2.79e-28	6.22e-30	3.73e-32	1.47e-36	4.17e-42	6.68e-44	1.33e-47	1.29e-54
2018-03-26 17:36:00	1.57e-09	3.62e-08	3.69e-07	2.74e-06	1.13e-05	3.45e-05	0.000112	0.000245	0.000365	0.000362	0.000108	8.64e-06	8.32e-06	5.47e-06	2.03e-06	4.02e-07	1.66e-07	1.1e-08	1.14e-11	5.16e-17	1.65e-25	2.2e-26	8.46e-28	2.09e-29	1.44e-31	7.27e-36	2.81e-41	5e-43	1.22e-46	1.75e-53
2018-03-26 17:56:00	2.49e-09	5.02e-08	4.61e-07	3.13e-06	1.22e-05	3.54e-05	0.000109	0.000229	0.000332	0.000328	0.000101	8.93e-06	8.46e-06	5.56e-06	2.13e-06	4.45e-07	1.86e-07	1.36e-08	1.91e-11	1.45e-16	1.06e-24	1.57e-25	6.99e-27	2.05e-28	1.79e-30	1.4e-34	9.31e-40	1.99e-41	6.85e-45	1.94e-51
2018-03-26 18:16:00	1.9e-09	3.73e-08	3.36e-07	2.24e-06	8.58e-06	2.47e-05	7.46e-05	0.000155	0.000222	0.000218	6.64e-05	5.92e-06	5.52e-06	3.58e-06	1.37e-06	2.86e-07	1.18e-07	8.66e-09	1.29e-11	1.05e-16	8.61e-25	1.31e-25	6.02e-27	1.84e-28	1.7e-30	1.43e-34	1.04e-39	2.31e-41	8.37e-45	2.65e-51
2018-03-26 18:36:00	1.71e-09	3.18e-08	2.73e-07	1.76e-06	6.56e-06	1.85e-05	5.44e-05	0.000111	0.000156	0.000152	4.66e-05	4.32e-06	3.97e-06	2.56e-06	9.85e-07	2.1e-07	8.64e-08	6.61e-09	1.12e-11	1.15e-16	1.34e-24	2.15e-25	1.06e-26	3.53e-28	3.67e-30	3.76e-34	3.48e-39	8.43e-41	3.56e-44	1.52e-50
2018-03-26 18:56:00	2.41e-09	3.87e-08	2.97e-07	1.73e-06	6.08e-06	1.62e-05	4.5e-05	8.79e-05	0.000119	0.000116	3.66e-05	3.8e-06	3.41e-06	2.18e-06	8.69e-07	1.97e-07	8.23e-08	7.07e-09	1.71e-11	3.17e-16	9.52e-24	1.72e-24	1.01e-25	4.16e-27	5.73e-29	9.76e-33	1.7e-37	5.11e-39	3.23e-42	3.03e-48
2018-03-26 19:16:00	4.57e-09	5.97e-08	3.9e-07	2.01e-06	6.47e-06	1.61e-05	4.12e-05	7.61e-05	9.99e-05	9.65e-05	3.25e-05	3.95e-06	3.49e-06	2.25e-06	9.41e-07	2.34e-07	1.01e-07	1.03e-08	3.93e-11	1.65e-15	1.8e-22	3.8e-23	2.82e-24	1.51e-25	2.96e-27	9.92e-31	4.04e-35	1.62e-36	1.8e-39	4.89e-45
2018-03-26 19:36:00	3.32e-09	4.06e-08	2.53e-07	1.25e-06	3.93e-06	9.61e-06	2.4e-05	4.36e-05	5.65e-05	5.45e-05	1.86e-05	2.35e-06	2.06e-06	1.31e-06	5.54e-07	1.41e-07	6.11e-08	6.55e-09	2.8e-11	1.47e-15	2.27e-22	5.02e-23	3.99e-24	2.3e-25	4.98e-27	2.02e-30	1.04e-34	4.53e-36	5.9e-39	2.15e-44
2018-03-26 19:56:00	2.99e-09	3.19e-08	1.79e-07	8.15e-07	2.43e-06	5.7e-06	1.36e-05	2.39e-05	3.04e-05	2.95e-05	1.04e-05	1.43e-06	1.25e-06	7.98e-07	3.48e-07	9.45e-08	4.22e-08	5.1e-09	2.73e-11	2.26e-15	7.12e-22	1.7e-22	1.51e-23	9.84e-25	2.51e-26	1.48e-29	1.2e-33	6.07e-35	1.08e-37	6.97e-43
2018-03-26 20:16:00	1.27e-08	9.45e-08	4e-07	1.48e-06	3.87e-06	8.14e-06	1.72e-05	2.79e-05	3.38e-05	3.33e-05	1.33e-05	2.36e-06	2.1e-06	1.37e-06	6.67e-07	2.15e-07	1.07e-07	1.8e-08	1.93e-10	5.79e-14	1.39e-19	4.17e-20	4.85e-21	4.59e-22	1.87e-23	3.05e-26	8.8e-30	6.76e-31	2.82e-33	8.93e-38
2018-03-26 20:36:00	1.92e-08	1.18e-07	4.31e-07	1.42e-06	3.43e-06	6.78e-06	1.34e-05	2.06e-05	2.43e-05	2.41e-05	1.03e-05	2.14e-06	1.92e-06	1.29e-06	6.65e-07	2.37e-07	1.24e-07	2.45e-08	3.99e-10	2.49e-13	1.97e-18	6.7e-19	9.32e-20	1.1e-20	5.94e-22	1.75e-24	1.08e-27	1.05e-28	7.25e-31	5.74e-35
2018-03-26 20:56:00	1.59e-08	8.84e-08	3.08e-07	8.76e-07	2e-06	3.75e-06	6.86e-06	1.01e-05	1.16e-05	1.14e-05	5.17e-06	1.3e-06	1.16e-06	8.28e-07	4.46e-07	1.75e-07	9.24e-08	1.87e-08	4.96e-10	6.27e-13	1.83e-17	6.82e-18	1.27e-18	1.87e-19	1.48e-20	7.88e-23	1.17e-25	1.46e-26	1.77e-28	3.45e-32
2018-03-26 21:16:00	1.73e-08	8.66e-08	2.76e-07	7.33e-07	1.58e-06	2.83e-06	4.91e-06	6.94e-06	7.7e-06	7.47e-06	3.5e-06	9.5e-07	8.38e-07	5.99e-07	3.29e-07	1.36e-07	7.29e-08	1.61e-08	5.48e-10	1.06e-12	6.25e-17	2.49e-17	5.17e-18	8.68e-19	8.11e-20	6.11e-22	1.42e-24	2.06e-25	3.35e-27	1.15e-30
2018-03-26 21:36:00	1.87e-08	8.58e-08	2.54e-07	6.4e-07	1.32e-06	2.29e-06	3.83e-06	5.28e-06	5.74e-06	5.56e-06	2.69e-06	7.83e-07	6.87e-07	4.94e-07	2.78e-07	1.2e-07	6.55e-08	1.55e-08	6.56e-10	1.83e-12	1.95e-16	8.29e-17	1.89e-17	3.59e-18	3.91e-19	3.98e-21	1.37e-23	2.25e-24	4.72e-26	2.59e-29
2018-03-26 21:56:00	5.35e-09	2.74e-08	8.84e-08	2.41e-07	5.18e-07	9.41e-07	1.65e-06	2.36e-06	2.62e-06	2.56e-06	1.19e-06	3.19e-07	2.8e-07	1.99e-07	1.09e-07	4.47e-08	2.37e-08	5.05e-09	1.69e-10	3.04e-13	1.61e-17	6.42e-18	1.31e-18	2.21e-19	2.04e-20	1.47e-22	3.27e-25	4.69e-26	7.31e-28	2.26e-31
2018-03-26 22:16:00	5.76e-09	2.73e-08	8.31e-08	2.17e-07	4.51e-07	8.04e-07	1.37e-06	1.91e-06	2.12e-06	2.08e-06	9.91e-07	2.84e-07	2.49e-07	1.79e-07	1.01e-07	4.3e-08	2.3e-08	5.24e-09	2.08e-10	5.06e-13	4.37e-17	1.85e-17	4.09e-18	7.63e-19	8.1e-20	7.54e-22	2.29e-24	3.65e-25	6.94e-27	3.16e-30
2018-03-26 22:36:00	4.02e-09	1.95e-08	6.01e-08	1.59e-07	3.31e-07	5.89e-07	1.01e-06	1.41e-06	1.55e-06	1.51e-06	7.13e-07	2e-07	1.74e-07	1.24e-07	6.96e-08	2.93e-08	1.56e-08	3.47e-09	1.32e-10	2.98e-13	2.28e-17	9.45e-18	2.05e-18	3.75e-19	3.81e-20	3.34e-22	9.37e-25	1.47e-25	2.65e-27	1.09e-30
2018-03-26 22:56:00	3.21e-09	1.6e-08	5.01e-08	1.34e-07	2.79e-07	4.96e-07	8.51e-07	1.19e-06	1.31e-06	1.26e-06	5.9e-07	1.61e-07	1.4e-07	9.95e-08	5.51e-08	2.28e-08	1.21e-08	2.63e-09	9.63e-11	2.01e-13	1.34e-17	5.5e-18	1.17e-18	2.1e-19	2.03e-20	1.66e-22	4.31e-25	6.61e-26	1.14e-27	4.19e-31
2018-03-26 23:16:00	3.97e-09	1.94e-08	5.99e-08	1.58e-07	3.29e-07	5.83e-07	9.97e-07	1.4e-06	1.53e-06	1.49e-06	7.03e-07	1.97e-07	1.71e-07	1.22e-07	6.83e-08	2.85e-08	1.54e-08	3.38e-09	1.3e-10	2.92e-13	2.21e-17	9.28e-18	2.02e-18	3.73e-19	3.78e-20	3.3e-22	9.27e-25	1.46e-25	2.65e-27	1.08e-30
2018-03-26 23:36:00	4.87e-09	2.34e-08	7.1e-08	1.85e-07	3.8e-07	6.68e-07	1.13e-06	1.57e-06	1.71e-06	1.65e-06	7.82e-07	2.21e-07	1.92e-07	1.37e-07	7.68e-08	3.24e-08	1.74e-08	3.9e-09	1.55e-10	3.75e-13	3.18e-17	1.34e-17	2.95e-18	5.55e-19	5.7e-20	5.26e-22	1.59e-24	2.56e-25	4.89e-27	2.18e-30
2018-03-26 23:56:00	8.52e-09	3.83e-08	1.1e-07	2.74e-07	5.49e-07	9.45e-07	1.56e-06	2.12e-06	2.29e-06	2.22e-06	1.08e-06	3.21e-07	2.8e-07	2.01e-07	1.15e-07	5.08e-08	2.75e-08	6.64e-09	3.1e-10	1.01e-12	1.37e-16	6.01e-17	1.43e-17	2.93e-18	3.38e-19	3.96e-21	1.62e-23	2.86e-24	6.65e-26	4.34e-29
2018-03-27 00:16:00	5.44e-09	2.68e-08	8.29e-08	2.2e-07	4.64e-07	8.33e-07	1.43e-06	2.01e-06	2.22e-06	2.18e-06	1.04e-06	2.95e-07	2.6e-07	1.86e-07	1.05e-07	4.48e-08	2.4e-08	5.45e-09	2.16e-10	5.22e-13	4.45e-17	1.86e-17	4.11e-18	7.67e-19	7.98e-20	7.37e-22	2.23e-24	3.56e-25	6.74e-27	3.06e-30

## Sheet: E temperature logger data
date / time	temperature [°C]
	32 m	33 m	38 m	48 m	59 m	80 m	103 m	126 m	156 m	186 m	216 m	219 m
2018-03-20	1.7299	1.7448	1.7125	1.8239	2.0138	2.2254	2.6259	2.329	1.1319	1.097	0.9713	0.9648
2018-03-20 00:12:00	1.6021	1.7354	1.6379	1.6733	1.7468	2.2298	2.4223	2.3758	1.3168	1.0687	1.0082	1.0202
2018-03-20 00:24:00	1.6388	1.726	1.9552	1.7069	1.8587	2.1502	2.4263	2.1337	1.4017	1.0782	1.0071	1.0019
2018-03-20 00:36:00	1.6697	1.7165	1.7395	1.7144	1.6754	1.6813	2.1882	2.1677	1.408	1.0633	0.9853	0.972
2018-03-20 00:48:00	1.6523	1.707	1.6585	1.6632	1.6639	1.7853	1.8633	2.6268	1.4215	1.0899	0.9925	0.9993
2018-03-20 01:00:00	1.6961	1.6975	1.7103	1.7865	1.7862	2.139	2.0085	2.082	1.3696	1.1151	0.9678	0.9677
2018-03-20 01:12:00	1.7801	1.7243	1.7535	1.8603	1.8356	1.9117	1.9268	2.171	1.4194	1.1083	1.0509	1.0444
2018-03-20 01:24:00	1.8964	1.7511	1.926	1.8669	1.8692	2.0273	1.9763	1.8857	1.3278	1.1296	1.0384	1.0407
2018-03-20 01:36:00	1.8345	1.7779	1.9309	1.7663	2.1773	2.263	1.945	2.212	1.1311	1.1341	0.9953	0.9942
2018-03-20 01:48:00	1.8587	1.8047	1.8449	1.9825	1.9805	2.1279	1.9115	1.9234	1.1309	1.126	1.0342	1.0388
2018-03-20 02:00:00	1.8333	1.8316	1.9337	2.1175	2.03	2.3495	1.6771	1.9182	1.1268	1.1169	0.9504	0.9532
2018-03-20 02:12:00	2.049	1.853	2.0771	2.0211	2.3058	2.2913	2.0961	1.7702	1.2778	1.1205	0.9583	0.9858
2018-03-20 02:24:00	1.8724	1.8744	1.8467	1.8688	2.1753	1.8336	1.9149	1.754	1.1721	1.1284	0.9994	1
2018-03-20 02:36:00	1.903	1.8958	1.8537	1.908	2.028	2.0671	2.0893	1.8829	1.1282	1.1164	1.0159	1.0261
2018-03-20 02:48:00	1.9322	1.9173	1.9258	1.9148	1.8433	1.8585	1.7394	2.1204	1.788	1.12	1.0485	1.0314
2018-03-20 03:00:00	1.9451	1.9387	1.9487	1.9637	1.7947	1.8772	2.0354	2.0875	1.362	1.121	1.0621	1.057
2018-03-20 03:12:00	2.0125	2.0026	1.9621	1.8726	1.8681	2.052	2.0639	2.0557	1.2544	1.1073	1.0531	1.0418
2018-03-20 03:24:00	2.0547	2.0666	2.0768	2.1178	2.0751	2.1687	2.1082	2.0213	1.1769	1.1261	1.0007	0.9972
2018-03-20 03:36:00	2.2155	2.1305	2.291	2.2791	1.7653	1.7133	2.0636	1.8869	1.1683	1.1466	1.0421	1.0396
2018-03-20 03:48:00	2.1305	2.1945	2.3608	2.4032	1.7379	1.9237	2.0099	1.6098	1.1525	1.1253	1.0281	1.0229
2018-03-20 04:00:00	2.3575	2.2585	1.9481	2.195	1.9822	1.9063	1.7786	1.7308	1.1531	1.1119	1.0173	1.0175
2018-03-20 04:12:00	2.2901	2.3088	2.3497	2.5971	2.225	1.9019	1.991	1.8017	1.1294	1.1168	0.9757	0.9612
2018-03-20 04:24:00	2.3371	2.3591	2.3452	2.4779	2.6052	2.1307	2.3686	1.7852	1.2729	1.0851	1.048	1.0565
2018-03-20 04:36:00	2.4241	2.4093	2.6221	2.6285	2.5397	2.3609	2.119	1.8128	1.3314	1.0968	0.9446	0.9472
2018-03-20 04:48:00	2.4733	2.4596	2.6083	2.5782	2.6491	2.5208	1.9845	1.5519	1.4161	1.1545	1.1028	1.0853
2018-03-20 05:00:00	2.5078	2.5098	2.6014	2.6262	2.6454	2.5759	2.0629	1.5797	1.2272	1.3018	1.072	1.0776
2018-03-20 05:12:00	2.611	2.4679	2.6431	2.6483	2.6438	2.2215	1.9884	1.795	1.4998	1.3424	1.0867	1.0911
2018-03-20 05:24:00	2.4013	2.4258	2.338	2.2946	2.6441	2.5144	2.0225	1.8661	1.3763	1.3599	1.0913	1.1054
2018-03-20 05:36:00	2.4043	2.3838	2.3973	2.4613	2.6336	2.5754	2.3509	2.1218	1.4146	1.1807	1.0269	1.0384
2018-03-20 05:48:00	2.428	2.3417	2.4747	2.6362	2.6114	2.5601	2.4675	2.1859	1.3472	1.322	1.1419	1.1334
2018-03-20 06:00:00	2.2911	2.2997	2.3348	2.5738	2.5726	2.4475	2.0601	2.1561	1.3228	1.323	1.2256	1.2166
2018-03-20 06:12:00	2.482	2.2956	2.2439	2.5731	2.572	2.4788	2.3232	1.8682	1.3872	1.3151	1.2365	1.1207
2018-03-20 06:24:00	2.2664	2.2916	2.3898	2.5033	2.3691	2.4981	2.0958	1.8016	1.4089	1.3476	1.2066	1.2018
2018-03-20 06:36:00	2.4722	2.2875	2.4608	2.5622	2.3453	2.466	2.1064	1.8132	1.3316	1.352	1.198	1.1968
2018-03-20 06:48:00	2.3945	2.2835	2.3878	2.4975	2.4865	2.4923	2.259	1.8844	1.3302	1.3363	1.269	1.2637
2018-03-20 07:00:00	2.2259	2.2795	2.2182	2.2337	2.3076	2.4669	2.2043	2.0972	1.4184	1.3527	1.2028	1.1753
2018-03-20 07:12:00	2.2224	2.2744	2.2272	2.2693	2.3687	2.1411	2.1829	1.7797	1.4074	1.3393	1.241	1.2368
2018-03-20 07:24:00	2.2727	2.2692	2.2551	2.2571	2.2452	2.425	2.1165	2.1441	1.5224	1.3685	1.3421	1.3392
2018-03-20 07:36:00	2.2154	2.2641	2.2198	2.2088	2.2446	2.2216	2.2359	2.0797	1.5884	1.3825	1.2117	1.2026
2018-03-20 07:48:00	2.2824	2.2589	2.2945	2.2742	2.2709	2.2738	2.1546	2.0023	1.5253	1.3483	1.2552	1.2754
2018-03-20 08:00:00	2.2301	2.2538	2.2506	2.231	2.2632	2.4494	2.1251	1.6596	1.431	1.3483	1.2532	1.2529
2018-03-20 08:12:00	2.2848	2.2625	2.2758	2.2689	2.285	2.0783	2.1347	1.6631	1.412	1.298	1.2395	1.2219
2018-03-20 08:24:00	2.3297	2.2711	2.3213	2.3291	2.3271	1.9533	1.9348	1.6847	1.3764	1.2806	1.1834	1.1756
2018-03-20 08:36:00	2.3034	2.2798	2.2981	2.3014	2.3025	2.3784	2.0681	1.8277	1.4233	1.2747	1.1015	1.0897
2018-03-20 08:48:00	2.3149	2.2885	2.3157	2.2992	2.3145	2.3878	2.0391	1.9106	1.4451	1.3028	1.1075	1.1123
2018-03-20 09:00:00	2.2795	2.2972	2.2849	2.2577	2.2671	2.0501	2.1841	1.9864	1.3881	1.2248	1.126	1.128
2018-03-20 09:12:00	2.2721	2.3004	2.2806	2.274	2.2604	2.2919	2.2991	2.2257	1.3322	1.2173	1.041	1.0489
2018-03-20 09:24:00	2.2912	2.3037	2.2627	2.2845	2.2728	2.2616	2.2952	1.7685	1.3864	1.2116	1.1599	1.1594
2018-03-20 09:36:00	2.2949	2.3069	2.2788	2.2933	2.2967	2.2959	2.2223	1.779	1.4258	1.2301	1.1699	1.169
2018-03-20 09:48:00	2.2994	2.3102	2.3177	2.3141	2.3222	2.3082	2.28	2.148	1.3836	1.19	1.0145	1.0287
2018-03-20 10:00:00	2.3127	2.3134	2.3061	2.3005	2.2923	2.2996	2.2861	2.22	1.3078	1.2445	1.1483	1.1641
2018-03-20 10:12:00	2.3257	2.2993	2.3072	2.3023	2.0842	2.2299	2.2837	1.3972	1.337	1.1981	1.0319	1.0087
2018-03-20 10:24:00	2.3086	2.2852	2.2541	2.1914	2.142	2.279	2.2357	1.8002	1.6966	1.2317	1.0713	1.1078
2018-03-20 10:36:00	2.2972	2.2711	2.2995	2.2763	2.2692	2.1913	1.8657	1.8223	1.8765	1.2642	1.1109	1.1025
2018-03-20 10:48:00	2.3047	2.2569	2.3054	2.1636	2.2233	2.2606	2.2378	2.1574	1.821	1.2767	1.2164	1.2096
2018-03-20 11:00:00	2.2635	2.2428	2.2112	2.2208	2.1791	2.2002	2.1283	2.0883	1.3776	1.3153	1.2531	1.2472
2018-03-20 11:12:00	2.2101	2.2466	2.1981	2.1764	2.1806	2.1639	2.007	1.8971	1.4618	1.3179	1.2417	1.2343
2018-03-20 11:24:00	2.2329	2.2504	2.1696	2.2161	2.2193	2.0634	1.9476	1.8247	1.303	1.3238	1.3166	1.3206
2018-03-20 11:36:00	2.2723	2.2542	2.2767	2.1732	2.2066	2.0893	1.8972	1.8447	1.3063	1.3404	1.3081	1.2956
2018-03-20 11:48:00	2.2199	2.258	2.2022	2.1807	2.1912	2.2003	1.8722	1.784	1.3098	1.3433	1.2335	1.2314
2018-03-20 12:00:00	2.2717	2.2618	2.2551	2.0744	2.1993	1.9826	1.8115	1.7008	1.3117	1.3405	1.2938	1.3317
2018-03-20 12:12:00	2.2258	2.248	2.1932	2.2019	2.1681	2.1414	1.6917	1.509	1.3205	1.3187	1.269	1.2799
2018-03-20 12:24:00	2.1399	2.2343	2.131	2.1343	2.145	1.74	1.7188	1.6412	1.3496	1.3378	1.2704	1.2516
2018-03-20 12:36:00	2.2258	2.2205	2.1542	2.1418	1.7435	1.7134	1.6953	1.6667	1.4001	1.3415	1.3019	1.2917
2018-03-20 12:48:00	2.0987	2.2067	2.0698	1.9773	1.8556	1.8139	1.7368	1.6779	1.6715	1.3369	1.3137	1.312
2018-03-20 13:00:00	2.1916	2.1929	2.1217	1.7975	1.891	1.9487	1.6964	1.7244	1.5785	1.3303	1.3112	1.3113
2018-03-20 13:12:00	2.1491	2.1777	2.1931	1.8877	1.9962	1.7349	1.6873	1.738	1.6201	1.3335	1.281	1.313
2018-03-20 13:24:00	2.0994	2.1624	1.9081	1.8327	1.8706	1.816	1.6542	1.693	1.7094	1.4214	1.3112	1.3013
2018-03-20 13:36:00	2.1532	2.1472	2.1289	2.0693	1.9815	1.8041	1.8053	1.8097	1.469	1.3499	1.328	1.3282
2018-03-20 13:48:00	2.1836	2.132	2.1924	2.1617	1.792	1.9274	1.8801	1.828	1.4258	1.3597	1.3415	1.3428
2018-03-20 14:00:00	2.0968	2.1167	2.1078	2.0133	1.8683	1.8589	1.9041	1.7637	1.6288	1.3628	1.3662	1.3605
2018-03-20 14:12:00	2.1134	2.1077	2.0935	2.1163	1.9275	1.8111	1.868	1.7348	1.7165	1.4257	1.4088	1.4118
2018-03-20 14:24:00	2.0257	2.0988	2.1413	2.1417	1.9692	1.8106	1.8238	1.7673	1.7561	1.4119	1.3961	1.3937
2018-03-20 14:36:00	1.9808	2.0898	1.8801	1.959	2.0536	1.7998	1.7475	1.8353	1.7808	1.4207	1.4343	1.422
2018-03-20 14:48:00	2.0848	2.0808	2.0418	1.8638	1.9326	1.7187	1.5773	1.827	1.728	1.4166	1.4534	1.468
2018-03-20 15:00:00	2.0729	2.0718	2.08	2.0975	2.1065	1.8249	1.6315	1.8457	1.8077	1.5365	1.5358	1.5358
2018-03-20 15:12:00	2.0448	2.0615	2.0565	2.0922	2.0937	2.1066	1.6661	1.9076	1.8068	1.5002	1.5263	1.5264
2018-03-20 15:24:00	2.0844	2.0512	2.0735	2.0817	2.1393	2.0519	1.7346	1.7819	1.8744	1.492	1.5257	1.5264
2018-03-20 15:36:00	1.9149	2.0409	2.0422	2.1352	2.1235	2.0374	1.8797	1.7561	1.7966	1.52	1.5386	1.5389
2018-03-20 15:48:00	2.0337	2.0305	2.0163	2.1064	2.1253	2.1106	1.7996	1.7259	1.83	1.5428	1.5514	1.5511
2018-03-20 16:00:00	2.0374	2.0202	2.0321	2.0233	2.0509	2.1181	2.116	1.886	1.8608	1.5351	1.5244	1.5318
2018-03-20 16:12:00	2.0804	2.0102	2.088	2.0852	2.072	2.0749	2.0634	1.7927	1.8389	1.5502	1.5155	1.5166
2018-03-20 16:24:00	1.8938	2.0002	1.964	2.0684	2.1051	2.0829	2.0809	2.019	1.8464	1.5539	1.533	1.5319
2018-03-20 16:36:00	2.0616	1.9902	2.0638	2.0839	2.0776	2.0437	2.068	1.9322	1.8394	1.557	1.5179	1.5306
2018-03-20 16:48:00	1.897	1.9802	2.0572	2.1066	2.1046	2.0697	2.0548	1.9092	1.8206	1.5598	1.5541	1.559
2018-03-20 17:00:00	1.9713	1.9702	1.9719	1.9586	2.0283	2.0995	2.0725	1.8881	1.6984	1.5458	1.5521	1.5523
2018-03-20 17:12:00	1.9882	1.9618	1.9775	2.1042	2.0627	2.0928	2.082	1.9974	1.742	1.5382	1.5517	1.5514
2018-03-20 17:24:00	2.0698	1.9534	2.0705	2.1084	2.0754	2.0743	2.0481	1.8032	1.6232	1.5662	1.5468	1.5473
2018-03-20 17:36:00	2.0555	1.945	2.0098	2.0833	2.0731	2.0647	2.0629	2.035	1.6873	1.5711	1.5665	1.5678
2018-03-20 17:48:00	2.0462	1.9366	2.073	2.0714	2.0668	2.0497	2.0578	2.0148	1.6878	1.5671	1.5624	1.5633
2018-03-20 18:00:00	1.9163	1.9282	1.9533	2.0422	2.0252	2.0826	2.047	1.9801	1.6865	1.5736	1.5686	1.5722
2018-03-20 18:12:00	1.9442	1.9299	1.9672	1.947	1.9616	1.9785	2.0852	1.949	1.696	1.5743	1.5773	1.5739
2018-03-20 18:24:00	1.9092	1.9315	1.9118	2.0497	1.9546	1.9814	2.0868	1.9954	1.7017	1.591	1.5754	1.5756
2018-03-20 18:36:00	1.9582	1.9332	1.9277	1.9314	1.9326	1.9171	1.9898	1.9746	1.7675	1.5862	1.5672	1.5702
2018-03-20 18:48:00	1.8917	1.9348	1.8945	1.905	1.9708	1.9382	1.9688	1.9474	1.8058	1.5935	1.5856	1.5846
2018-03-20 19:00:00	1.9449	1.9365	1.9297	1.9348	1.9674	1.9442	1.9517	2.0151	1.8586	1.5948	1.583	1.5831
2018-03-20 19:12:00	1.9492	1.9365	1.9572	1.963	1.9413	1.9946	2.0002	2.0147	1.8655	1.6018	1.5875	1.5879
2018-03-20 19:24:00	1.9202	1.9365	1.9216	1.9657	1.9661	1.9893	2.0272	1.9741	1.865	1.6081	1.6101	1.6109
2018-03-20 19:36:00	1.9515	1.9365	1.9782	1.9512	1.9685	1.9454	1.9258	1.9563	1.9075	1.6147	1.6145	1.6119
2018-03-20 19:48:00	1.9957	1.9365	1.9818	1.9119	1.9217	1.9509	1.9274	1.9378	1.8802	1.6087	1.6152	1.6157
2018-03-20 20:00:00	1.9139	1.9365	1.976	1.9505	1.9541	1.9449	1.9248	1.945	1.6443	1.6334	1.6275	1.6272
2018-03-20 20:12:00	1.9321	1.9234	1.9169	1.9152	1.9021	1.9504	1.9303	1.9248	1.6976	1.6343	1.6305	1.6296
2018-03-20 20:24:00	1.955	1.9102	1.9217	1.9192	1.8921	1.9063	1.9205	1.9121	1.7792	1.639	1.6231	1.6248
2018-03-20 20:36:00	1.9553	1.897	1.8777	1.8882	1.8917	1.8655	1.9152	1.9081	1.8096	1.6418	1.627	1.6292
2018-03-20 20:48:00	1.8656	1.8839	1.8875	1.8831	1.8328	1.9168	1.9192	1.8753	1.7248	1.6568	1.6504	1.6542
2018-03-20 21:00:00	1.8895	1.8707	1.8691	1.8648	1.8387	1.9209	1.8993	1.8868	1.7974	1.6743	1.6605	1.6537
2018-03-20 21:12:00	1.9126	1.8782	1.8873	1.8748	1.8707	1.9062	1.8912	1.9036	1.9135	1.6757	1.6413	1.6423
2018-03-20 21:24:00	1.9054	1.8857	1.8828	1.8755	1.892	1.8763	1.89	1.9126	1.8625	1.6713	1.6745	1.6733
2018-03-20 21:36:00	1.8863	1.8932	1.8708	1.8813	1.8754	1.8465	1.8984	1.9109	1.9023	1.6783	1.6686	1.6727
2018-03-20 21:48:00	1.892	1.9008	1.8502	1.871	1.8581	1.871	1.89	1.8421	1.8379	1.6882	1.6829	1.6784
2018-03-20 22:00:00	1.9144	1.9083	1.8716	1.8912	1.8426	1.8676	1.846	1.849	1.8277	1.6985	1.6617	1.6641
2018-03-20 22:12:00	1.9174	1.9131	1.9384	1.9033	1.886	1.8436	1.8393	1.8691	1.8202	1.7819	1.7109	1.7105
2018-03-20 22:24:00	1.9131	1.9179	1.9154	1.8639	1.85	1.8509	1.8473	1.809	1.8096	1.7564	1.7045	1.7007
2018-03-20 22:36:00	1.9058	1.9226	1.9211	1.844	1.8432	1.8492	1.8503	1.834	1.8091	1.7385	1.6722	1.665
2018-03-20 22:48:00	1.8954	1.9274	1.8486	1.8812	1.8714	1.8531	1.8625	1.8235	1.7776	1.7947	1.6859	1.6903
2018-03-20 23:00:00	1.9351	1.9322	1.9299	1.9416	1.9378	1.9232	1.824	1.8133	1.8191	1.7395	1.6968	1.6949
2018-03-20 23:12:00	1.9203	1.9271	1.9118	1.9204	1.9139	1.8414	1.8768	1.8065	1.7897	1.798	1.7046	1.7071
2018-03-20 23:24:00	1.9238	1.9221	1.9052	1.9426	1.9499	1.8763	1.8771	1.8227	1.8002	1.7844	1.6986	1.7098
2018-03-20 23:36:00	1.931	1.917	1.9275	1.9139	1.8941	1.9396	1.9526	1.9157	1.8595	1.7612	1.6973	1.6993
2018-03-20 23:48:00	1.8998	1.912	1.9136	1.9253	1.9265	1.927	1.9284	1.8581	1.828	1.7485	1.7052	1.7112
2018-03-21	1.8909	1.9069	1.9049	1.9204	1.9175	1.9289	1.8978	1.868	1.8235	1.7319	1.7233	1.7247
2018-03-21 00:12:00	1.9041	1.9106	1.9098	1.9292	1.9289	1.8936	1.8986	1.9479	1.8357	1.7335	1.7145	1.7163
2018-03-21 00:24:00	1.9275	1.9143	1.9164	1.9115	1.9181	1.8904	1.8833	1.863	1.8545	1.7241	1.712	1.7035
2018-03-21 00:36:00	1.9306	1.9179	1.9361	1.9269	1.9259	1.9262	1.8993	1.831	1.8392	1.7165	1.7147	1.7134
2018-03-21 00:48:00	1.9365	1.9216	1.9281	1.9278	1.9286	1.9256	1.9169	1.8995	1.8676	1.7669	1.7344	1.7354
2018-03-21 01:00:00	1.9281	1.9253	1.928	1.9253	1.9235	1.9252	1.9187	1.8345	1.7867	1.7739	1.7483	1.748
2018-03-21 01:12:00	1.9428	1.9233	1.9338	1.9345	1.9354	1.8848	1.9185	1.8007	1.8179	1.7598	1.7335	1.734
2018-03-21 01:24:00	1.9215	1.9212	1.9366	1.9379	1.8889	1.9059	1.9194	1.8319	1.8155	1.743	1.6966	1.7008
2018-03-21 01:36:00	1.9229	1.9192	1.9291	1.9246	1.9209	1.8998	1.9116	1.8301	1.817	1.77	1.7138	1.7215
2018-03-21 01:48:00	1.9252	1.9171	1.9258	1.9354	1.9187	1.8953	1.9111	1.8453	1.8642	1.7851	1.7161	1.7123
2018-03-21 02:00:00	1.9222	1.9151	1.9009	1.901	1.8908	1.9181	1.926	1.8781	1.8579	1.747	1.6924	1.6979
2018-03-21 02:12:00	1.9385	1.921	1.9246	1.8941	1.9014	1.8921	1.8836	1.8905	1.8641	1.7683	1.7004	1.7004
2018-03-21 02:24:00	1.9453	1.9268	1.9462	1.9471	1.9378	1.9114	1.9141	1.8807	1.8744	1.7484	1.7442	1.7412
2018-03-21 02:36:00	1.9272	1.9327	1.9265	1.9328	1.9568	1.9385	1.9141	1.9055	1.8579	1.7801	1.7311	1.7227
2018-03-21 02:48:00	1.9298	1.9385	1.9361	1.9348	1.9407	1.9612	1.9225	1.8954	1.8692	1.8564	1.7845	1.7857
2018-03-21 03:00:00	1.9398	1.9444	1.9595	1.9516	1.9411	1.9553	1.9282	1.9282	1.9231	1.8637	1.7626	1.7598
2018-03-21 03:12:00	1.9524	1.9459	1.9513	1.9512	1.9639	1.9625	1.9498	1.961	1.8701	1.7856	1.8069	1.8045
2018-03-21 03:24:00	1.9367	1.9474	1.9557	1.9687	1.9867	1.9262	1.9675	1.9609	1.9399	1.8136	1.8018	1.7946
2018-03-21 03:36:00	2.0077	1.9489	2.0016	1.998	1.9967	1.9655	1.9804	1.9711	1.9215	1.7772	1.8274	1.8223
2018-03-21 03:48:00	1.9729	1.9504	1.9732	1.9756	1.9624	1.9391	1.9095	1.9313	1.9583	1.8137	1.7658	1.7607
2018-03-21 04:00:00	1.9532	1.9519	1.9562	1.9481	1.9563	1.9643	1.9454	1.9348	1.9526	1.9284	1.8406	1.8355
2018-03-21 04:12:00	1.9554	1.9552	1.9567	1.941	1.9346	1.9538	1.9547	1.9398	1.9464	1.8324	1.825	1.8207
2018-03-21 04:24:00	1.9882	1.9586	1.956	1.9776	1.97	1.9627	1.9441	1.9568	1.922	1.8371	1.8151	1.8094
2018-03-21 04:36:00	1.9679	1.9619	1.9623	1.9645	1.9644	1.9732	1.9685	1.9461	1.9417	1.7957	1.7881	1.7813
2018-03-21 04:48:00	1.9624	1.9653	1.9587	1.9715	1.9631	1.9731	1.8772	1.9009	1.9184	1.8007	1.8414	1.8408
2018-03-21 05:00:00	1.9714	1.9686	1.9792	2.0009	1.928	1.8959	1.9422	1.9296	1.9249	1.7817	1.8979	1.8594
2018-03-21 05:12:00	1.9866	1.978	1.989	2.0101	1.9664	1.9674	1.9021	1.8851	1.928	1.8612	1.8337	1.8454
2018-03-21 05:24:00	1.9835	1.9874	1.9791	1.9638	1.949	1.94	1.875	1.918	1.9149	1.9105	1.9221	1.937
2018-03-21 05:36:00	2.0164	1.9968	1.9362	1.9625	1.9851	1.95	1.8825	1.8747	1.9158	1.9111	1.8475	1.864
2018-03-21 05:48:00	1.9937	2.0062	1.9797	1.9845	1.9793	1.8768	1.9215	1.933	1.9091	1.8907	1.8367	1.8402
2018-03-21 06:00:00	2.0183	2.0156	1.9998	1.9994	1.9999	1.9369	1.8563	1.8699	1.902	1.7795	1.8314	1.8306
2018-03-21 06:12:00	2.013	2.0143	2.0127	2.0164	1.974	1.949	1.8731	1.9056	1.9081	1.8291	1.8473	1.8336
2018-03-21 06:24:00	2.0224	2.013	2.0174	2.0224	2.0148	1.9668	1.9444	1.8941	1.888	1.7818	1.8463	1.8514
2018-03-21 06:36:00	2.0124	2.0117	1.9973	1.9408	1.9362	1.9471	1.9376	1.9286	1.8954	1.7678	1.8159	1.8133
2018-03-21 06:48:00	1.9825	2.0104	1.9962	1.9756	1.9425	1.9316	1.9359	1.9799	1.9114	1.7222	1.8644	1.8666
2018-03-21 07:00:00	2.01	2.0091	2.0132	2.0074	2.0119	1.9565	1.9217	1.914	1.8986	1.7257	1.8972	1.8984
2018-03-21 07:12:00	2.0062	2.0058	2.0026	1.9987	2.0077	1.9954	1.9866	1.9082	1.8774	1.6727	1.9604	1.9639
2018-03-21 07:24:00	1.9985	2.0025	1.9988	1.9782	1.9627	1.9153	1.9604	1.915	1.8627	1.6967	1.9926	1.9822
2018-03-21 07:36:00	1.9627	1.9992	1.9625	1.9971	1.962	1.9692	1.9139	1.91	1.8581	1.6443	1.9326	1.9496
2018-03-21 07:48:00	1.9455	1.9959	1.9682	1.9683	1.9687	1.9384	1.9094	1.9001	1.8488	1.6519	1.9621	1.9527
2018-03-21 08:00:00	1.9986	1.9926	1.9941	1.9692	1.9594	1.9909	1.9569	1.9071	1.8812	1.6252	1.8812	1.8547
2018-03-21 08:12:00	2.0154	1.9911	2.0122	2.0059	1.9908	1.9418	1.9022	1.9181	1.9062	1.5679	1.8966	1.9073
2018-03-21 08:24:00	2.0113	1.9895	2.0208	2.0168	2.0171	1.933	1.9172	1.8951	1.8661	1.652	1.8809	1.8852
2018-03-21 08:36:00	1.9912	1.988	2.0142	1.9891	2.0082	1.9654	1.9003	1.937	1.9106	1.5649	1.8432	1.8425
2018-03-21 08:48:00	1.992	1.9864	2.004	1.981	1.9759	1.983	1.9373	1.9047	1.9133	1.647	1.9064	1.8446
2018-03-21 09:00:00	2.0066	1.9849	1.9609	1.9652	1.9623	1.9406	1.9568	1.952	1.8391	1.8327	1.9301	1.9038
2018-03-21 09:12:00	2.0165	1.9836	2.0071	2.0086	1.985	1.9355	1.9498	1.9761	1.8422	1.8047	1.9476	1.9483
2018-03-21 09:24:00	2.0096	1.9823	1.9759	1.9233	1.9081	1.9739	1.9567	1.9424	1.929	1.7612	1.895	1.8928
2018-03-21 09:36:00	2.0077	1.9811	2.0005	2	2.0052	1.9801	1.9763	1.9756	1.9019	1.8139	1.9081	1.902
2018-03-21 09:48:00	1.9955	1.9798	1.9943	1.9928	1.9935	1.9892	1.9747	1.94	1.8776	1.7864	1.9793	1.9805
2018-03-21 10:00:00	1.9781	1.9785	1.9805	1.9825	1.992	1.9904	1.9714	1.9457	1.8502	1.7512	1.9208	1.9138
2018-03-21 10:12:00	1.9839	1.982	1.9813	1.9849	1.9906	1.9715	1.9743	1.9516	1.8518	1.7621	1.8665	1.8828
2018-03-21 10:24:00	1.9877	1.9855	1.987	1.9851	1.986	1.9895	1.9881	1.9077	1.8284	1.7047	1.8919	1.8984
2018-03-21 10:36:00	1.9932	1.989	1.992	1.9915	2.0037	1.9908	1.9884	1.8922	1.8729	1.6685	1.8981	1.9147
2018-03-21 10:48:00	2.0083	1.9925	2.0139	2.0033	1.9884	1.987	2.0074	1.9788	1.9182	1.6616	1.894	1.8989
2018-03-21 11:00:00	1.9959	1.996	1.996	1.9875	1.9916	1.9878	1.9848	1.9892	1.9478	1.6753	1.8822	1.8919
2018-03-21 11:12:00	2.0013	2.0011	2.0054	2.0139	1.9857	1.9831	1.9857	1.9864	1.8914	1.7579	1.8948	1.9219
2018-03-21 11:24:00	2.0127	2.0062	2.0163	1.9591	1.9712	2.0012	1.9896	1.9879	1.9327	1.8028	1.9068	1.8865
2018-03-21 11:36:00	2.0225	2.0112	2.0209	2.0172	2.0201	2.0152	2.0067	1.9798	1.9516	1.8766	1.9774	1.8598
2018-03-21 11:48:00	2.0358	2.0163	2.0336	2.0311	2.0292	2.0212	2.0102	1.9917	1.9844	1.8055	1.805	1.8702
2018-03-21 12:00:00	2.029	2.0214	2.021	2.0172	2.0193	2.0352	2.0295	1.9945	1.9852	1.8569	1.7974	1.8026
2018-03-21 12:12:00	2.0087	2.0229	2.002	2.0175	2.0194	2.0324	2.0194	1.9738	1.9821	1.8459	1.9164	1.9117
2018-03-21 12:24:00	2.0011	2.0245	2.0087	2.0123	2.0123	2.0185	1.9947	1.9847	1.9843	1.8624	1.948	1.9509
2018-03-21 12:36:00	2.0177	2.026	2.0015	2.0114	2.0297	2.0044	1.9909	1.9855	1.8327	1.8433	1.8921	1.8659
2018-03-21 12:48:00	2.0223	2.0276	2.0165	2.0248	2.0272	2.0347	2.0024	1.953	1.842	1.8638	1.8498	1.8563
2018-03-21 13:00:00	2.0321	2.0291	2.0318	2.0351	2.0194	2.0252	2.0389	2.0461	1.8698	1.875	1.8463	1.8478
2018-03-21 13:12:00	2.0407	2.0308	2.0413	2.0369	2.0324	2.0405	2.0493	2.0128	1.8587	1.8706	1.8748	1.8748
2018-03-21 13:24:00	2.0321	2.0325	2.0233	2.0323	2.033	2.0454	2.0855	2.0473	1.89	1.8538	1.8825	1.8839
2018-03-21 13:36:00	2.0355	2.0342	2.0374	2.0438	2.0483	2.0617	2.0938	2.021	1.9581	1.859	1.8876	1.8725
2018-03-21 13:48:00	2.0358	2.0359	2.0727	2.0767	2.0857	2.0351	2.0938	2.0166	1.8795	1.872	1.8945	1.8979
2018-03-21 14:00:00	2.0368	2.0376	2.04	2.0486	2.0763	2.09	2.095	2.0394	1.8713	1.8288	1.8847	1.8863
2018-03-21 14:12:00	2.0419	2.0349	2.0418	2.0354	2.0376	2.0487	2.0518	2.0411	1.8956	1.8021	1.8792	1.8875
2018-03-21 14:24:00	2.0391	2.0322	2.0345	2.0498	2.0553	2.0798	2.0319	2.0227	1.8809	1.8451	1.88	1.8809
2018-03-21 14:36:00	2.0122	2.0296	2.0129	2.0056	2.0111	2.0831	1.9982	1.9533	1.8672	1.8208	1.8462	1.8606
2018-03-21 14:48:00	2.0487	2.0269	2.0528	2.0396	2.0329	2.0612	2.0194	1.8814	1.8367	1.8234	1.8916	1.888
2018-03-21 15:00:00	2.0003	2.0242	2.0047	2.0305	2.0428	2.0411	2.0536	1.9103	1.8337	1.8165	1.8756	1.8873
2018-03-21 15:12:00	1.9547	2.0061	2.0074	1.9778	2.0037	2.0244	2.066	1.8744	1.8706	1.8081	1.8982	1.8999
2018-03-21 15:24:00	1.9729	1.9879	1.9597	1.9811	1.9648	1.9613	1.9783	1.9234	1.8497	1.8069	1.9105	1.905
2018-03-21 15:36:00	2.0004	1.9697	1.9928	2.0045	2.0086	1.9997	1.9931	1.9869	1.8134	1.7431	1.8913	1.8937
2018-03-21 15:48:00	1.9275	1.9516	1.9595	1.9603	1.9408	1.9607	1.9739	1.9825	1.8657	1.7398	1.8644	1.8651
2018-03-21 16:00:00	1.9323	1.9334	1.9305	1.9639	1.9653	1.9599	1.9722	1.8009	1.8313	1.8024	1.8416	1.8438
2018-03-21 16:12:00	1.9661	1.9375	1.9693	1.9677	1.9608	1.9891	1.9382	1.8291	1.827	1.806	1.8613	1.8619
2018-03-21 16:24:00	1.9568	1.9416	1.9569	1.9558	1.9475	1.9605	1.9474	1.7708	1.8361	1.7772	1.8043	1.8053
2018-03-21 16:36:00	1.9599	1.9457	1.9557	1.9651	2.0201	1.9759	1.8418	1.7593	1.7621	1.7597	1.8245	1.8556
2018-03-21 16:48:00	1.9559	1.9498	1.9598	1.9544	1.9798	1.8199	1.7771	1.7444	1.7543	1.8123	1.8596	1.8564
2018-03-21 17:00:00	1.9489	1.9539	1.9573	1.8582	1.8617	1.767	1.7427	1.7408	1.801	1.8003	1.8433	1.8424
2018-03-21 17:12:00	2.017	1.9666	1.9269	1.9327	1.9387	1.8101	1.8694	1.8338	1.7923	1.7859	1.7377	1.7394
2018-03-21 17:24:00	2.0248	1.9794	2.0428	2.0281	2.0248	1.931	1.9216	1.8295	1.8313	1.7833	1.8042	1.8422
2018-03-21 17:36:00	2.0639	1.9921	2.0009	2.0439	2.0421	2.0039	1.9204	1.8212	1.8066	1.7911	1.7296	1.7297
2018-03-21 17:48:00	2.0235	2.0048	2.0254	1.9415	1.9556	1.9307	1.9117	1.8292	1.8319	1.8269	1.7409	1.7468
2018-03-21 18:00:00	2.0278	2.0176	2.0265	1.9968	2.0346	2.0208	1.8829	1.8432	1.8367	1.7992	1.8266	1.8551
2018-03-21 18:12:00	2.0749	2.0354	2.0363	2.0329	2.0494	1.9643	1.876	1.7688	1.8208	1.8011	1.7502	1.7711
2018-03-21 18:24:00	2.0993	2.0532	2.099	2.0424	2.092	1.9923	1.9514	1.7949	1.8016	1.7947	1.7196	1.7229
2018-03-21 18:36:00	2.1222	2.071	2.1212	2.1128	1.9998	1.9526	1.8397	1.7956	1.7622	1.7884	1.7535	1.7565
2018-03-21 18:48:00	2.0612	2.0888	2.0845	2.0972	2.0604	1.9433	1.8945	1.7798	1.7898	1.7961	1.7286	1.7209
2018-03-21 19:00:00	2.0878	2.1066	2.0896	2.1095	2.0279	2.0393	1.8317	1.848	1.7672	1.7862	1.7311	1.7227
2018-03-21 19:12:00	2.0522	2.1018	2.0456	2.0559	2.0712	2.0181	1.8229	1.7847	1.7636	1.7963	1.7126	1.7173
2018-03-21 19:24:00	2.11	2.097	2.0783	2.0944	2.0942	2.0944	1.9451	1.9385	1.7468	1.7999	1.7284	1.7292
2018-03-21 19:36:00	2.1154	2.0921	2.1207	2.1345	2.0244	2.0822	2.0736	1.9364	1.748	1.795	1.7585	1.7548
2018-03-21 19:48:00	2.0953	2.0873	2.0983	2.0987	2.1372	2.1051	2.0678	1.8544	1.7549	1.7886	1.7002	1.7051
2018-03-21 20:00:00	2.0832	2.0825	2.105	2.0997	2.1071	2.0745	2.0677	1.7312	1.7502	1.7832	1.7105	1.7106
2018-03-21 20:12:00	2.1013	2.0832	2.098	2.0964	2.108	2.0676	2.0502	1.8038	1.753	1.7785	1.688	1.6904
2018-03-21 20:24:00	2.096	2.0839	2.047	2.0355	2.0099	1.9889	1.9546	1.7461	1.7469	1.749	1.6792	1.6847
2018-03-21 20:36:00	2.0624	2.0847	2.0734	2.0855	2.0039	2.0621	2.0208	1.8321	1.7475	1.7365	1.687	1.6883
2018-03-21 20:48:00	2.1099	2.0854	2.1019	2.1103	2.104	2.1128	2.1199	2.1135	1.7382	1.7389	1.6746	1.6735
2018-03-21 21:00:00	2.0879	2.0861	2.0869	2.0917	2.0985	2.0896	2.0991	2.0996	1.7461	1.7099	1.6878	1.7034
2018-03-21 21:12:00	2.0931	2.0897	2.0851	2.0816	2.086	2.0873	2.0928	2.0731	1.7516	1.6807	1.6909	1.6943
2018-03-21 21:24:00	2.0833	2.0932	2.0885	2.0811	2.0887	2.0932	2.0849	2.0202	1.7501	1.704	1.6904	1.6907
2018-03-21 21:36:00	2.0841	2.0968	2.0868	2.0843	2.0925	2.0637	2.0564	1.9666	1.7555	1.6807	1.743	1.733
2018-03-21 21:48:00	2.0792	2.1003	2.0825	2.0854	2.0824	2.0909	2.0646	1.9925	1.7594	1.6947	1.7345	1.7347
2018-03-21 22:00:00	2.1076	2.1039	2.1005	2.0718	2.0716	2.0692	2.0852	2.0438	1.7914	1.691	1.6807	1.6937
2018-03-21 22:12:00	2.1109	2.1071	2.1107	2.1106	2.109	2.1046	2.0654	2.0105	1.8503	1.6993	1.6773	1.6808
2018-03-21 22:24:00	2.0762	2.1102	2.0838	2.1165	2.1032	2.1128	2.048	1.9225	1.8612	1.6898	1.7362	1.7365
2018-03-21 22:36:00	2.0866	2.1134	2.0734	2.0922	2.1198	2.1149	2.0318	1.947	1.8379	1.7112	1.7071	1.7068
2018-03-21 22:48:00	2.1352	2.1165	2.1375	2.118	2.1304	2.1196	1.9817	1.8975	1.8562	1.6849	1.6917	1.6927
2018-03-21 23:00:00	2.1023	2.1197	2.1134	2.0987	2.1147	2.1007	1.9872	1.9287	1.8756	1.6614	1.7048	1.7049
2018-03-21 23:12:00	2.0712	2.0783	2.128	2.1103	2.1122	1.9983	1.9416	1.8493	1.885	1.7076	1.6928	1.7076
2018-03-21 23:24:00	1.1665	2.0368	1.3512	2.0424	2.0987	2.09	1.9748	1.8772	1.8865	1.6927	1.7246	1.7236
2018-03-21 23:36:00	1.9619	1.9953	1.9725	1.8648	2.1036	2.0173	1.9033	1.8235	1.8742	1.6808	1.7095	1.7096
2018-03-21 23:48:00	1.666	1.9538	1.9194	1.8634	1.8475	1.8928	1.8827	1.8399	1.8552	1.6889	1.6649	1.6931
2018-03-22	1.8976	1.9124	1.9392	1.9576	1.8686	1.8041	1.808	1.8342	1.8745	1.6963	1.6954	1.6922
2018-03-22 00:12:00	1.8749	1.917	1.8878	1.7771	1.8266	1.7534	1.8598	1.8299	1.803	1.692	1.7086	1.7087
2018-03-22 00:24:00	1.5558	1.9217	1.9399	2.0205	1.9747	1.8457	1.8163	1.8438	1.7601	1.6961	1.6851	1.6852
2018-03-22 00:36:00	1.87	1.9264	1.9795	1.8212	1.8055	1.8993	1.8363	1.7469	1.7893	1.757	1.7251	1.7215
2018-03-22 00:48:00	1.5261	1.9311	1.7807	1.8195	1.9518	1.8504	1.87	1.7784	1.7575	1.7258	1.7113	1.7144
2018-03-22 01:00:00	1.9589	1.9358	1.9661	1.9871	1.846	1.8868	1.8224	1.767	1.771	1.7406	1.7059	1.7066
2018-03-22 01:12:00	1.8635	1.9349	1.869	2.003	1.8139	1.8439	1.7845	1.7827	1.8103	1.7699	1.7103	1.7093
2018-03-22 01:24:00	1.9416	1.934	1.9975	1.9819	1.8848	1.8594	1.7887	1.7739	1.8447	1.834	1.6938	1.6958
2018-03-22 01:36:00	1.8909	1.9331	1.9244	1.8772	1.9618	1.8501	1.7924	1.7773	1.9615	1.7577	1.6712	1.669
2018-03-22 01:48:00	1.8976	1.9322	1.9329	2.0241	2.0704	1.8216	1.7962	1.7852	2.0154	1.7442	1.677	1.6994
2018-03-22 02:00:00	1.9141	1.9313	1.9418	1.9457	2.0432	2.1249	1.8193	1.8952	1.9679	1.7112	1.697	1.695
2018-03-22 02:12:00	1.675	1.9352	1.8474	1.8659	1.9512	1.9395	1.8176	2.0205	1.9846	1.7269	1.7046	1.7082
2018-03-22 02:24:00	1.7096	1.9391	1.773	2.1652	2.008	2.1886	1.8296	2.0158	2.0005	1.6624	1.7105	1.7086
2018-03-22 02:36:00	1.9729	1.9429	2.1793	2.2664	2.1822	2.0402	2.0432	2.0597	1.9557	1.7436	1.7224	1.7209
2018-03-22 02:48:00	2.1024	1.9468	2.0324	2.024	1.9388	2.1569	1.9991	2.0371	1.9995	1.8091	1.7165	1.7171
2018-03-22 03:00:00	1.9348	1.9507	2.0874	2.0061	2.1961	2.1598	2.0728	2.0752	1.9864	1.74	1.7194	1.7195
2018-03-22 03:12:00	1.8974	1.9245	2.002	2.1167	2.2121	2.1934	2.1125	2.0891	1.8925	1.7394	1.6853	1.6734
2018-03-22 03:24:00	1.8905	1.8982	2.0368	2.0611	2.2269	2.2209	2.1018	2.0721	1.8758	1.716	1.6921	1.6779
2018-03-22 03:36:00	1.8118	1.872	1.8048	1.8142	2.1861	2.1946	2.1192	2.0955	1.8784	1.7076	1.6673	1.6658
2018-03-22 03:48:00	1.7801	1.8457	1.7802	1.8136	2.2342	2.2416	2.1439	2.1094	1.9258	1.696	1.6696	1.6736
2018-03-22 04:00:00	1.7594	1.8194	1.8688	1.8624	2.0368	2.2889	2.1957	2.0841	1.8673	1.6896	1.6673	1.6674
2018-03-22 04:12:00	1.7983	1.8235	1.7788	1.8574	2.0754	2.2852	2.2351	2.1431	1.8602	1.6579	1.6555	1.6631
2018-03-22 04:24:00	1.8699	1.8276	1.7504	1.8579	1.9712	2.2892	2.2113	2.1513	1.917	1.6702	1.6542	1.6596
2018-03-22 04:36:00	1.8114	1.8316	1.8302	1.8911	1.9418	2.2898	2.0991	2.0854	1.9477	1.6739	1.6605	1.6415
2018-03-22 04:48:00	1.7759	1.8357	1.8065	1.873	1.8655	2.1048	2.0739	1.9526	1.8958	1.6838	1.6786	1.6756
2018-03-22 05:00:00	1.8486	1.8398	1.8524	1.8406	1.901	2.1106	2.1224	1.9385	1.873	1.7195	1.6467	1.6468
2018-03-22 05:12:00	1.8509	1.7805	1.8492	1.989	1.9142	2.1032	1.9886	1.8647	1.8758	1.6935	1.6567	1.6631
2018-03-22 05:24:00	1.9224	1.7211	2.0637	2.0112	1.999	2.1039	2.0254	1.9059	1.6723	1.6643	1.6574	1.6617
2018-03-22 05:36:00	1.7946	1.6617	1.7946	1.862	2.028	2.0849	1.8954	1.8848	1.7103	1.6371	1.6801	1.6804
2018-03-22 05:48:00	1.667	1.6024	1.7246	2.105	2.0628	2.0739	1.9739	1.8815	1.6792	1.6631	1.6569	1.6681
2018-03-22 06:00:00	1.5126	1.543	1.6156	2.1603	2.0897	2.1207	1.6835	2.0143	1.6897	1.6837	1.6666	1.6703
2018-03-22 06:12:00	1.3833	1.4521	1.3911	1.398	1.7142	1.3285	1.6362	1.7877	1.7445	1.6757	1.664	1.6705
2018-03-22 06:24:00	1.4051	1.3611	1.328	1.3458	1.3728	1.4929	1.5467	1.7369	1.7375	1.6979	1.6813	1.6833
2018-03-22 06:36:00	1.0246	1.2702	1.0455	1.3763	1.4605	1.6126	1.6335	1.6947	1.6945	1.6548	1.6821	1.6806
2018-03-22 06:48:00	1.1298	1.1793	1.2166	1.4221	1.448	1.6887	1.6738	1.7475	1.7204	1.5988	1.6797	1.6787
2018-03-22 07:00:00	1.0831	1.0883	1.0625	1.087	1.3784	1.5514	1.5602	1.7625	1.6586	1.6241	1.6761	1.6764
2018-03-22 07:12:00	0.9121	1.0128	1.0219	1.1231	1.3989	1.5413	1.6454	1.7388	1.7751	1.6184	1.6463	1.6421
2018-03-22 07:24:00	0.9393	0.9373	0.9677	1.0171	1.4162	1.5408	1.5688	1.732	1.6285	1.6257	1.6739	1.671
2018-03-22 07:36:00	0.7975	0.8617	0.8841	1.1047	1.3627	1.513	1.5661	1.7188	1.6314	1.5943	1.6385	1.6385
2018-03-22 07:48:00	0.6263	0.7862	0.7133	1.2351	1.3754	1.5518	1.5625	1.7215	1.667	1.5946	1.6655	1.6662
2018-03-22 08:00:00	0.7019	0.7107	0.8002	1.1526	1.2963	1.3478	1.608	1.6684	1.7058	1.5941	1.6606	1.6646
2018-03-22 08:12:00	0.7291	0.7488	0.937	1.2354	1.2341	1.3462	1.4955	1.6692	1.6606	1.6249	1.6747	1.6756
2018-03-22 08:24:00	0.8526	0.7871	0.9922	1.0864	1.2392	1.2775	1.483	1.5182	1.6616	1.658	1.666	1.67
2018-03-22 08:36:00	0.9182	0.8253	0.9504	1.1512	1.2061	1.2504	1.422	1.5404	1.6534	1.6194	1.6772	1.6832
2018-03-22 08:48:00	0.9019	0.8636	0.9438	1.1337	1.1817	1.2016	1.3254	1.5265	1.6249	1.606	1.6851	1.6865
2018-03-22 09:00:00	0.9033	0.9018	1.0179	1.0168	1.107	1.2041	1.3879	1.5202	1.5941	1.6408	1.6898	1.6899
2018-03-22 09:12:00	0.9078	0.8874	0.9576	1.0602	1.0561	1.2749	1.4252	1.4756	1.5695	1.6738	1.7097	1.7088
2018-03-22 09:24:00	0.8593	0.8728	0.9039	1.0096	1.0592	1.0846	1.3967	1.4699	1.5215	1.6606	1.6936	1.6987
2018-03-22 09:36:00	0.8373	0.8583	0.9253	0.921	1.0891	1.1087	1.3567	1.43	1.5241	1.6484	1.7012	1.7038
2018-03-22 09:48:00	0.858	0.8438	0.8536	0.9954	1.0965	1.0804	1.3649	1.4016	1.523	1.6868	1.7105	1.7096
2018-03-22 10:00:00	0.8301	0.8292	0.8407	0.9855	1.1019	1.1206	1.4127	1.4569	1.5214	1.639	1.7105	1.71
2018-03-22 10:12:00	0.8122	0.8322	0.9282	1.0768	1.1471	1.0687	1.4377	1.4078	1.5199	1.6632	1.7036	1.7042
2018-03-22 10:24:00	0.8117	0.8352	0.8609	0.9291	1.1247	1.0638	1.4548	1.424	1.484	1.6651	1.7	1.6921
2018-03-22 10:36:00	0.8363	0.8381	0.8476	1.0695	1.152	1.0722	1.442	1.4485	1.5144	1.6147	1.6945	1.693
2018-03-22 10:48:00	0.8091	0.8411	0.8807	1.1087	1.2728	1.0869	1.4457	1.4321	1.4613	1.5914	1.6991	1.7015
2018-03-22 11:00:00	0.8484	0.8441	0.8667	0.9781	1.2097	1.1079	1.3368	1.4368	1.465	1.6249	1.6684	1.6748
2018-03-22 11:12:00	0.7249	0.8441	0.8551	1.0727	1.2312	1.2081	1.1882	1.4187	1.4533	1.6089	1.6883	1.68
2018-03-22 11:24:00	0.8438	0.8441	0.8731	0.9016	1.1907	1.1794	1.2098	1.4024	1.4663	1.6485	1.6878	1.6841
2018-03-22 11:36:00	0.6226	0.8442	0.816	0.8537	1.2854	1.116	1.241	1.4099	1.4557	1.638	1.6568	1.6642
2018-03-22 11:48:00	0.7317	0.8442	0.8607	0.9361	1.337	1.0867	1.2192	1.3852	1.5426	1.5924	1.6787	1.6779
2018-03-22 12:00:00	0.8393	0.8442	0.8492	0.9768	1.2268	1.2153	1.2557	1.4007	1.518	1.6173	1.6663	1.6685
2018-03-22 12:12:00	0.7562	0.828	0.8022	0.8535	1.1507	1.2271	1.2642	1.3829	1.5657	1.5922	1.6697	1.6706
2018-03-22 12:24:00	0.7663	0.8118	0.7971	0.8781	1.1622	1.2588	1.2755	1.3688	1.5413	1.6194	1.6724	1.6712
2018-03-22 12:36:00	0.6903	0.7956	0.7629	0.9731	1.073	1.2736	1.2727	1.3741	1.6013	1.6149	1.6551	1.6551
2018-03-22 12:48:00	0.7551	0.7794	0.8375	0.9771	1.0643	1.2894	1.3079	1.3677	1.6169	1.6072	1.6626	1.6567
2018-03-22 13:00:00	0.7519	0.7632	0.846	0.9308	1.0697	1.3282	1.255	1.3722	1.6158	1.619	1.6493	1.6519
2018-03-22 13:12:00	0.7199	0.6666	0.8435	0.8947	1.0744	1.352	1.2848	1.3402	1.5898	1.6333	1.6614	1.6682
2018-03-22 13:24:00	0.7725	0.5699	0.8314	0.9028	0.9968	1.3659	1.2613	1.3403	1.6024	1.6238	1.6637	1.6654
2018-03-22 13:36:00	-0.2879	0.4732	0.6724	0.9481	0.9563	1.4046	1.345	1.2488	1.5217	1.6268	1.6726	1.6732
2018-03-22 13:48:00	-0.1052	0.3765	0.5411	0.7688	0.9093	1.3812	1.2783	1.3641	1.5484	1.6216	1.6743	1.6758
2018-03-22 14:00:00	-0.0114	0.2797	0.662	0.8281	1.0129	1.3987	1.4413	1.2985	1.5178	1.6213	1.6725	1.6715
2018-03-22 14:12:00	-0.1599	0.3436	0.0124	0.856	1.0113	1.2621	1.4432	1.3633	1.5114	1.618	1.6557	1.6555
2018-03-22 14:24:00	0.2824	0.4077	0.7183	0.9121	0.9816	1.3315	1.4198	1.3494	1.5108	1.6115	1.6513	1.6514
2018-03-22 14:36:00	0.7071	0.4718	0.7934	0.9345	0.9488	1.4132	1.4479	1.4598	1.4955	1.6104	1.6415	1.6464
2018-03-22 14:48:00	0.6113	0.5359	0.8496	0.8751	1.014	1.4398	1.4359	1.4483	1.4429	1.6048	1.6246	1.6303
2018-03-22 15:00:00	0.0955	0.6	0.8056	0.9072	0.9605	1.1606	1.4296	1.4527	1.4597	1.6011	1.6362	1.6362
2018-03-22 15:12:00	0.1342	0.6507	0.845	0.8899	1.039	1.2826	1.3608	1.4418	1.3668	1.5941	1.6256	1.6288
2018-03-22 15:24:00	0.7354	0.7014	0.8479	0.8904	0.9908	1.1993	1.3743	1.4049	1.3768	1.5889	1.6288	1.6282
2018-03-22 15:36:00	0.7177	0.7521	0.7856	0.8924	0.9774	1.1723	1.4148	1.4541	1.3036	1.6001	1.628	1.6285
2018-03-22 15:48:00	0.3906	0.8028	0.8408	0.9559	0.8901	1.2928	1.4176	1.4707	1.3547	1.6092	1.6448	1.6451
2018-03-22 16:00:00	0.8419	0.8534	0.8964	0.803	1.0597	1.3436	1.4219	1.4924	1.4878	1.5798	1.6516	1.6533
2018-03-22 16:12:00	0.8205	0.8652	0.8263	1.055	1.2892	1.2283	1.3456	1.4938	1.4017	1.5692	1.6524	1.6497
2018-03-22 16:24:00	0.7666	0.877	0.7585	1.0502	1.113	1.2875	1.3157	1.4928	1.4872	1.5701	1.6454	1.644
2018-03-22 16:36:00	0.7873	0.8887	0.8443	1.0781	1.0196	1.4367	1.4086	1.4857	1.3154	1.5764	1.6507	1.6509
2018-03-22 16:48:00	0.8068	0.9004	0.9239	1.0504	1.0868	1.4623	1.4667	1.4453	1.483	1.5708	1.6533	1.6556
2018-03-22 17:00:00	0.8301	0.9122	0.9801	1.0734	1.1758	1.4306	1.5167	1.4721	1.4223	1.5809	1.6572	1.6571
2018-03-22 17:12:00	0.8557	0.8647	0.968	1.0663	1.1075	1.4404	1.5697	1.4833	1.3572	1.5785	1.652	1.6518
2018-03-22 17:24:00	0.8469	0.8171	0.9532	1.0631	1.0974	1.4848	1.5484	1.5096	1.4247	1.622	1.6533	1.654
2018-03-22 17:36:00	0.8677	0.7695	0.8874	0.9074	1.0542	1.4754	1.5319	1.5373	1.4898	1.6178	1.6531	1.653
2018-03-22 17:48:00	0.8714	0.7219	0.8423	0.9	0.9181	1.4639	1.5397	1.5035	1.4966	1.6214	1.6528	1.6534
2018-03-22 18:00:00	0.6272	0.6744	0.8371	0.8641	0.9311	1.4268	1.5635	1.5101	1.5087	1.6502	1.6509	1.6508
2018-03-22 18:12:00	0.5569	0.5851	0.5849	0.6386	0.966	1.3998	1.588	1.54	1.5135	1.6483	1.6523	1.654
2018-03-22 18:24:00	0.6259	0.4957	0.6815	0.9554	1.0243	1.3816	1.631	1.6252	1.5226	1.6506	1.6187	1.6312
2018-03-22 18:36:00	0.5648	0.4064	0.6787	1.0005	1.1614	1.4942	1.6242	1.6027	1.5444	1.6526	1.6344	1.6391
2018-03-22 18:48:00	0.4404	0.3171	0.6898	1.0179	1.119	1.1636	1.6452	1.6222	1.5799	1.65	1.5543	1.5536
2018-03-22 19:00:00	0.2763	0.2277	0.2803	1.088	1.0778	1.2556	1.6145	1.6697	1.5532	1.6507	1.5963	1.5838
2018-03-22 19:12:00	0.1435	0.2021	0.1763	1.1186	1.0886	1.4532	1.6651	1.709	1.5718	1.6469	1.6073	1.6081
2018-03-22 19:24:00	0.1494	0.1766	0.2395	1.157	1.1148	1.4402	1.693	1.6879	1.582	1.6478	1.5999	1.6004
2018-03-22 19:36:00	0.1253	0.151	0.1419	1.1012	1.1135	1.443	1.7133	1.6384	1.565	1.6474	1.6	1.5998
2018-03-22 19:48:00	0.1057	0.1255	0.2383	1.073	1.243	1.5259	1.7143	1.5709	1.6565	1.6496	1.5983	1.5958
2018-03-22 20:00:00	0.1054	0.0999	0.1168	1.0734	1.2872	1.5824	1.7224	1.5824	1.6603	1.6541	1.5935	1.5931
2018-03-22 20:12:00	0.1234	0.111	0.1741	0.9882	1.281	1.6861	1.6333	1.5668	1.6562	1.6502	1.5993	1.5982
2018-03-22 20:24:00	-0.0695	0.1222	1.0323	1.2648	1.381	1.7065	1.6531	1.5696	1.6651	1.6474	1.6099	1.6107
2018-03-22 20:36:00	0.144	0.1333	1.1642	1.2295	1.4602	1.6781	1.6177	1.6116	1.6566	1.6547	1.5979	1.5985
2018-03-22 20:48:00	-0.0334	0.1444	1.2114	1.2245	1.4067	1.7113	1.6556	1.5989	1.6778	1.6567	1.5791	1.5786
2018-03-22 21:00:00	0.1491	0.1556	0.5045	1.1704	1.271	1.6991	1.578	1.5696	1.6787	1.6562	1.5815	1.5835
2018-03-22 21:12:00	0.0692	0.1512	0.1406	1.2871	1.2604	1.6702	1.561	1.5717	1.676	1.6566	1.5815	1.5838
2018-03-22 21:24:00	-0.1631	0.1469	0.2879	1.2104	1.3067	1.6777	1.5565	1.5555	1.6815	1.6627	1.5888	1.5891
2018-03-22 21:36:00	-0.0749	0.1425	-0.2959	1.1588	1.3087	1.6523	1.6375	1.5609	1.6829	1.6664	1.5902	1.5914
2018-03-22 21:48:00	0.0156	0.1382	0.6073	1.2133	1.2767	1.6608	1.5611	1.5803	1.6792	1.6636	1.6072	1.6098
2018-03-22 22:00:00	0.1025	0.1338	0.9144	1.1432	1.221	1.6431	1.5683	1.5347	1.678	1.67	1.6192	1.631
2018-03-22 22:12:00	-0.0865	0.1181	0.9352	1.305	1.3674	1.6604	1.6306	1.5418	1.6837	1.6508	1.6215	1.628
2018-03-22 22:24:00	-0.0714	0.1023	1.0198	1.1371	1.3742	1.524	1.6559	1.5839	1.6746	1.6979	1.6099	1.6105
2018-03-22 22:36:00	0.1632	0.0865	0.6026	1.1275	1.3181	1.4048	1.6148	1.573	1.6813	1.6983	1.6445	1.6473
2018-03-22 22:48:00	0.0012	0.0708	0.4351	0.9813	1.2829	1.331	1.6172	1.5731	1.6999	1.6886	1.6639	1.6649
2018-03-22 23:00:00	0.1088	0.055	0.5743	0.9973	1.1378	1.3836	1.5444	1.588	1.6834	1.6769	1.6708	1.6701
2018-03-22 23:12:00	0.2649	0.2342	0.6021	1.1097	1.1969	1.4403	1.4691	1.621	1.6828	1.6787	1.6859	1.6729
2018-03-22 23:24:00	-0.0396	0.4136	0.5722	0.994	1.1892	1.3951	1.5257	1.6478	1.6958	1.6672	1.6831	1.6826
2018-03-22 23:36:00	-0.1168	0.593	0.8482	1.1859	1.2786	1.3576	1.4827	1.5864	1.6904	1.6753	1.6789	1.6795
2018-03-22 23:48:00	-0.1606	0.7724	0.2429	0.9858	1.2049	1.4289	1.4838	1.5515	1.6767	1.6767	1.68	1.6791
2018-03-23	0.3878	0.9518	0.975	1.0639	1.3517	1.3693	1.4221	1.5818	1.6694	1.6823	1.6839	1.6825
2018-03-23 00:12:00	-0.2454	0.7108	0.1064	1.1246	1.2276	1.34	1.419	1.5672	1.6725	1.6723	1.6784	1.6822
2018-03-23 00:24:00	-0.1758	0.4692	-0.2379	1.1035	1.1746	1.3197	1.3639	1.5879	1.6691	1.6849	1.6724	1.6733
2018-03-23 00:36:00	-0.2219	0.2276	-0.0322	0.8875	1.1776	1.2939	1.4064	1.5005	1.676	1.7021	1.6711	1.673
2018-03-23 00:48:00	-0.2186	-0.0141	-0.1824	0.1154	1.0895	1.3168	1.4016	1.5079	1.7199	1.6794	1.6683	1.6686
2018-03-23 01:00:00	-0.24	-0.2557	0.0217	0.4852	1.0848	1.2669	1.4052	1.5819	1.7103	1.6804	1.6809	1.6817
2018-03-23 01:12:00	-0.2888	-0.2502	0.0085	0.3402	1.1788	1.2673	1.4019	1.5718	1.7202	1.6812	1.6869	1.6876
2018-03-23 01:24:00	-0.4177	-0.2445	-0.4058	0.0411	0.8398	1.2341	1.3968	1.6753	1.7101	1.6802	1.6846	1.6857
2018-03-23 01:36:00	-0.4115	-0.2387	-0.1756	-0.0065	1.0506	1.2665	1.4694	1.7435	1.6963	1.6941	1.6894	1.6882
2018-03-23 01:48:00	-0.2731	-0.233	-0.077	0.0254	1.2232	1.3214	1.4724	1.755	1.6774	1.6791	1.6816	1.6809
2018-03-23 02:00:00	-0.2175	-0.2272	-0.1037	0.9014	1.2528	1.3578	1.4744	1.7269	1.6826	1.6791	1.6859	1.6858
2018-03-23 02:12:00	-0.1918	-0.2105	-0.0889	0.2798	1.263	1.349	1.5289	1.7119	1.673	1.6808	1.681	1.6812
2018-03-23 02:24:00	-0.2908	-0.1939	-0.2206	-0.1754	1.1815	1.3531	1.5531	1.6701	1.6706	1.6719	1.6821	1.6824
2018-03-23 02:36:00	-0.3175	-0.1772	-0.2878	-0.1048	0.7922	1.3567	1.5243	1.6551	1.6667	1.6711	1.6796	1.68
2018-03-23 02:48:00	-0.1626	-0.1605	0.0166	0.3864	1.0966	1.3498	1.5015	1.6403	1.6687	1.6732	1.6743	1.6745
2018-03-23 03:00:00	-0.0535	-0.1438	-0.0612	0.497	1.2094	1.372	1.5292	1.6417	1.6769	1.6715	1.6656	1.6668
2018-03-23 03:12:00	-0.2318	-0.1264	-0.1636	0.4884	1.1669	1.3373	1.5236	1.6042	1.6595	1.6702	1.6682	1.6681
2018-03-23 03:24:00	-0.39	-0.109	-0.1027	0.6147	1.0129	1.3522	1.5075	1.6326	1.6613	1.6711	1.6735	1.674
2018-03-23 03:36:00	-0.3541	-0.0916	0.005	0.6292	0.9231	1.365	1.518	1.63	1.6595	1.6695	1.6801	1.6801
2018-03-23 03:48:00	-0.0614	-0.0742	0.057	0.6474	0.9002	1.3916	1.5098	1.6334	1.663	1.668	1.6768	1.6775
2018-03-23 04:00:00	-0.0758	-0.0568	0.2451	0.5646	0.7802	1.364	1.4783	1.6426	1.6571	1.6745	1.6757	1.676
2018-03-23 04:12:00	-0.4406	0.0021	0.1854	0.4821	0.631	1.2778	1.4085	1.5107	1.6584	1.6742	1.6747	1.6743
2018-03-23 04:24:00	-0.3497	0.061	0.1766	0.4338	0.6134	1.1654	1.4506	1.5095	1.6672	1.6721	1.6641	1.6719
2018-03-23 04:36:00	-0.3613	0.1199	0.2427	0.277	0.6369	1.2589	1.4779	1.5395	1.6984	1.674	1.6701	1.6731
2018-03-23 04:48:00	-0.3286	0.1789	0.2848	0.438	0.5571	1.3015	1.4793	1.4935	1.7017	1.6773	1.6629	1.6652
2018-03-23 05:00:00	0.1856	0.2378	0.368	0.5278	0.9614	1.1561	1.4492	1.4727	1.6919	1.6695	1.6716	1.6741
2018-03-23 05:12:00	0.1221	0.18	0.1706	0.3226	0.888	1.228	1.4454	1.5213	1.6922	1.6413	1.669	1.6686
2018-03-23 05:24:00	0.0682	0.1221	0.0883	0.29	0.9116	1.3767	1.4367	1.4256	1.68	1.6359	1.6672	1.6666
2018-03-23 05:36:00	0.0589	0.0642	-0.0296	0.4909	0.7314	1.421	1.4168	1.4069	1.6818	1.6413	1.6686	1.6725
2018-03-23 05:48:00	0.0568	0.0062	0.1401	0.77	0.8101	1.3779	1.3555	1.4372	1.6705	1.6687	1.6707	1.6705
2018-03-23 06:00:00	-0.0824	-0.0517	0.0676	0.4141	0.866	1.2923	1.2452	1.6289	1.6595	1.6645	1.6707	1.6724
2018-03-23 06:12:00	-0.0476	-0.0514	-0.0311	0.2028	0.7708	1.2717	1.4392	1.6088	1.6792	1.6617	1.6703	1.6706
2018-03-23 06:24:00	-0.0641	-0.0509	-0.0331	0.0492	0.4622	1.2143	1.3766	1.5984	1.6544	1.6466	1.657	1.6584
2018-03-23 06:36:00	-0.1992	-0.0505	-0.1706	0.0493	0.5596	1.2133	1.4123	1.6721	1.6574	1.6464	1.662	1.6625
2018-03-23 06:48:00	-0.1558	-0.05	-0.0859	0.2943	0.4385	1.2858	1.5061	1.6934	1.6833	1.6483	1.6569	1.657
2018-03-23 07:00:00	-0.1076	-0.0496	-0.0336	0.2719	0.4149	1.1596	1.5521	1.7017	1.6761	1.6566	1.6525	1.6529
2018-03-23 07:12:00	-0.0321	-0.0478	0.0051	0.1403	0.7347	1.1459	1.5066	1.7049	1.6736	1.6495	1.6431	1.6426
2018-03-23 07:24:00	-0.0367	-0.046	0.0737	0.2273	0.5179	1.4978	1.5449	1.6968	1.6432	1.6485	1.6385	1.6391
2018-03-23 07:36:00	-0.0677	-0.0442	0.0021	0.1251	0.9674	1.1513	1.5687	1.7239	1.6706	1.6422	1.6229	1.6234
2018-03-23 07:48:00	-0.0518	-0.0424	-0.0264	-0.0343	0.8427	1.4398	1.6008	1.7024	1.6437	1.6565	1.6045	1.6036
2018-03-23 08:00:00	-0.0302	-0.0406	-0.0343	0.0881	0.8533	1.5387	1.655	1.6952	1.613	1.6487	1.5926	1.594
2018-03-23 08:12:00	-0.0709	-0.0365	-0.0775	0.6223	1.1343	1.4866	1.6807	1.7093	1.648	1.6497	1.5979	1.5992
2018-03-23 08:24:00	-0.0908	-0.0323	-0.0531	1.0667	1.1639	1.645	1.7021	1.6908	1.5939	1.6149	1.5933	1.5958
2018-03-23 08:36:00	-0.0585	-0.0282	0.598	0.9609	1.1905	1.4622	1.7239	1.6797	1.5917	1.6263	1.5936	1.5945
2018-03-23 08:48:00	-0.0485	-0.024	0.4014	1.052	1.1902	1.3589	1.7009	1.684	1.6422	1.6083	1.5849	1.5846
2018-03-23 09:00:00	-0.0223	-0.0199	0.3009	1.0646	1.2694	1.4141	1.7055	1.6812	1.5812	1.6191	1.5805	1.58
2018-03-23 09:12:00	0.0952	-0.0057	0.4527	1.0124	1.211	1.3706	1.7005	1.6968	1.6027	1.631	1.5788	1.5793
2018-03-23 09:24:00	0.1716	0.0085	0.3129	0.9771	1.1964	1.5418	1.694	1.6701	1.589	1.6274	1.582	1.5822
2018-03-23 09:36:00	0.0872	0.0227	0.5886	0.9646	1.2152	1.6474	1.6758	1.7209	1.553	1.6188	1.5815	1.5821
2018-03-23 09:48:00	0.083	0.0369	0.7376	0.9918	1.1989	1.5949	1.7188	1.6644	1.5714	1.6225	1.5782	1.5787
2018-03-23 10:00:00	0.0279	0.0511	0.4247	0.8696	1.2398	1.4654	1.7161	1.6225	1.5488	1.6114	1.5778	1.5779
2018-03-23 10:12:00	0.114	0.1247	0.7146	0.9098	1.2818	1.5844	1.7016	1.6577	1.5589	1.6085	1.5781	1.5783
2018-03-23 10:24:00	0.4225	0.1984	0.4754	0.8989	1.3306	1.5802	1.6122	1.5865	1.5878	1.5939	1.5749	1.5755
2018-03-23 10:36:00	0.3009	0.2722	0.5769	0.7722	1.3503	1.5608	1.638	1.5645	1.5933	1.5922	1.5626	1.5634
2018-03-23 10:48:00	0.4346	0.3459	0.6705	1.1681	1.5138	1.5378	1.6372	1.5988	1.5879	1.5886	1.5721	1.5724
2018-03-23 11:00:00	0.3434	0.4196	0.7696	1.2953	1.4891	1.5132	1.6491	1.5855	1.5962	1.574	1.5635	1.5637
2018-03-23 11:12:00	0.3488	0.3901	0.4577	0.833	1.4204	1.4758	1.627	1.6006	1.5954	1.5246	1.5166	1.5128
2018-03-23 11:24:00	0.065	0.3605	0.1298	0.6929	1.0989	1.47	1.6412	1.6026	1.5938	1.5785	1.5316	1.5317
2018-03-23 11:36:00	0.2095	0.3309	0.0876	0.3626	0.9013	1.42	1.6268	1.6192	1.599	1.588	1.5271	1.5248
2018-03-23 11:48:00	0.1388	0.3013	0.2103	0.5905	1.1119	1.3107	1.6385	1.5776	1.5769	1.5837	1.5449	1.556
2018-03-23 12:00:00	0.2858	0.2716	0.5505	0.9929	1.3526	1.4344	1.6357	1.5864	1.5907	1.5588	1.5181	1.52
2018-03-23 12:12:00	0.2535	0.3052	0.7864	1.05	1.2936	1.439	1.6367	1.5714	1.6006	1.582	1.5372	1.536
2018-03-23 12:24:00	0.2315	0.3388	0.8854	0.9874	1.234	1.4136	1.6338	1.5701	1.5965	1.5562	1.5543	1.5535
2018-03-23 12:36:00	0.4108	0.3724	0.9536	1.0434	1.3108	1.4179	1.6381	1.5681	1.5973	1.5778	1.5466	1.5481
2018-03-23 12:48:00	0.4084	0.406	0.8904	1.0225	1.2841	1.4186	1.6275	1.5677	1.5922	1.598	1.5445	1.552
2018-03-23 13:00:00	0.4382	0.4396	0.8126	1.1486	1.261	1.5423	1.5931	1.5722	1.5932	1.5562	1.5125	1.5128
2018-03-23 13:12:00	0.5467	0.4972	1.0338	1.1524	1.2392	1.4559	1.5824	1.5787	1.606	1.527	1.4916	1.4965
2018-03-23 13:24:00	0.5855	0.5548	0.9515	1.1764	1.2681	1.5381	1.6153	1.595	1.6128	1.5452	1.4744	1.4787
2018-03-23 13:36:00	0.6287	0.6125	1.0109	0.9832	1.2437	1.5283	1.5884	1.5788	1.6205	1.4795	1.4511	1.4658
2018-03-23 13:48:00	0.7451	0.6702	0.8336	1.1864	1.2659	1.5309	1.5816	1.5892	1.6207	1.5296	1.4424	1.439
2018-03-23 14:00:00	0.6807	0.7278	0.7378	1.1622	1.2586	1.4218	1.5724	1.6095	1.6216	1.5096	1.4586	1.4536
2018-03-23 14:12:00	0.2534	0.6653	0.5257	1.0874	1.2092	1.3858	1.5663	1.6249	1.6244	1.5199	1.4677	1.474
2018-03-23 14:24:00	0.3815	0.6026	0.4648	0.8613	1.2072	1.3902	1.5644	1.6094	1.6226	1.5254	1.4048	1.4076
2018-03-23 14:36:00	0.1226	0.5399	0.4306	1.1319	1.2352	1.4122	1.5565	1.6024	1.6224	1.5191	1.456	1.4376
2018-03-23 14:48:00	0.3463	0.4772	0.6836	1.1371	1.2468	1.3886	1.5577	1.5976	1.6225	1.5096	1.4718	1.4646
2018-03-23 15:00:00	0.3805	0.4145	0.6153	1.1487	1.2434	1.4308	1.561	1.6049	1.6266	1.5026	1.4069	1.3906
2018-03-23 15:12:00	0.4282	0.542	0.7367	1.1244	1.2489	1.4254	1.5658	1.6108	1.612	1.5096	1.3615	1.3674
2018-03-23 15:24:00	0.4958	0.6697	1.0151	1.1163	1.2463	1.3998	1.5722	1.6167	1.5899	1.5139	1.4253	1.4328
2018-03-23 15:36:00	0.7087	0.7975	1.043	1.1928	1.2717	1.4477	1.5961	1.6226	1.5862	1.5123	1.4576	1.4337
2018-03-23 15:48:00	0.9572	0.9253	1.0317	1.1449	1.2636	1.4776	1.5958	1.6236	1.5751	1.4905	1.3791	1.38
2018-03-23 16:00:00	1.0501	1.053	1.0831	1.1631	1.2568	1.4616	1.585	1.624	1.5623	1.5057	1.4227	1.4391
2018-03-23 16:12:00	1.0458	1.0425	1.0834	1.1647	1.271	1.4092	1.5909	1.6238	1.5071	1.4645	1.4178	1.4085
2018-03-23 16:24:00	0.9948	1.0319	1.1005	1.171	1.2851	1.386	1.6071	1.6251	1.4921	1.4815	1.4235	1.4202
2018-03-23 16:36:00	0.9742	1.0212	1.062	1.1699	1.2845	1.3918	1.5822	1.6197	1.5149	1.4693	1.4149	1.4137
2018-03-23 16:48:00	0.9153	1.0105	1.0591	1.1572	1.2883	1.3568	1.5848	1.6197	1.5064	1.4548	1.4301	1.4075
2018-03-23 17:00:00	0.9705	0.9998	1.0614	1.1976	1.3095	1.3584	1.569	1.6152	1.537	1.4493	1.4392	1.4402
2018-03-23 17:12:00	0.9666	1.0302	1.0169	1.2026	1.3103	1.4067	1.5778	1.608	1.5273	1.4912	1.3928	1.4023
2018-03-23 17:24:00	0.9168	1.0606	1.0869	1.278	1.3011	1.4589	1.604	1.6058	1.5182	1.4652	1.4111	1.4134
2018-03-23 17:36:00	0.9978	1.0911	1.1793	1.2996	1.3288	1.4617	1.6139	1.5726	1.5212	1.464	1.3865	1.4032
2018-03-23 17:48:00	1.1329	1.1215	1.2633	1.3041	1.3755	1.4904	1.6097	1.5766	1.5194	1.4708	1.4282	1.4241
2018-03-23 18:00:00	1.1302	1.152	1.2727	1.344	1.4111	1.5435	1.6135	1.6036	1.5115	1.4366	1.4213	1.4169
2018-03-23 18:12:00	0.9154	1.1166	1.298	1.3106	1.4167	1.5648	1.6129	1.6111	1.5211	1.4339	1.4187	1.4222
2018-03-23 18:24:00	0.9496	1.0811	0.9984	1.2991	1.3799	1.5469	1.612	1.6203	1.52	1.4526	1.4301	1.4294
2018-03-23 18:36:00	0.8485	1.0456	1.0307	1.3862	1.4314	1.573	1.6143	1.6211	1.5146	1.432	1.3504	1.3572
2018-03-23 18:48:00	0.9461	1.0101	1.0621	1.3929	1.4517	1.5795	1.617	1.6174	1.5125	1.427	1.3683	1.3767
2018-03-23 19:00:00	0.9815	0.9746	1.0041	1.3726	1.4329	1.5853	1.6151	1.6111	1.4967	1.4114	1.3692	1.3665
2018-03-23 19:12:00	0.7131	0.8898	1.0138	1.2651	1.4179	1.5878	1.6124	1.5966	1.4952	1.4069	1.3688	1.3789
2018-03-23 19:24:00	0.8372	0.805	1.0374	1.2533	1.4334	1.5927	1.6144	1.5805	1.4707	1.4081	1.3655	1.3696
2018-03-23 19:36:00	0.361	0.7201	1.0155	1.1972	1.4376	1.5808	1.5924	1.6016	1.4821	1.4087	1.3859	1.3936
2018-03-23 19:48:00	0.439	0.6352	1.0322	1.15	1.425	1.5762	1.5933	1.5548	1.4669	1.4101	1.3659	1.3687
2018-03-23 20:00:00	0.5136	0.5503	0.6281	1.1548	1.4091	1.5578	1.5912	1.5319	1.4767	1.3811	1.3166	1.3189
2018-03-23 20:12:00	0.4644	0.5579	0.8998	1.1981	1.4564	1.5665	1.5888	1.52	1.4741	1.3888	1.3462	1.3448
2018-03-23 20:24:00	0.6789	0.5657	1.042	1.2359	1.4467	1.5647	1.6005	1.5161	1.4589	1.3894	1.3312	1.3366
2018-03-23 20:36:00	0.6709	0.5735	1.0839	1.3176	1.4671	1.5615	1.582	1.5138	1.4728	1.3689	1.3223	1.332
2018-03-23 20:48:00	0.9558	0.5812	1.1338	1.318	1.4675	1.5605	1.582	1.5885	1.475	1.3739	1.3226	1.319
2018-03-23 21:00:00	0.5938	0.589	0.9726	1.3241	1.4732	1.5668	1.5842	1.5876	1.4857	1.3728	1.3444	1.3482
2018-03-23 21:12:00	0.4323	0.6775	0.6777	1.3366	1.482	1.5622	1.5848	1.5893	1.4753	1.3635	1.298	1.2954
2018-03-23 21:24:00	0.9796	0.7662	0.3128	1.3217	1.4837	1.558	1.5813	1.5894	1.4767	1.3854	1.3331	1.3329
2018-03-23 21:36:00	0.7329	0.8548	1.0777	1.3493	1.486	1.5572	1.592	1.5779	1.4575	1.3699	1.3086	1.3124
2018-03-23 21:48:00	0.4726	0.9434	1.1087	1.353	1.4908	1.5602	1.5967	1.5804	1.4697	1.374	1.2848	1.2897
2018-03-23 22:00:00	0.8796	1.0321	1.2182	1.3685	1.519	1.5794	1.591	1.5704	1.4656	1.3784	1.2947	1.2919
2018-03-23 22:12:00	1.0878	1.023	1.0194	1.3728	1.5525	1.5921	1.4433	1.5528	1.4748	1.3802	1.2749	1.2817
2018-03-23 22:24:00	0.9764	1.0137	1.1671	1.3488	1.5488	1.4994	1.5789	1.543	1.5221	1.4045	1.3077	1.3093
2018-03-23 22:36:00	1.0583	1.0044	1.2802	1.3612	1.5489	1.4816	1.5546	1.5188	1.5305	1.4188	1.2834	1.2878
2018-03-23 22:48:00	1.123	0.9952	1.2616	1.3925	1.5448	1.5329	1.5571	1.5288	1.4835	1.3907	1.3088	1.3096
2018-03-23 23:00:00	0.6398	0.9859	1.1345	1.4039	1.5435	1.5215	1.553	1.52	1.4663	1.3921	1.3121	1.3078
2018-03-23 23:12:00	0.7148	0.9472	1.3014	1.4083	1.5372	1.5042	1.532	1.5095	1.4685	1.3729	1.2966	1.2874
2018-03-23 23:24:00	1.1082	0.9085	1.3373	1.3992	1.551	1.4112	1.4849	1.5321	1.4673	1.3981	1.2799	1.2809
2018-03-23 23:36:00	0.5261	0.8697	1.2337	1.4145	1.5468	1.3456	1.335	1.5532	1.4647	1.3865	1.3031	1.2976
2018-03-23 23:48:00	0.5348	0.831	1.2824	1.4284	1.5488	1.3283	1.3775	1.5695	1.4767	1.367	1.2791	1.2773
2018-03-24	0.6916	0.7923	1.3473	1.4316	1.5692	1.331	1.3779	1.5445	1.5249	1.3438	1.269	1.269
2018-03-24 00:12:00	1.2963	0.9211	1.4275	1.5088	1.6018	1.3179	1.3321	1.5628	1.5076	1.3554	1.2724	1.283
2018-03-24 00:24:00	1.3839	1.0502	1.4436	1.4689	1.6185	1.3198	1.3074	1.4367	1.4997	1.3674	1.3161	1.313
2018-03-24 00:36:00	1.2188	1.1793	1.4443	1.5022	1.5988	1.3489	1.32	1.4774	1.4815	1.3697	1.2798	1.2757
2018-03-24 00:48:00	1.3483	1.3084	1.4524	1.499	1.5948	1.3054	1.288	1.3701	1.5285	1.3809	1.2639	1.2571
2018-03-24 01:00:00	1.3628	1.4375	1.4779	1.5238	1.5336	1.2679	1.2974	1.3237	1.524	1.3927	1.2151	1.2246
2018-03-24 01:12:00	1.3179	1.3357	1.4719	1.5302	1.3278	1.2646	1.3008	1.4425	1.5148	1.3818	1.2469	1.2418
2018-03-24 01:24:00	1.3442	1.2335	1.4705	1.5284	1.4036	1.2579	1.2814	1.3294	1.5118	1.4377	1.2516	1.2458
2018-03-24 01:36:00	1.175	1.1313	1.4652	1.5144	1.4869	1.2761	1.2933	1.3438	1.5125	1.457	1.2845	1.2794
2018-03-24 01:48:00	0.9836	1.0291	0.9549	1.5038	1.5657	1.3025	1.319	1.3585	1.5064	1.4635	1.2886	1.294
2018-03-24 02:00:00	0.8823	0.9269	1.233	1.5069	1.5558	1.3685	1.3529	1.3688	1.4558	1.3857	1.3629	1.355
2018-03-24 02:12:00	0.6383	0.8999	0.9489	1.5056	1.5453	1.4028	1.3097	1.3039	1.4451	1.4133	1.3687	1.3708
2018-03-24 02:24:00	0.7713	0.873	0.9373	1.5071	1.545	1.2778	1.3054	1.3664	1.4431	1.4352	1.3093	1.3151
2018-03-24 02:36:00	0.8422	0.8461	1.2073	1.5136	1.5426	1.2865	1.2945	1.5535	1.4664	1.4545	1.2401	1.2412
2018-03-24 02:48:00	0.7871	0.8192	1.3759	1.5252	1.5352	1.2928	1.3037	1.5928	1.4235	1.3419	1.2342	1.2226
2018-03-24 03:00:00	0.8384	0.7923	1.4947	1.5443	1.5118	1.3667	1.2973	1.5668	1.458	1.3893	1.2594	1.2556
2018-03-24 03:12:00	0.9796	0.8091	1.497	1.5537	1.5166	1.3124	1.4111	1.5392	1.4472	1.3381	1.2655	1.2647
2018-03-24 03:24:00	0.9088	0.826	1.1126	1.5632	1.5029	1.2272	1.3889	1.5153	1.4507	1.3685	1.3136	1.3071
2018-03-24 03:36:00	0.7896	0.8429	0.8451	1.5584	1.4947	1.2448	1.4526	1.5074	1.4574	1.3511	1.292	1.2896
2018-03-24 03:48:00	0.8086	0.8597	0.8335	1.5587	1.5032	1.2356	1.3555	1.5167	1.43	1.3827	1.3486	1.3429
2018-03-24 04:00:00	0.7776	0.8766	1.0178	1.5407	1.5229	1.278	1.3998	1.5308	1.4195	1.448	1.2882	1.3067
2018-03-24 04:12:00	0.8097	0.9998	1.0202	1.5362	1.3338	1.2722	1.4508	1.5341	1.4496	1.3919	1.2559	1.2505
2018-03-24 04:24:00	0.7748	1.1232	0.9883	1.5397	1.4394	1.2948	1.3844	1.5365	1.4765	1.37	1.2644	1.2519
2018-03-24 04:36:00	1.0681	1.2466	1.1846	1.5591	1.3761	1.2942	1.4039	1.5429	1.4578	1.3738	1.2372	1.248
2018-03-24 04:48:00	1.4538	1.37	1.4612	1.5352	1.3481	1.3056	1.3994	1.551	1.4558	1.3605	1.2902	1.253
2018-03-24 05:00:00	1.4853	1.4934	1.4711	1.479	1.2579	1.3146	1.3662	1.5428	1.4694	1.365	1.3049	1.2773
2018-03-24 05:12:00	1.3375	1.4137	1.3061	1.3302	1.2801	1.3184	1.3678	1.4339	1.4638	1.372	1.298	1.2889
2018-03-24 05:24:00	1.2668	1.3336	1.322	1.212	1.232	1.2653	1.2995	1.407	1.4601	1.3327	1.2271	1.237
2018-03-24 05:36:00	1.1188	1.2536	1.238	1.2297	1.2372	1.2579	1.3275	1.4874	1.4635	1.3449	1.2816	1.2389
2018-03-24 05:48:00	1.1335	1.1736	1.1792	1.2256	1.2575	1.2687	1.2797	1.4539	1.4353	1.3443	1.2235	1.2185
2018-03-24 06:00:00	1.0762	1.0935	1.1115	1.1624	1.2026	1.2522	1.2974	1.4719	1.4486	1.3554	1.2752	1.2649
2018-03-24 06:12:00	0.9907	1.1179	1.135	1.1735	1.2018	1.2546	1.3176	1.4961	1.4532	1.3558	1.2818	1.2855
2018-03-24 06:24:00	1.139	1.1425	1.1806	1.1841	1.2052	1.2136	1.2658	1.4301	1.4444	1.326	1.2683	1.2616
2018-03-24 06:36:00	1.1492	1.167	1.2173	1.2218	1.2631	1.2266	1.3233	1.4443	1.4589	1.3524	1.2521	1.2528
2018-03-24 06:48:00	1.1434	1.1916	1.2063	1.229	1.2966	1.3112	1.3383	1.4935	1.4821	1.3579	1.2581	1.2658
2018-03-24 07:00:00	1.2003	1.2162	1.2109	1.2309	1.2719	1.3033	1.3719	1.4466	1.4771	1.3593	1.2392	1.2453
2018-03-24 07:12:00	0.9884	1.2076	1.2325	1.2687	1.2911	1.2935	1.4054	1.462	1.4728	1.4063	1.2345	1.2351
2018-03-24 07:24:00	1.2178	1.1989	1.2409	1.2454	1.2696	1.2977	1.3923	1.5079	1.4695	1.3515	1.2033	1.1999
2018-03-24 07:36:00	1.1811	1.1902	1.1818	1.2045	1.2151	1.2643	1.3769	1.504	1.4677	1.3534	1.2074	1.1955
2018-03-24 07:48:00	1.1756	1.1816	1.2078	1.207	1.2037	1.2594	1.4341	1.5205	1.4749	1.3154	1.2124	1.1991
2018-03-24 08:00:00	1.1787	1.1729	1.1828	1.1989	1.232	1.2614	1.4125	1.504	1.4681	1.2851	1.1806	1.1676
2018-03-24 08:12:00	1.1781	1.182	1.2093	1.2126	1.2351	1.2887	1.4118	1.5126	1.4341	1.3029	1.2543	1.2292
2018-03-24 08:24:00	1.189	1.1911	1.193	1.1924	1.2402	1.2579	1.4181	1.511	1.4427	1.2848	1.1954	1.1719
2018-03-24 08:36:00	1.1813	1.2002	1.2095	1.2376	1.2392	1.2804	1.4058	1.5146	1.4441	1.3146	1.2349	1.2296
2018-03-24 08:48:00	1.188	1.2094	1.1815	1.2093	1.2402	1.3011	1.3542	1.5343	1.4669	1.3212	1.2351	1.2284
2018-03-24 09:00:00	1.1702	1.2185	1.2157	1.1847	1.2035	1.2879	1.3605	1.5266	1.4681	1.3176	1.2524	1.2539
2018-03-24 09:12:00	1.2334	1.2145	1.2236	1.2199	1.2082	1.2902	1.3983	1.5145	1.482	1.3233	1.2092	1.1735
2018-03-24 09:24:00	1.2056	1.2105	1.2253	1.2249	1.226	1.3132	1.4167	1.533	1.4865	1.3166	1.195	1.1743
2018-03-24 09:36:00	1.158	1.2064	1.2041	1.2247	1.2044	1.3673	1.4535	1.5237	1.4932	1.3095	1.1183	1.0834
2018-03-24 09:48:00	1.1701	1.2024	1.2008	1.2406	1.2749	1.3454	1.4993	1.5459	1.4763	1.32	1.1353	1.1404
2018-03-24 10:00:00	1.1882	1.1984	1.2206	1.2517	1.2804	1.3486	1.5076	1.5538	1.4729	1.2859	1.0714	1.074
2018-03-24 10:12:00	1.2182	1.187	1.2416	1.2755	1.2736	1.358	1.4781	1.548	1.4938	1.2808	1.131	1.106
2018-03-24 10:24:00	1.2013	1.1755	1.2445	1.2599	1.2645	1.3163	1.4479	1.5576	1.493	1.2939	1.0434	1.0215
2018-03-24 10:36:00	1.1386	1.164	1.238	1.2625	1.2836	1.3334	1.4376	1.5729	1.4951	1.3016	0.9933	0.9871
2018-03-24 10:48:00	1.1736	1.1526	1.3363	1.2824	1.2745	1.3178	1.4372	1.5476	1.4923	1.2839	1.073	1.0385
2018-03-24 11:00:00	1.1183	1.1411	1.2211	1.2779	1.2738	1.3197	1.4439	1.5824	1.5061	1.2568	1.156	1.087
2018-03-24 11:12:00	1.0637	1.1297	1.1874	1.1587	1.2319	1.3201	1.4588	1.5945	1.4599	1.2838	1.0103	0.9866
2018-03-24 11:24:00	1.0195	1.1183	1.0862	1.1841	1.1985	1.3217	1.4314	1.5663	1.4218	1.2694	0.9926	1.0562
2018-03-24 11:36:00	0.9997	1.1069	1.0143	1.1554	1.1893	1.3116	1.4923	1.5705	1.4577	1.2614	1.0649	1.0779
2018-03-24 11:48:00	1.0768	1.0954	1.0043	1.2811	1.234	1.2924	1.454	1.5641	1.5065	1.2922	1.0016	1.0122
2018-03-24 12:00:00	1.0988	1.084	1.0483	1.2477	1.303	1.301	1.4617	1.5715	1.4366	1.2517	1.0388	1.0454
2018-03-24 12:12:00	1.1338	1.1076	1.1306	1.197	1.287	1.298	1.4807	1.5733	1.4401	1.3436	1.0468	1.0388
2018-03-24 12:24:00	1.1365	1.1312	1.1669	1.221	1.3017	1.2897	1.4532	1.5875	1.491	1.2676	1.0243	1.021
2018-03-24 12:36:00	1.159	1.1549	1.1404	1.1972	1.2227	1.2765	1.4709	1.6005	1.5248	1.3748	1.0396	1.0419
2018-03-24 12:48:00	1.2278	1.1785	1.1938	1.1795	1.2111	1.2083	1.4464	1.6054	1.5208	1.249	1.0561	1.1255
2018-03-24 13:00:00	1.1351	1.2022	1.165	1.1674	1.2202	1.2985	1.4666	1.6081	1.5123	1.2028	1.0952	1.0834
2018-03-24 13:12:00	1.1122	1.2338	1.3045	1.2671	1.3267	1.2702	1.4457	1.6096	1.5101	1.1991	1.0453	1.0485
2018-03-24 13:24:00	1.2477	1.2654	1.2548	1.1883	1.3685	1.2944	1.469	1.6191	1.4074	1.1667	0.9695	0.9878
2018-03-24 13:36:00	1.3145	1.297	1.3384	1.3595	1.3991	1.2847	1.4729	1.6115	1.4076	1.1498	0.9695	0.9698
2018-03-24 13:48:00	1.3261	1.3286	1.357	1.4255	1.419	1.3257	1.4828	1.6146	1.4449	1.1603	1.1141	1.1062
2018-03-24 14:00:00	1.3536	1.3603	1.3241	1.4182	1.4674	1.3667	1.5004	1.6228	1.5073	1.2069	1.0165	0.997
2018-03-24 14:12:00	1.3697	1.3678	1.3894	1.3822	1.4512	1.3913	1.5247	1.625	1.5063	1.222	1.0279	1.0094
2018-03-24 14:24:00	1.3637	1.3753	1.3938	1.401	1.4703	1.4329	1.5652	1.6236	1.5129	1.1761	1.0129	0.9692
2018-03-24 14:36:00	1.3679	1.3828	1.4037	1.4215	1.4353	1.4413	1.5798	1.6238	1.523	1.1663	0.9933	0.9991
2018-03-24 14:48:00	1.397	1.3904	1.4147	1.4348	1.465	1.4356	1.6022	1.6231	1.5246	1.202	0.9507	0.9507
2018-03-24 15:00:00	1.3876	1.3979	1.4267	1.4187	1.4686	1.4301	1.6083	1.6266	1.527	1.1705	0.9588	0.9536
2018-03-24 15:12:00	1.3643	1.3896	1.427	1.4471	1.4718	1.4223	1.6042	1.6218	1.5306	1.1893	0.88	0.8642
2018-03-24 15:24:00	1.3909	1.3813	1.4018	1.421	1.4661	1.4233	1.5897	1.6251	1.526	1.1679	0.8941	0.9068
2018-03-24 15:36:00	1.3604	1.373	1.4058	1.4351	1.4694	1.4303	1.6122	1.6266	1.5123	1.1786	0.9324	0.9417
2018-03-24 15:48:00	1.3474	1.3646	1.4189	1.4443	1.4638	1.4285	1.611	1.6215	1.5089	1.1528	1.0389	1.0054
2018-03-24 16:00:00	1.3594	1.3563	1.3742	1.4419	1.4694	1.4294	1.5919	1.6216	1.5144	1.1638	0.9291	0.9489
2018-03-24 16:12:00	1.3246	1.3268	1.354	1.4457	1.4633	1.4432	1.5983	1.6169	1.5178	1.1296	0.9071	0.9267
2018-03-24 16:24:00	1.225	1.2973	1.2195	1.4217	1.4686	1.4468	1.5405	1.6153	1.5246	1.1346	0.901	0.9247
2018-03-24 16:36:00	1.1937	1.2677	1.2622	1.4468	1.4669	1.4364	1.5469	1.6172	1.527	1.1937	1.0256	1.0389
2018-03-24 16:48:00	1.1869	1.2382	1.3324	1.4251	1.488	1.4272	1.5048	1.6199	1.5243	1.154	0.9643	0.9522
2018-03-24 17:00:00	1.1366	1.2086	1.2788	1.4412	1.4928	1.4189	1.5209	1.6095	1.424	1.1568	1.0263	1.0212
2018-03-24 17:12:00	1.0597	1.1806	1.0629	1.3722	1.4901	1.4055	1.5274	1.5713	1.4379	1.1407	0.8961	0.8841
2018-03-24 17:24:00	1.0763	1.1526	1.1631	1.424	1.4874	1.4307	1.5099	1.5752	1.302	1.0981	0.8737	0.8642
2018-03-24 17:36:00	1.144	1.1245	1.2152	1.3775	1.4759	1.4259	1.51	1.5871	1.3842	1.1246	0.9188	0.9479
2018-03-24 17:48:00	1.0659	1.0965	1.2067	1.372	1.4596	1.4126	1.5788	1.6129	1.4399	1.1149	1.0191	0.9653
2018-03-24 18:00:00	1.052	1.0684	1.1456	1.3555	1.466	1.4592	1.5876	1.6061	1.4384	1.0995	1.0298	1.0195
2018-03-24 18:12:00	1.1009	1.1335	1.177	1.3887	1.4647	1.4059	1.5914	1.6138	1.4471	1.1155	0.9982	0.9997
2018-03-24 18:24:00	1.1398	1.1987	1.1767	1.2887	1.4479	1.4152	1.5376	1.5883	1.4616	1.1072	0.9584	0.9654
2018-03-24 18:36:00	1.2023	1.2638	1.2375	1.328	1.3683	1.3831	1.4998	1.5872	1.4405	1.1385	1.0076	0.9971
2018-03-24 18:48:00	1.3664	1.329	1.4166	1.4117	1.4459	1.477	1.4779	1.5894	1.4247	1.144	1.0602	1.0531
2018-03-24 19:00:00	1.3852	1.3942	1.4129	1.4016	1.4075	1.4689	1.4586	1.59	1.4194	1.1478	1.0578	1.0659
2018-03-24 19:12:00	1.3949	1.3838	1.3844	1.3664	1.421	1.4694	1.4305	1.5893	1.4082	1.1155	1.0601	1.0555
2018-03-24 19:24:00	1.3469	1.3732	1.3711	1.3776	1.3699	1.4718	1.4004	1.5896	1.4309	1.1307	1.0383	1.0525
2018-03-24 19:36:00	1.3603	1.3627	1.3816	1.3707	1.3522	1.4252	1.4054	1.5916	1.3529	1.1092	1.0712	1.0609
2018-03-24 19:48:00	1.3621	1.3522	1.3428	1.3718	1.3788	1.4312	1.4075	1.5949	1.4352	1.1124	1.1167	1.116
2018-03-24 20:00:00	1.3288	1.3416	1.34	1.3606	1.4167	1.4106	1.4236	1.5439	1.4309	1.1193	1.1417	1.1059
2018-03-24 20:12:00	1.3107	1.3565	1.3417	1.4181	1.3621	1.41	1.4502	1.5097	1.4345	1.1343	1.1243	1.1192
2018-03-24 20:24:00	1.3886	1.3715	1.4254	1.4123	1.3884	1.4238	1.4598	1.5544	1.3756	1.1209	1.1172	1.1191
2018-03-24 20:36:00	1.3912	1.3865	1.4085	1.4195	1.404	1.4033	1.453	1.5426	1.3722	1.0821	1.1397	1.1202
2018-03-24 20:48:00	1.2094	1.4014	1.1293	1.4536	1.4051	1.3931	1.4998	1.5484	1.3688	1.0809	1.1574	1.1326
2018-03-24 21:00:00	1.4264	1.4164	1.4271	1.4256	1.4173	1.3674	1.4981	1.5418	1.3641	1.1214	1.1299	1.1327
2018-03-24 21:12:00	1.2398	1.4071	1.4242	1.4373	1.4345	1.3414	1.4887	1.5125	1.3641	1.1146	1.1817	1.1783
2018-03-24 21:24:00	1.0683	1.3978	1.4073	1.4457	1.4508	1.3463	1.4639	1.4601	1.3809	1.1215	1.1443	1.1318
2018-03-24 21:36:00	1.3428	1.3885	1.409	1.455	1.4297	1.3484	1.4221	1.4605	1.3788	1.1408	1.1266	1.1344
2018-03-24 21:48:00	1.3338	1.3791	1.4158	1.4555	1.4272	1.3494	1.4379	1.4784	1.3803	1.1404	1.1458	1.1512
2018-03-24 22:00:00	1.3287	1.3698	1.4239	1.448	1.4133	1.3558	1.4293	1.4423	1.4005	1.1583	1.1528	1.1634
2018-03-24 22:12:00	1.3947	1.3667	1.4193	1.4561	1.4634	1.3488	1.3724	1.454	1.3995	1.1559	1.172	1.1756
2018-03-24 22:24:00	1.3294	1.3636	1.4135	1.436	1.4104	1.3226	1.4309	1.4179	1.3939	1.1549	1.1788	1.1803
2018-03-24 22:36:00	1.3244	1.3606	1.3833	1.4366	1.4141	1.3279	1.2997	1.4477	1.3972	1.1724	1.1811	1.1901
2018-03-24 22:48:00	1.3388	1.3575	1.3507	1.4229	1.4368	1.3273	1.3223	1.4492	1.4044	1.1651	1.1885	1.2117
2018-03-24 23:00:00	1.3555	1.3544	1.3591	1.4386	1.4217	1.3414	1.2874	1.4508	1.41	1.1716	1.2127	1.2525
2018-03-24 23:12:00	1.3491	1.3552	1.3707	1.4509	1.399	1.3299	1.3207	1.4614	1.3473	1.1939	1.2124	1.2175
2018-03-24 23:24:00	1.3521	1.356	1.3538	1.3868	1.4061	1.3563	1.315	1.4655	1.3727	1.2212	1.2235	1.2061
2018-03-24 23:36:00	1.3384	1.3568	1.3662	1.37	1.4176	1.3801	1.3471	1.4666	1.3633	1.1835	1.2609	1.2668
2018-03-24 23:48:00	1.3547	1.3576	1.3652	1.3994	1.3814	1.3763	1.4876	1.4543	1.3735	1.1755	1.276	1.2815
2018-03-25	1.3703	1.3584	1.3628	1.3753	1.3942	1.3814	1.5193	1.457	1.3967	1.1973	1.2913	1.2733
2018-03-25 00:12:00	1.349	1.36	1.364	1.384	1.3402	1.3824	1.5269	1.4573	1.3577	1.1791	1.2749	1.2639
2018-03-25 00:24:00	1.3343	1.3615	1.3644	1.3776	1.4045	1.398	1.5172	1.4466	1.3365	1.1627	1.2869	1.2558
2018-03-25 00:36:00	1.3605	1.3631	1.358	1.3822	1.3271	1.4099	1.5075	1.4142	1.3762	1.174	1.2677	1.2666
2018-03-25 00:48:00	1.3668	1.3646	1.3695	1.3818	1.3866	1.4123	1.4994	1.424	1.2337	1.1998	1.3057	1.2818
2018-03-25 01:00:00	1.367	1.3662	1.3555	1.4133	1.3489	1.4192	1.5022	1.4203	1.3068	1.1833	1.2567	1.2577
2018-03-25 01:12:00	1.3754	1.3644	1.3658	1.373	1.3477	1.4229	1.5349	1.412	1.3609	1.2034	1.2723	1.3133
2018-03-25 01:24:00	1.3661	1.3626	1.336	1.388	1.3688	1.4348	1.5481	1.4179	1.3703	1.2441	1.2999	1.3092
2018-03-25 01:36:00	1.3537	1.3607	1.328	1.381	1.3572	1.4438	1.5506	1.4189	1.3919	1.1971	1.3076	1.3207
2018-03-25 01:48:00	1.3567	1.3589	1.358	1.3878	1.3648	1.4208	1.5652	1.4182	1.3732	1.1941	1.2983	1.298
2018-03-25 02:00:00	1.3586	1.3571	1.3508	1.3592	1.3607	1.4145	1.5784	1.4211	1.241	1.1994	1.3156	1.3183
2018-03-25 02:12:00	1.3454	1.3594	1.3831	1.3237	1.3789	1.3758	1.5546	1.4383	1.3616	1.2005	1.3211	1.314
2018-03-25 02:24:00	1.3645	1.3617	1.3861	1.3456	1.4003	1.3903	1.558	1.4121	1.3195	1.1846	1.2796	1.2579
2018-03-25 02:36:00	1.3791	1.3641	1.3927	1.3697	1.3858	1.3734	1.5576	1.4112	1.2515	1.199	1.2996	1.2981
2018-03-25 02:48:00	1.3636	1.3664	1.3864	1.3737	1.3958	1.383	1.5567	1.4138	1.3226	1.2001	1.33	1.3277
2018-03-25 03:00:00	1.3546	1.3687	1.352	1.3938	1.3902	1.3848	1.5562	1.4068	1.3062	1.1904	1.33	1.3201
2018-03-25 03:12:00	1.3787	1.3641	1.3664	1.4155	1.3956	1.4077	1.5562	1.4171	1.3038	1.1838	1.2997	1.3303
2018-03-25 03:24:00	1.3838	1.3595	1.38	1.4078	1.3875	1.4264	1.5552	1.4059	1.1945	1.2153	1.2699	1.2515
2018-03-25 03:36:00	1.3353	1.3549	1.3906	1.4028	1.3984	1.4754	1.5558	1.3993	1.1987	1.2274	1.2633	1.2647
2018-03-25 03:48:00	1.3411	1.3503	1.3789	1.3987	1.3889	1.4158	1.5594	1.4013	1.2267	1.1867	1.2331	1.2351
2018-03-25 04:00:00	1.3436	1.3457	1.3952	1.3964	1.38	1.4448	1.5617	1.3926	1.2259	1.1981	1.2762	1.2864
2018-03-25 04:12:00	1.3389	1.3572	1.3941	1.4021	1.3804	1.4279	1.5556	1.3957	1.1924	1.2186	1.2718	1.2795
2018-03-25 04:24:00	1.3439	1.3688	1.4218	1.4128	1.3796	1.4728	1.5509	1.3753	1.1606	1.1678	1.2895	1.2867
2018-03-25 04:36:00	1.3835	1.3804	1.4163	1.4162	1.3884	1.3946	1.5127	1.3719	1.1802	1.152	1.2593	1.2618
2018-03-25 04:48:00	1.3937	1.3919	1.4192	1.4158	1.3853	1.4096	1.4822	1.3779	1.1866	1.1759	1.2971	1.2973
2018-03-25 05:00:00	1.3997	1.4035	1.4153	1.3959	1.3842	1.4134	1.479	1.3771	1.187	1.1647	1.2734	1.2754
2018-03-25 05:12:00	1.3998	1.3988	1.4186	1.3708	1.384	1.4186	1.4924	1.3754	1.1705	1.1699	1.3102	1.3135
2018-03-25 05:24:00	1.4157	1.3942	1.4111	1.371	1.3866	1.438	1.4882	1.3895	1.1716	1.1833	1.2698	1.2782
2018-03-25 05:36:00	1.4067	1.3895	1.4093	1.3656	1.3868	1.4482	1.5009	1.3583	1.1732	1.1769	1.2901	1.2896
2018-03-25 05:48:00	1.402	1.3849	1.3667	1.3656	1.3892	1.5034	1.4917	1.3885	1.152	1.203	1.2603	1.2613
2018-03-25 06:00:00	1.3812	1.3802	1.3582	1.3787	1.3921	1.5345	1.4528	1.3127	1.1597	1.2289	1.2877	1.2897
2018-03-25 06:12:00	1.4008	1.3784	1.3484	1.3705	1.4	1.5106	1.4671	1.3352	1.1862	1.2314	1.2981	1.3028
2018-03-25 06:24:00	1.4016	1.3766	1.3655	1.3731	1.3891	1.4614	1.5543	1.393	1.2065	1.2228	1.3013	1.3122
2018-03-25 06:36:00	1.4023	1.3748	1.3488	1.3601	1.3907	1.4743	1.5366	1.3498	1.2321	1.2534	1.3223	1.3166
2018-03-25 06:48:00	1.3917	1.373	1.3724	1.3567	1.394	1.4711	1.5217	1.2789	1.2209	1.2397	1.2989	1.2925
2018-03-25 07:00:00	1.3975	1.3712	1.3432	1.3508	1.4058	1.4806	1.5332	1.4155	1.2173	1.2246	1.2858	1.2848
2018-03-25 07:12:00	1.3714	1.3676	1.3531	1.3524	1.3995	1.5473	1.5117	1.3932	1.2294	1.222	1.2949	1.2995
2018-03-25 07:24:00	1.3592	1.364	1.3515	1.3667	1.4169	1.5492	1.4613	1.2441	1.2175	1.2496	1.284	1.2744
2018-03-25 07:36:00	1.3472	1.3603	1.3567	1.3601	1.3997	1.5464	1.4594	1.2615	1.2241	1.2644	1.2998	1.3149
2018-03-25 07:48:00	1.3512	1.3567	1.3493	1.3867	1.4166	1.4519	1.502	1.3662	1.2528	1.2536	1.276	1.2746
2018-03-25 08:00:00	1.3566	1.3531	1.3365	1.4181	1.4154	1.4483	1.5236	1.3578	1.2563	1.2297	1.3229	1.299
2018-03-25 08:12:00	1.3517	1.3489	1.3342	1.4226	1.4238	1.4523	1.513	1.3313	1.2429	1.2477	1.309	1.318
2018-03-25 08:24:00	1.352	1.3446	1.3368	1.3783	1.443	1.4571	1.4872	1.2619	1.245	1.2488	1.2586	1.26
2018-03-25 08:36:00	1.3512	1.3404	1.3338	1.4132	1.455	1.4575	1.4985	1.2197	1.218	1.2283	1.2752	1.2721
2018-03-25 08:48:00	1.3321	1.3361	1.3364	1.3835	1.4496	1.4607	1.5279	1.2454	1.2127	1.219	1.2797	1.2833
2018-03-25 09:00:00	1.336	1.3319	1.3397	1.3741	1.4497	1.4697	1.4991	1.2659	1.1966	1.2493	1.2919	1.2886
2018-03-25 09:12:00	1.328	1.3323	1.3852	1.4073	1.4664	1.4682	1.4472	1.2729	1.1919	1.2561	1.3105	1.3097
2018-03-25 09:24:00	1.3116	1.3327	1.3842	1.4157	1.4769	1.4797	1.4271	1.2597	1.1967	1.2615	1.295	1.2956
2018-03-25 09:36:00	1.3153	1.333	1.3655	1.4037	1.467	1.4905	1.4162	1.242	1.1879	1.2748	1.3066	1.3257
2018-03-25 09:48:00	1.3096	1.3334	1.3464	1.3943	1.4769	1.5005	1.4605	1.2885	1.1852	1.2724	1.3192	1.3296
2018-03-25 10:00:00	1.3267	1.3338	1.3506	1.3828	1.4777	1.4927	1.4816	1.3063	1.1975	1.2551	1.3011	1.3016
2018-03-25 10:12:00	1.3475	1.3529	1.3724	1.4425	1.4809	1.5094	1.4471	1.3219	1.1905	1.2507	1.2997	1.2975
2018-03-25 10:24:00	1.3906	1.3721	1.3721	1.4207	1.4826	1.539	1.4163	1.334	1.2182	1.2704	1.3349	1.3315
2018-03-25 10:36:00	1.4283	1.3912	1.3887	1.4481	1.4988	1.5532	1.3821	1.2779	1.2198	1.2562	1.3018	1.3018
2018-03-25 10:48:00	1.4332	1.4103	1.3672	1.4188	1.5065	1.5743	1.3701	1.2464	1.2182	1.2496	1.3062	1.3033
2018-03-25 11:00:00	1.4343	1.4295	1.4435	1.4269	1.5147	1.5679	1.3684	1.2834	1.219	1.2441	1.3127	1.307
2018-03-25 11:12:00	1.3862	1.4277	1.4339	1.3815	1.473	1.5459	1.4154	1.3236	1.215	1.24	1.2923	1.2965
2018-03-25 11:24:00	1.4159	1.426	1.4446	1.3874	1.5306	1.5673	1.5012	1.3125	1.2282	1.2417	1.2898	1.2857
2018-03-25 11:36:00	1.4126	1.4242	1.4304	1.4425	1.5335	1.5693	1.495	1.3149	1.2261	1.2408	1.2964	1.3008
2018-03-25 11:48:00	1.4383	1.4225	1.3948	1.4745	1.5368	1.5707	1.4218	1.2579	1.2231	1.2586	1.2979	1.297
2018-03-25 12:00:00	1.4307	1.4207	1.4196	1.42	1.5369	1.5595	1.445	1.2886	1.2047	1.2932	1.3101	1.3146
2018-03-25 12:12:00	1.4069	1.4186	1.4206	1.4242	1.5401	1.5708	1.5267	1.3077	1.188	1.2852	1.3035	1.3039
2018-03-25 12:24:00	1.3895	1.4165	1.4037	1.4281	1.5454	1.5721	1.5317	1.315	1.1762	1.2425	1.3099	1.3102
2018-03-25 12:36:00	1.3892	1.4143	1.4412	1.4373	1.5111	1.5675	1.5335	1.3063	1.216	1.2403	1.3145	1.3162
2018-03-25 12:48:00	1.3931	1.4122	1.4673	1.439	1.5547	1.5742	1.4564	1.279	1.2056	1.2353	1.3059	1.3084
2018-03-25 13:00:00	1.3874	1.4101	1.4845	1.4585	1.5509	1.5715	1.3927	1.2837	1.2005	1.2385	1.3129	1.3211
2018-03-25 13:12:00	1.3736	1.4252	1.4894	1.4696	1.5516	1.5512	1.3838	1.2804	1.2045	1.2737	1.3259	1.3272
2018-03-25 13:24:00	1.3873	1.4403	1.5096	1.469	1.5301	1.554	1.3867	1.238	1.204	1.257	1.341	1.3398
2018-03-25 13:36:00	1.413	1.4554	1.5315	1.4622	1.5336	1.5484	1.445	1.2413	1.2077	1.2667	1.3298	1.3278
2018-03-25 13:48:00	1.4424	1.4706	1.5626	1.4821	1.5383	1.5816	1.4744	1.2217	1.2024	1.2578	1.3368	1.3359
2018-03-25 14:00:00	1.4641	1.4857	1.5537	1.4832	1.5552	1.5794	1.4649	1.2413	1.2027	1.2961	1.3279	1.3283
2018-03-25 14:12:00	1.5071	1.4513	1.5352	1.4801	1.5554	1.5823	1.4846	1.2656	1.206	1.3368	1.3397	1.3399
2018-03-25 14:24:00	1.5369	1.4169	1.5633	1.4748	1.531	1.5845	1.5249	1.2741	1.2125	1.3166	1.336	1.3354
2018-03-25 14:36:00	1.484	1.3825	1.565	1.5026	1.5265	1.5874	1.4969	1.298	1.2145	1.3186	1.3433	1.3445
2018-03-25 14:48:00	1.4345	1.3481	1.5186	1.5166	1.528	1.5879	1.3941	1.2699	1.2119	1.3235	1.3426	1.3412
2018-03-25 15:00:00	1.2735	1.3137	1.3366	1.5254	1.5312	1.5847	1.3612	1.2809	1.1984	1.3362	1.338	1.3375
2018-03-25 15:12:00	1.2197	1.2709	1.4599	1.5377	1.5084	1.5865	1.3614	1.2907	1.2021	1.3301	1.3298	1.331
2018-03-25 15:24:00	1.1385	1.228	1.3937	1.5399	1.5156	1.5852	1.3778	1.2918	1.21	1.3182	1.3395	1.3419
2018-03-25 15:36:00	1.1674	1.1851	1.3875	1.5396	1.5175	1.573	1.3844	1.2938	1.2237	1.3253	1.3357	1.3385
2018-03-25 15:48:00	1.1307	1.1422	1.2428	1.5204	1.4977	1.5841	1.3709	1.316	1.2506	1.3329	1.3315	1.3262
2018-03-25 16:00:00	1.0642	1.0994	1.147	1.2395	1.5049	1.5841	1.3747	1.3012	1.2106	1.3202	1.3411	1.34
2018-03-25 16:12:00	1.2053	1.0679	1.2761	1.3185	1.494	1.586	1.3799	1.32	1.2082	1.3214	1.3245	1.3246
2018-03-25 16:24:00	0.93	1.0365	1.252	1.3036	1.4437	1.5815	1.3837	1.2918	1.2426	1.3145	1.3378	1.3405
2018-03-25 16:36:00	0.9931	1.0051	1.0466	1.2673	1.4776	1.5794	1.4376	1.2911	1.2719	1.3131	1.3314	1.3327
2018-03-25 16:48:00	1.0299	0.9737	1.0664	1.2632	1.5093	1.5832	1.4753	1.3276	1.2584	1.3098	1.3346	1.334
2018-03-25 17:00:00	0.9273	0.9422	0.9358	1.2529	1.4982	1.5762	1.4846	1.3339	1.2509	1.3012	1.3304	1.3313
2018-03-25 17:12:00	0.9952	0.9571	1.0001	1.3312	1.501	1.5765	1.5205	1.3372	1.2696	1.2896	1.3288	1.3255
2018-03-25 17:24:00	1.4073	0.972	1.2857	1.44	1.5221	1.572	1.516	1.3465	1.2587	1.2983	1.329	1.3287
2018-03-25 17:36:00	1.2695	0.9869	1.3909	1.4631	1.5063	1.5777	1.5263	1.3604	1.2714	1.299	1.3207	1.3202
2018-03-25 17:48:00	1.3858	1.0018	1.421	1.4761	1.5158	1.576	1.4892	1.3588	1.2733	1.2998	1.3389	1.3423
2018-03-25 18:00:00	1.0068	1.0167	1.1456	1.4011	1.5401	1.5767	1.4714	1.3639	1.2685	1.2927	1.3259	1.329
2018-03-25 18:12:00	1.3066	1.0613	1.3388	1.0547	1.5327	1.5721	1.4563	1.3497	1.2718	1.2951	1.3215	1.3213
2018-03-25 18:24:00	1.1951	1.106	1.1282	1.2611	1.4965	1.5666	1.4827	1.3454	1.2487	1.2738	1.3082	1.3021
2018-03-25 18:36:00	1.1928	1.1507	1.069	1.1706	1.3965	1.5451	1.4856	1.3318	1.2567	1.2658	1.2995	1.2988
2018-03-25 18:48:00	1.1389	1.1954	1.1747	1.139	1.3381	1.5538	1.5564	1.3343	1.2559	1.274	1.3046	1.3071
2018-03-25 19:00:00	1.1917	1.2401	1.1354	1.4547	1.4741	1.4579	1.5692	1.3403	1.2458	1.2845	1.3014	1.3047
2018-03-25 19:12:00	1.1109	1.2206	1.2663	1.4593	1.5308	1.5588	1.5693	1.3309	1.2628	1.2711	1.3129	1.3121
2018-03-25 19:24:00	1.1521	1.2009	1.1651	1.1698	1.418	1.5707	1.5462	1.3317	1.2588	1.2786	1.3178	1.3178
2018-03-25 19:36:00	1.1298	1.1813	1.2458	1.3422	1.1702	1.5409	1.5669	1.3298	1.2595	1.2945	1.3169	1.3139
2018-03-25 19:48:00	1.1411	1.1617	1.2023	1.3737	1.1103	1.1811	1.579	1.3538	1.2593	1.3032	1.3125	1.3128
2018-03-25 20:00:00	1.1631	1.142	1.1472	1.1302	1.0714	1.0574	1.4665	1.3567	1.2591	1.3005	1.328	1.3211
2018-03-25 20:12:00	1.0672	1.1248	1.0703	1.0749	1.0984	1.1598	1.1081	1.3325	1.2566	1.3028	1.3175	1.318
2018-03-25 20:24:00	1.0243	1.1077	1.0234	1.0244	1.0991	1.0963	1.189	1.3319	1.2573	1.3113	1.3161	1.3158
2018-03-25 20:36:00	1.0196	1.0905	1.0536	1.0528	1.0486	1.0224	1.1477	1.356	1.2637	1.3121	1.3344	1.3329
2018-03-25 20:48:00	1.056	1.0733	1.0454	1.0393	1.0739	1.0269	1.094	1.4146	1.2532	1.3089	1.3396	1.3394
2018-03-25 21:00:00	1.0553	1.0561	1.0806	1.0805	1.0772	1.0417	1.0802	1.3899	1.2485	1.3107	1.3396	1.3392
2018-03-25 21:12:00	1.0521	1.064	1.0545	1.0662	1.0375	1.037	1.098	1.3568	1.263	1.3172	1.329	1.3311
2018-03-25 21:24:00	1.0513	1.072	1.0647	1.0443	1.0444	1.0739	1.0502	1.3484	1.2821	1.3155	1.3426	1.3404
2018-03-25 21:36:00	1.073	1.0799	1.0985	1.0679	1.0637	1.0942	1.1626	1.4827	1.2911	1.319	1.3403	1.3411
2018-03-25 21:48:00	1.0813	1.0878	1.0578	1.0907	1.1672	1.1208	1.2343	1.497	1.2952	1.3186	1.3499	1.3496
2018-03-25 22:00:00	1.0956	1.0958	1.0962	1.1832	1.2077	1.4138	1.3225	1.5105	1.2831	1.3125	1.3355	1.3362
2018-03-25 22:12:00	1.0937	1.0901	1.1395	1.2078	1.1937	1.3581	1.524	1.5188	1.2762	1.3138	1.3202	1.3238
[truncated: 129 more rows]

## Sheet: F temperature and pressure
date / time	temperature at COM [°C]	pressure at COM [atm]
[truncated: 506 more rows]
